# Supplementary material for: Deciphering the Proteomic Profile of the Parasite Fasciola hepatica After Initial Vertebrate Host Infection Reveals New Insights Into Its Early Stages
Source: Mol Cell Proteomics. 2025 May 31;24(8):101005. doi: 10.1016/j.mcpro.2025.101005 (PMC12390924; doi:10.1016/j.mcpro.2025.101005)
Supplement: Supplemental Table S1 [file mmc1.xlsx]

## Sheet: Legend
	Supplementary Table S1 . Parasite annotated proteins
	F.hepatica_proteins	All parasite proteins mapped and annotated from SWATH-MS
	somatic_clusters	Somatic proteins clustering according to abundance values
	tegument_clusters	Tegument proteins clustering according to abundance values

## Sheet: F.hepatica_proteins
	Tags	Identifier (PRJEB25283)	Identifier (UNIPROT)	Description	Length	#Hits	e-Value	sim mean	#GO	GO IDs	GO Names	Enzyme Codes	Enzyme Names	InterPro IDs	InterPro GO IDs	InterPro GO Names	%Cov(95)	Peptides(95%)
1	[INTERPRO, BLASTED, MAPPED, ANNOTATED]	fasciola_hepatica_prjeb25283|augustus_masked-scaffold10x_1006_pilon-processed-gene-0.61	A0A2H1CVW1	FERM central domain OS=Fasciola hepatica OX=6192 GN=D915_000524 PE=4 SV=1	798	3	0	62.3	4	P:GO:0007160; P:GO:0007229; F:GO:0005178; C:GO:0030055	P:cell-matrix adhesion; P:integrin-mediated signaling pathway; F:integrin binding; C:cell-substrate junction			IPR019749 (SMART); IPR011993 (G3DSA:2.30.29.GENE3D); G3DSA:3.10.20.90 (GENE3D); IPR011993 (G3DSA:2.30.29.GENE3D); IPR019748 (PFAM); IPR014352 (G3DSA:1.20.80.GENE3D); IPR037843 (PANTHER); IPR019748 (CDD); SSF50729 (SUPERFAMILY); SSF50729 (SUPERFAMILY); IPR035963 (SUPERFAMILY)	P:GO:0007155; P:GO:0007160; P:GO:0007229; P:GO:0009987; P:GO:0022610; P:GO:0031589; F:GO:0005102; F:GO:0005178; F:GO:0005488; F:GO:0005515; F:GO:0044877; F:GO:0050839; C:GO:0030054; C:GO:0030055; C:GO:0070161; C:GO:0110165	P:cell adhesion; P:cell-matrix adhesion; P:integrin-mediated signaling pathway; P:cellular process; P:obsolete biological adhesion; P:cell-substrate adhesion; F:signaling receptor binding; F:integrin binding; F:binding; F:protein binding; F:protein-containing complex binding; F:cell adhesion molecule binding; C:cell junction; C:cell-substrate junction; C:anchoring junction; C:cellular anatomical …	1.128	1
115	[INTERPRO, BLASTED, MAPPED, ANNOTATED]	fasciola_hepatica_prjeb25283|augustus_masked-scaffold10x_1021_pilon-processed-gene-0.14	A0A4E0RAA2	Ubiquitin-like domain-containing protein OS=Fasciola hepatica OX=6192 GN=D915_003816 PE=4 SV=1	1221	5	0	67.21	8	P:GO:0043161; P:GO:0044248; F:GO:0031593; F:GO:0043130; F:GO:0070628; C:GO:0005654; C:GO:0005829; C:GO:0016020	P:proteasome-mediated ubiquitin-dependent protein catabolic process; P:cellular catabolic process; F:polyubiquitin modification-dependent protein binding; F:ubiquitin binding; F:proteasome binding; C:nucleoplasm; C:cytosol; C:membrane			IPR000626 (SMART); G3DSA:3.10.20.90 (GENE3D); IPR000626 (PFAM); mobidb-lite (MOBIDB_LITE); mobidb-lite (MOBIDB_LITE); mobidb-lite (MOBIDB_LITE); mobidb-lite (MOBIDB_LITE); mobidb-lite (MOBIDB_LITE); mobidb-lite (MOBIDB_LITE); mobidb-lite (MOBIDB_LITE); mobidb-lite (MOBIDB_LITE); mobidb-lite (MOBIDB_LITE); mobidb-lite (MOBIDB_LITE); mobidb-lite (MOBIDB_LITE); mobidb-lite (MOBIDB_LITE); mobidb-lite…	P:GO:0006508; P:GO:0006511; P:GO:0006807; P:GO:0008152; P:GO:0009056; P:GO:0009057; P:GO:0009987; P:GO:0010498; P:GO:0019538; P:GO:0019538; P:GO:0019941; P:GO:0030163; P:GO:0030163; P:GO:0043161; P:GO:0043170; P:GO:0043632; P:GO:0044237; P:GO:0044238; P:GO:0044248; P:GO:0044260; P:GO:0044265; P:GO:0051603; P:GO:0071704; P:GO:1901564; P:GO:1901565; P:GO:1901575; F:GO:0005488; F:GO:0005515; F:GO:00…	P:proteolysis; P:ubiquitin-dependent protein catabolic process; P:nitrogen compound metabolic process; P:metabolic process; P:catabolic process; P:macromolecule catabolic process; P:cellular process; P:proteasomal protein catabolic process; P:protein metabolic process; P:protein metabolic process; P:modification-dependent protein catabolic process; P:protein catabolic process; P:protein catabolic…	1.638	2
3	[INTERPRO, BLASTED, MAPPED, ANNOTATED]	fasciola_hepatica_prjeb25283|augustus_masked-scaffold10x_1115_pilon-processed-gene-0.3	A0A4E0R3R9	Chloride intracellular channel protein 4 OS=Fasciola hepatica OX=6192 GN=D915_008377 PE=4 SV=1	263	3	0	72.01	5	P:GO:0006821; F:GO:0004364; F:GO:0005254; C:GO:0005737; C:GO:0016324	P:chloride transport; F:glutathione transferase activity; F:chloride channel activity; C:cytoplasm; C:apical plasma membrane	EC:2.5.1.18	Glutathione transferase	G3DSA:1.20.1050.10 (GENE3D); PF13410 (PFAM); G3DSA:3.40.30.10 (GENE3D); PTHR43920 (PANTHER); cd03198 (CDD); IPR036282 (SUPERFAMILY)	P:GO:0006810; P:GO:0006811; P:GO:0006820; P:GO:0006821; P:GO:0015698; P:GO:0051179; P:GO:0051234; F:GO:0005215; F:GO:0005216; F:GO:0005254; F:GO:0008509; F:GO:0015075; F:GO:0015103; F:GO:0015267; F:GO:0015318; F:GO:0022803; F:GO:0022857; C:GO:0005622; C:GO:0005737; C:GO:0005886; C:GO:0016020; C:GO:0016324; C:GO:0045177; C:GO:0071944; C:GO:0098590; C:GO:0110165	P:transport; P:monoatomic ion transport; P:monoatomic anion transport; P:chloride transport; P:inorganic anion transport; P:localization; P:establishment of localization; F:transporter activity; F:monoatomic ion channel activity; F:chloride channel activity; F:monoatomic anion transmembrane transporter activity; F:monoatomic ion transmembrane transporter activity; F:inorganic anion transmembrane …	16.35	3
4	[INTERPRO, BLASTED, MAPPED, ANNOTATED]	fasciola_hepatica_prjeb25283|augustus_masked-scaffold10x_1175_pilon-processed-gene-0.36	A0A4E0RJ65	Apoptotic chromatin condensation inducer in the nucleus OS=Fasciola hepatica OX=6192 GN=D915_001509 PE=4 SV=1	380	1	0	99.64	1	F:GO:0003723	F:RNA binding			mobidb-lite (MOBIDB_LITE); mobidb-lite (MOBIDB_LITE); mobidb-lite (MOBIDB_LITE); mobidb-lite (MOBIDB_LITE); mobidb-lite (MOBIDB_LITE); PTHR46589 (PANTHER); IPR000504 (PROSITE_PROFILES); IPR035979 (SUPERFAMILY)	F:GO:0003676; F:GO:0003723	F:nucleic acid binding; F:RNA binding	6.053	2
5	[INTERPRO, BLASTED, MAPPED, ANNOTATED]	fasciola_hepatica_prjeb25283|augustus_masked-scaffold10x_1236_pilon-processed-gene-0.0	A0A2H1CFJ4	RNA helicase OS=Fasciola hepatica OX=6192 GN=D915_003901 PE=3 SV=1	661	20	0	56.96	8	F:GO:0003723; F:GO:0003724; F:GO:0005524; F:GO:0016887; C:GO:0005634; C:GO:0005737; C:GO:0016020; C:GO:1990904	F:RNA binding; F:RNA helicase activity; F:ATP binding; F:ATP hydrolysis activity; C:nucleus; C:cytoplasm; C:membrane; C:ribonucleoprotein complex	EC:3.6.4.13	RNA helicase	IPR014001 (SMART); IPR011545 (PFAM); IPR027417 (G3DSA:3.40.50.GENE3D); IPR027417 (G3DSA:3.40.50.GENE3D); mobidb-lite (MOBIDB_LITE); mobidb-lite (MOBIDB_LITE); mobidb-lite (MOBIDB_LITE); mobidb-lite (MOBIDB_LITE); mobidb-lite (MOBIDB_LITE); mobidb-lite (MOBIDB_LITE); PTHR47958 (PANTHER); IPR014001 (PROSITE_PROFILES); IPR014014 (PROSITE_PROFILES); SignalP-TM (SIGNALP_GRAM_POSITIVE); IPR027417 (SUPE…	F:GO:0003676; F:GO:0003723; F:GO:0003724; F:GO:0003824; F:GO:0004386; F:GO:0005488; F:GO:0005524; F:GO:0016462; F:GO:0016787; F:GO:0016817; F:GO:0016818; F:GO:0016887; F:GO:0017111; F:GO:0097159; F:GO:0140098; F:GO:0140640; F:GO:0140657; F:GO:1901363; C:GO:0005622; C:GO:0005634; C:GO:0005737; C:GO:0016020; C:GO:0032991; C:GO:0043226; C:GO:0043227; C:GO:0043229; C:GO:0043231; C:GO:0110165; C:GO:19…	F:nucleic acid binding; F:RNA binding; F:RNA helicase activity; F:catalytic activity; F:helicase activity; F:binding; F:ATP binding; F:pyrophosphatase activity; F:hydrolase activity; F:hydrolase activity, acting on acid anhydrides; F:hydrolase activity, acting on acid anhydrides, in phosphorus-containing anhydrides; F:ATP hydrolysis activity; F:ribonucleoside triphosphate phosphatase activity; F:…	9.077	5
6	[INTERPRO, BLASTED, MAPPED, ANNOTATED]	fasciola_hepatica_prjeb25283|augustus_masked-scaffold10x_124_pilon-processed-gene-0.27	A0A2H1CCE6	PurA ssDNA and RNA-binding protein OS=Fasciola hepatica OX=6192 GN=D915_004961 PE=3 SV=1	283	2	0	79.42	6	P:GO:0006357; F:GO:0000977; F:GO:0000981; F:GO:0032422; C:GO:0005634; C:GO:0016020	P:regulation of transcription by RNA polymerase II; F:RNA polymerase II transcription regulatory region sequence-specific DNA binding; F:DNA-binding transcription factor activity, RNA polymerase II-specific; F:purine-rich negative regulatory element binding; C:nucleus; C:membrane			IPR006628 (SMART); G3DSA:3.30.2450.30 (GENE3D); IPR006628 (PFAM); G3DSA:3.10.450.700 (GENE3D); mobidb-lite (MOBIDB_LITE); mobidb-lite (MOBIDB_LITE); mobidb-lite (MOBIDB_LITE); mobidb-lite (MOBIDB_LITE); IPR006628 (PANTHER)	P:GO:0006139; P:GO:0006351; P:GO:0006355; P:GO:0006357; P:GO:0006366; P:GO:0006725; P:GO:0006807; P:GO:0008152; P:GO:0009058; P:GO:0009059; P:GO:0009889; P:GO:0009987; P:GO:0010467; P:GO:0010468; P:GO:0010556; P:GO:0016070; P:GO:0018130; P:GO:0019219; P:GO:0019222; P:GO:0019438; P:GO:0031323; P:GO:0031326; P:GO:0032774; P:GO:0034641; P:GO:0034645; P:GO:0034654; P:GO:0043170; P:GO:0044237; P:GO:00…	P:nucleobase-containing compound metabolic process; P:DNA-templated transcription; P:regulation of DNA-templated transcription; P:regulation of transcription by RNA polymerase II; P:transcription by RNA polymerase II; P:cellular aromatic compound metabolic process; P:nitrogen compound metabolic process; P:metabolic process; P:biosynthetic process; P:macromolecule biosynthetic process; P:regulatio…	15.9	4
7	[INTERPRO, BLASTED, MAPPED, ANNOTATED]	fasciola_hepatica_prjeb25283|augustus_masked-scaffold10x_1302_pilon-processed-gene-0.32	A0A4E0S375	Paramyosin OS=Fasciola hepatica OX=6192 GN=D915_002005 PE=3 SV=1	1946	12	0	53.77	5	F:GO:0003774; F:GO:0005524; F:GO:0051015; C:GO:0016459; C:GO:0030016	F:cytoskeletal motor activity; F:ATP binding; F:actin filament binding; C:myosin complex; C:myofibril			IPR001609 (PRINTS); IPR000048 (SMART); IPR001609 (SMART); IPR008989 (G3DSA:2.30.30.GENE3D); G3DSA:1.20.5.340 (GENE3D); G3DSA:1.20.58.530 (GENE3D); IPR002928 (PFAM); G3DSA:1.10.10.820 (GENE3D); G3DSA:1.20.120.720 (GENE3D); IPR036961 (G3DSA:3.40.850.GENE3D); IPR004009 (PFAM); IPR014751 (G3DSA:1.20.5.GENE3D); IPR014751 (G3DSA:1.20.5.GENE3D); G3DSA:1.20.5.4820 (GENE3D); IPR014751 (G3DSA:1.20.5.GENE3D…	F:GO:0003774; F:GO:0005515; F:GO:0005524; F:GO:0051015; C:GO:0016459	F:cytoskeletal motor activity; F:protein binding; F:ATP binding; F:actin filament binding; C:myosin complex	69.84	286
8	[INTERPRO, BLASTED, MAPPED, ANNOTATED]	fasciola_hepatica_prjeb25283|augustus_masked-scaffold10x_1318_pilon-processed-gene-0.40	A0A2H1CKN9	Histone H2A OS=Fasciola hepatica OX=6192 GN=D915_002864 PE=3 SV=1	134	6	1.1653e-93	79.9	5	F:GO:0003677; F:GO:0030527; F:GO:0046982; C:GO:0000786; C:GO:0005634	F:DNA binding; F:structural constituent of chromatin; F:protein heterodimerization activity; C:nucleosome; C:nucleus			IPR002119 (PRINTS); IPR002119 (SMART); IPR009072 (G3DSA:1.10.20.GENE3D); IPR007125 (PFAM); IPR032454 (PFAM); IPR002119 (PANTHER); IPR002119 (CDD); IPR009072 (SUPERFAMILY)	F:GO:0003676; F:GO:0003677; F:GO:0005488; F:GO:0030527; F:GO:0046982; F:GO:0097159; F:GO:1901363; C:GO:0000786	F:nucleic acid binding; F:DNA binding; F:binding; F:structural constituent of chromatin; F:protein heterodimerization activity; F:organic cyclic compound binding; F:heterocyclic compound binding; C:nucleosome	53.73	10
9	[INTERPRO, BLASTED, ANNOTATED]	fasciola_hepatica_prjeb25283|augustus_masked-scaffold10x_136_pilon-processed-gene-0.21	A0A4E0RNK4	Trans-2-enoyl-CoA reductase mitochondrial OS=Fasciola hepatica OX=6192 GN=D915_006700 PE=4 SV=1	158	1	3.9718e-115	100	4	P:GO:0006631; F:GO:0016628; C:GO:0005739; C:GO:0016020	P:fatty acid metabolic process; F:oxidoreductase activity, acting on the CH-CH group of donors, NAD or NADP as acceptor; C:mitochondrion; C:membrane			IPR013149 (PFAM); G3DSA:3.40.50.720 (GENE3D); PTHR43981 (PANTHER); IPR036291 (SUPERFAMILY)	P:GO:0006082; P:GO:0006629; P:GO:0006631; P:GO:0008152; P:GO:0009987; P:GO:0019752; P:GO:0032787; P:GO:0043436; P:GO:0044237; P:GO:0044238; P:GO:0044255; P:GO:0044281; P:GO:0071704; F:GO:0003824; F:GO:0016491; F:GO:0016627; F:GO:0016628; C:GO:0005622; C:GO:0005737; C:GO:0005739; C:GO:0016020; C:GO:0043226; C:GO:0043227; C:GO:0043229; C:GO:0043231; C:GO:0110165	P:organic acid metabolic process; P:lipid metabolic process; P:fatty acid metabolic process; P:metabolic process; P:cellular process; P:carboxylic acid metabolic process; P:monocarboxylic acid metabolic process; P:oxoacid metabolic process; P:cellular metabolic process; P:primary metabolic process; P:cellular lipid metabolic process; P:small molecule metabolic process; P:organic substance metabol…	29.75	3
10	[INTERPRO, BLASTED, MAPPED, ANNOTATED]	fasciola_hepatica_prjeb25283|augustus_masked-scaffold10x_1446_pilon-processed-gene-0.53	A0A4E0RTY0	Ankyrin repeat domain-containing protein 13A OS=Fasciola hepatica OX=6192 GN=D915_005040 PE=4 SV=1	669	6	0	57.41	3	F:GO:0005515; C:GO:0005770; C:GO:0016020	F:protein binding; C:late endosome; C:membrane			IPR002110 (SMART); IPR036770 (G3DSA:1.25.40.GENE3D); IPR002110 (PFAM); IPR021832 (PFAM); mobidb-lite (MOBIDB_LITE); mobidb-lite (MOBIDB_LITE); IPR021832 (PANTHER); PS50297 (PROSITE_PROFILES); IPR002110 (PROSITE_PROFILES); IPR003903 (PROSITE_PROFILES); IPR036770 (SUPERFAMILY)	F:GO:0005515; C:GO:0005622; C:GO:0005737; C:GO:0110165	F:protein binding; C:intracellular anatomical structure; C:cytoplasm; C:cellular anatomical entity	21.52	12
11	[INTERPRO, BLASTED, MAPPED, ANNOTATED]	fasciola_hepatica_prjeb25283|augustus_masked-scaffold10x_1459_pilon-processed-gene-0.48	A0A4E0R7A1	Succinate--CoA ligase	393	2	0	76.06	8	P:GO:0006099; P:GO:0006637; F:GO:0000287; F:GO:0004775; F:GO:0005524; C:GO:0005739; C:GO:0016020; C:GO:1902494	P:tricarboxylic acid cycle; P:acyl-CoA metabolic process; F:magnesium ion binding; F:succinate-CoA ligase (ADP-forming) activity; F:ATP binding; C:mitochondrion; C:membrane; C:catalytic complex	EC:6.2.1.5	Succinate--CoA ligase (ADP-forming)	IPR013650 (PFAM); G3DSA:3.30.470.20 (GENE3D); IPR005809 (PIRSF); IPR016102 (G3DSA:3.40.50.GENE3D); IPR005811 (PFAM); IPR013815 (G3DSA:3.30.1490.GENE3D); IPR005809 (TIGRFAM); IPR005809 (PANTHER); IPR011761 (PROSITE_PROFILES); SSF56059 (SUPERFAMILY); IPR016102 (SUPERFAMILY)	P:GO:0006091; P:GO:0006099; P:GO:0006139; P:GO:0006163; P:GO:0006637; P:GO:0006725; P:GO:0006753; P:GO:0006790; P:GO:0006793; P:GO:0006796; P:GO:0006807; P:GO:0008152; P:GO:0009060; P:GO:0009117; P:GO:0009150; P:GO:0009259; P:GO:0009987; P:GO:0015980; P:GO:0019637; P:GO:0019693; P:GO:0034641; P:GO:0043603; P:GO:0044237; P:GO:0044238; P:GO:0044281; P:GO:0045333; P:GO:0046483; P:GO:0055086; P:GO:00…	P:generation of precursor metabolites and energy; P:tricarboxylic acid cycle; P:nucleobase-containing compound metabolic process; P:purine nucleotide metabolic process; P:acyl-CoA metabolic process; P:cellular aromatic compound metabolic process; P:nucleoside phosphate metabolic process; P:sulfur compound metabolic process; P:phosphorus metabolic process; P:phosphate-containing compound metabolic…	10.94	4
12	[INTERPRO, BLASTED, MAPPED, ANNOTATED]	fasciola_hepatica_prjeb25283|augustus_masked-scaffold10x_1549_pilon-processed-gene-0.0	A0A2H1C7F2	Fructose-bisphosphate aldolase OS=Fasciola hepatica OX=6192 GN=D915_006642 PE=3 SV=1	363	3	0	88.47	7	P:GO:0006091; P:GO:0006096; P:GO:0016310; P:GO:0046031; P:GO:0046034; F:GO:0004332; C:GO:0005829	P:generation of precursor metabolites and energy; P:glycolytic process; P:phosphorylation; P:ADP metabolic process; P:ATP metabolic process; F:fructose-bisphosphate aldolase activity; C:cytosol	EC:4.1.2.13	Fructose-bisphosphate aldolase	IPR000741 (PFAM); IPR013785 (G3DSA:3.20.20.GENE3D); IPR000741 (PANTHER); cd00948 (CDD); SSF51569 (SUPERFAMILY)	P:GO:0005975; P:GO:0006082; P:GO:0006091; P:GO:0006096; P:GO:0006139; P:GO:0006163; P:GO:0006165; P:GO:0006725; P:GO:0006753; P:GO:0006757; P:GO:0006793; P:GO:0006796; P:GO:0006807; P:GO:0008152; P:GO:0009056; P:GO:0009117; P:GO:0009132; P:GO:0009135; P:GO:0009150; P:GO:0009179; P:GO:0009185; P:GO:0009259; P:GO:0009987; P:GO:0016052; P:GO:0016310; P:GO:0019637; P:GO:0019693; P:GO:0019752; P:GO:00…	P:carbohydrate metabolic process; P:organic acid metabolic process; P:generation of precursor metabolites and energy; P:glycolytic process; P:nucleobase-containing compound metabolic process; P:purine nucleotide metabolic process; P:obsolete nucleoside diphosphate phosphorylation; P:cellular aromatic compound metabolic process; P:nucleoside phosphate metabolic process; P:obsolete ATP generation f…	73.83	41
13	[INTERPRO, BLASTED, MAPPED, ANNOTATED]	fasciola_hepatica_prjeb25283|augustus_masked-scaffold10x_1597_pilon-processed-gene-0.61	A0A2H1CJX6	Amidase OS=Fasciola hepatica OX=6192 GN=D915_002660 PE=4 SV=1	633	5	0	57.85	3	P:GO:0009062; F:GO:0016811; C:GO:0016020	P:fatty acid catabolic process; F:hydrolase activity, acting on carbon-nitrogen (but not peptide) bonds, in linear amides; C:membrane	EC:3	Hydrolases	IPR036928 (G3DSA:3.90.1300.GENE3D); IPR023631 (PFAM); PTHR45847 (PANTHER); IPR036928 (SUPERFAMILY); TMhelix (TMHMM); TMhelix (TMHMM)	P:GO:0006082; P:GO:0006629; P:GO:0006631; P:GO:0008152; P:GO:0009056; P:GO:0009062; P:GO:0009987; P:GO:0016042; P:GO:0016054; P:GO:0019752; P:GO:0032787; P:GO:0043436; P:GO:0044237; P:GO:0044238; P:GO:0044242; P:GO:0044248; P:GO:0044255; P:GO:0044281; P:GO:0044282; P:GO:0046395; P:GO:0071704; P:GO:0072329; P:GO:1901575; F:GO:0003824; F:GO:0016787; F:GO:0016810; F:GO:0016811	P:organic acid metabolic process; P:lipid metabolic process; P:fatty acid metabolic process; P:metabolic process; P:catabolic process; P:fatty acid catabolic process; P:cellular process; P:lipid catabolic process; P:organic acid catabolic process; P:carboxylic acid metabolic process; P:monocarboxylic acid metabolic process; P:oxoacid metabolic process; P:cellular metabolic process; P:primary meta…	17.38	9
14	[INTERPRO, BLASTED, MAPPED, ANNOTATED]	fasciola_hepatica_prjeb25283|augustus_masked-scaffold10x_1651_pilon-processed-gene-0.31	A0A4E0R0N1	Flotillin OS=Fasciola hepatica OX=6192 GN=D915_008167 PE=3 SV=1	381	3	0	76.76	4	P:GO:0045595; P:GO:0061061; P:GO:0072659; C:GO:0005886	P:regulation of cell differentiation; P:muscle structure development; P:protein localization to plasma membrane; C:plasma membrane			IPR001107 (SMART); IPR031905 (PFAM); IPR036013 (G3DSA:3.30.479.GENE3D); IPR001107 (PFAM); IPR027705 (PANTHER); cd03399 (CDD); IPR036013 (SUPERFAMILY)	P:GO:0008104; P:GO:0008104; P:GO:0009987; P:GO:0030154; P:GO:0032502; P:GO:0033036; P:GO:0045595; P:GO:0048856; P:GO:0048869; P:GO:0050789; P:GO:0050793; P:GO:0050794; P:GO:0051179; P:GO:0051641; P:GO:0051668; P:GO:0061061; P:GO:0065007; P:GO:0070727; P:GO:0072657; P:GO:0072659; P:GO:1990778; C:GO:0005886; C:GO:0016020; C:GO:0071944; C:GO:0110165	P:protein localization; P:protein localization; P:cellular process; P:cell differentiation; P:developmental process; P:macromolecule localization; P:regulation of cell differentiation; P:anatomical structure development; P:cellular developmental process; P:regulation of biological process; P:regulation of developmental process; P:regulation of cellular process; P:localization; P:cellular localiza…	11.02	4
15	[INTERPRO, BLASTED]	fasciola_hepatica_prjeb25283|augustus_masked-scaffold10x_204_pilon-processed-gene-0.8	---NA---	unnamed protein product	266	4	1.8934e-07	62.88	---NA---					mobidb-lite (MOBIDB_LITE); mobidb-lite (MOBIDB_LITE); mobidb-lite (MOBIDB_LITE); mobidb-lite (MOBIDB_LITE); mobidb-lite (MOBIDB_LITE); mobidb-lite (MOBIDB_LITE)	no GO terms	no GO terms	4.657	3
16	[INTERPRO, BLASTED, MAPPED, ANNOTATED]	fasciola_hepatica_prjeb25283|augustus_masked-scaffold10x_26_pilon-processed-gene-0.45	A0A4E0S2C9	Talin OS=Fasciola hepatica OX=6192 GN=D915_001787 PE=4 SV=1	2872	7	0	54	10	P:GO:0007010; P:GO:0098609; F:GO:0005178; F:GO:0005200; F:GO:0051015; C:GO:0001726; C:GO:0005737; C:GO:0005856; C:GO:0005886; C:GO:0005925	P:cytoskeleton organization; P:cell-cell adhesion; F:integrin binding; F:structural constituent of cytoskeleton; F:actin filament binding; C:ruffle; C:cytoplasm; C:cytoskeleton; C:plasma membrane; C:focal adhesion			IPR019749 (SMART); SM01244 (SMART); IPR014352 (G3DSA:1.20.80.GENE3D); G3DSA:1.20.120.230 (GENE3D); G3DSA:1.20.1420.10 (GENE3D); G3DSA:3.10.20.90 (GENE3D); G3DSA:1.20.1420.10 (GENE3D); IPR011993 (G3DSA:2.30.29.GENE3D); IPR019748 (PFAM); G3DSA:1.20.1420.10 (GENE3D); G3DSA:1.20.120.230 (GENE3D); G3DSA:1.20.1420.10 (GENE3D); G3DSA:1.20.120.230 (GENE3D); G3DSA:1.20.1420.10 (GENE3D); IPR015009 (PFAM); …	P:GO:0007155; P:GO:0009987; P:GO:0022610; P:GO:0098609; F:GO:0003779; F:GO:0005102; F:GO:0005178; F:GO:0005200; F:GO:0005488; F:GO:0005515; F:GO:0044877; F:GO:0050839; F:GO:0051015; C:GO:0001726; C:GO:0005856; C:GO:0005886; C:GO:0005925; C:GO:0016020; C:GO:0030054; C:GO:0030055; C:GO:0070161; C:GO:0071944; C:GO:0110165	P:cell adhesion; P:cellular process; P:obsolete biological adhesion; P:cell-cell adhesion; F:actin binding; F:signaling receptor binding; F:integrin binding; F:structural constituent of cytoskeleton; F:binding; F:protein binding; F:protein-containing complex binding; F:cell adhesion molecule binding; F:actin filament binding; C:ruffle; C:cytoskeleton; C:plasma membrane; C:focal adhesion; C:membra…	27.72	55
2	[INTERPRO, BLASTED, MAPPED, ANNOTATED]	fasciola_hepatica_prjeb25283|augustus_masked-scaffold10x_269_pilon-processed-gene-0.18	A0A2H1C3Q6	Actin OS=Fasciola hepatica OX=6192 GN=D915_006891 PE=3 SV=1	376	20	0	77.25	3	P:GO:0016043; F:GO:0005488; C:GO:0043229	P:cellular component organization; F:binding; C:intracellular organelle			IPR004000 (PRINTS); IPR004000 (SMART); G3DSA:3.30.420.40 (GENE3D); G3DSA:3.30.420.40 (GENE3D); G3DSA:3.90.640.10 (GENE3D); IPR004000 (PFAM); IPR004000 (PANTHER); cd00012 (CDD); IPR043129 (SUPERFAMILY); IPR043129 (SUPERFAMILY)	no GO terms	no GO terms	79.79	119
18	[INTERPRO, BLASTED, MAPPED, ANNOTATED]	fasciola_hepatica_prjeb25283|augustus_masked-scaffold10x_2722_pilon-processed-gene-0.1	A0A2H1BWU2	Histone deacetylase OS=Fasciola hepatica OX=6192 GN=D915_009817 PE=3 SV=1	171	2	7.10943e-107	79.81	11	P:GO:0006334; P:GO:0030261; P:GO:0045910; P:GO:0071103; F:GO:0003690; F:GO:0030527; F:GO:0031490; F:GO:0031491; C:GO:0000786; C:GO:0005634; C:GO:0016020	P:nucleosome assembly; P:chromosome condensation; P:negative regulation of DNA recombination; P:DNA conformation change; F:double-stranded DNA binding; F:structural constituent of chromatin; F:chromatin DNA binding; F:nucleosome binding; C:nucleosome; C:nucleus; C:membrane			IPR005819 (PRINTS); IPR005818 (SMART); IPR036388 (G3DSA:1.10.10.GENE3D); IPR005818 (PFAM); mobidb-lite (MOBIDB_LITE); mobidb-lite (MOBIDB_LITE); mobidb-lite (MOBIDB_LITE); PTHR11467 (PANTHER); IPR005818 (PROSITE_PROFILES); IPR005818 (CDD); IPR036390 (SUPERFAMILY)	P:GO:0000018; P:GO:0006139; P:GO:0006259; P:GO:0006310; P:GO:0006325; P:GO:0006325; P:GO:0006325; P:GO:0006334; P:GO:0006338; P:GO:0006725; P:GO:0006807; P:GO:0006996; P:GO:0008152; P:GO:0009892; P:GO:0009987; P:GO:0010605; P:GO:0016043; P:GO:0019219; P:GO:0019222; P:GO:0022607; P:GO:0030261; P:GO:0031323; P:GO:0031324; P:GO:0034641; P:GO:0034728; P:GO:0043170; P:GO:0043933; P:GO:0044085; P:GO:00…	P:regulation of DNA recombination; P:nucleobase-containing compound metabolic process; P:DNA metabolic process; P:DNA recombination; P:chromatin organization; P:chromatin organization; P:chromatin organization; P:nucleosome assembly; P:chromatin remodeling; P:cellular aromatic compound metabolic process; P:nitrogen compound metabolic process; P:organelle organization; P:metabolic process; P:negat…	45.03	19
19	[INTERPRO, BLASTED, MAPPED, ANNOTATED]	fasciola_hepatica_prjeb25283|augustus_masked-scaffold10x_313_pilon-processed-gene-0.108	A0A2H1C3S5	DJ-1 family protein OS=Fasciola hepatica OX=6192 GN=D915_007348 PE=4 SV=1	183	5	1.26453e-132	58.74	10	P:GO:0009117; P:GO:0036211; P:GO:0046165; P:GO:0072330; F:GO:0016740; F:GO:0016836; F:GO:0140096; C:GO:0005634; C:GO:0005829; C:GO:0016020	P:nucleotide metabolic process; P:protein modification process; P:alcohol biosynthetic process; P:monocarboxylic acid biosynthetic process; F:transferase activity; F:hydro-lyase activity; F:catalytic activity, acting on a protein; C:nucleus; C:cytosol; C:membrane	EC:2	Transferases	IPR029062 (G3DSA:3.40.50.GENE3D); IPR002818 (PFAM); IPR006287 (TIGRFAM); PTHR48094 (PANTHER); cd03135 (CDD); IPR029062 (SUPERFAMILY)	P:GO:0006066; P:GO:0006082; P:GO:0006139; P:GO:0006725; P:GO:0006753; P:GO:0006793; P:GO:0006796; P:GO:0006807; P:GO:0008152; P:GO:0009058; P:GO:0009117; P:GO:0009987; P:GO:0016053; P:GO:0019538; P:GO:0019538; P:GO:0019637; P:GO:0019752; P:GO:0032787; P:GO:0034641; P:GO:0036211; P:GO:0036211; P:GO:0043170; P:GO:0043412; P:GO:0043436; P:GO:0044237; P:GO:0044238; P:GO:0044249; P:GO:0044260; P:GO:00…	P:alcohol metabolic process; P:organic acid metabolic process; P:nucleobase-containing compound metabolic process; P:cellular aromatic compound metabolic process; P:nucleoside phosphate metabolic process; P:phosphorus metabolic process; P:phosphate-containing compound metabolic process; P:nitrogen compound metabolic process; P:metabolic process; P:biosynthetic process; P:nucleotide metabolic proc…	56.83	13
20	[INTERPRO, BLASTED, MAPPED, ANNOTATED]	fasciola_hepatica_prjeb25283|augustus_masked-scaffold10x_330_pilon-processed-gene-0.50	A0A4E0RL35	Putative pyrophosphate-dependent phosphofructo-1-kinase OS=Fasciola hepatica OX=6192 GN=D915_000011 PE=4 SV=1	802	1	0	91.9	19	P:GO:0006002; P:GO:0006006; P:GO:0006091; P:GO:0016310; P:GO:0044282; P:GO:0046031; P:GO:0046034; P:GO:0061615; F:GO:0003872; F:GO:0004332; F:GO:0005524; F:GO:0016491; F:GO:0016836; F:GO:0016866; F:GO:0030246; F:GO:0042802; F:GO:0046872; C:GO:0005829; C:GO:0061695	P:fructose 6-phosphate metabolic process; P:glucose metabolic process; P:generation of precursor metabolites and energy; P:phosphorylation; P:small molecule catabolic process; P:ADP metabolic process; P:ATP metabolic process; P:glycolytic process through fructose-6-phosphate; F:6-phosphofructokinase activity; F:fructose-bisphosphate aldolase activity; F:ATP binding; F:oxidoreductase activity; F:h…	EC:2.7.1.11	6-phosphofructokinase	IPR022953 (PRINTS); IPR000023 (PFAM); IPR035966 (G3DSA:3.40.50.GENE3D); IPR009161 (TIGRFAM); G3DSA:3.40.50.450 (GENE3D); G3DSA:3.40.50.450 (GENE3D); IPR009161 (PIRSF); IPR035966 (G3DSA:3.40.50.GENE3D); PTHR13697 (PANTHER); IPR009161 (HAMAP); IPR035966 (SUPERFAMILY); IPR035966 (SUPERFAMILY)	P:GO:0005975; P:GO:0005996; P:GO:0006002; P:GO:0006006; P:GO:0006082; P:GO:0006091; P:GO:0006096; P:GO:0006139; P:GO:0006163; P:GO:0006165; P:GO:0006725; P:GO:0006753; P:GO:0006757; P:GO:0006793; P:GO:0006796; P:GO:0006807; P:GO:0008152; P:GO:0009056; P:GO:0009117; P:GO:0009132; P:GO:0009135; P:GO:0009150; P:GO:0009179; P:GO:0009185; P:GO:0009259; P:GO:0009987; P:GO:0016052; P:GO:0016310; P:GO:00…	P:carbohydrate metabolic process; P:monosaccharide metabolic process; P:fructose 6-phosphate metabolic process; P:glucose metabolic process; P:organic acid metabolic process; P:generation of precursor metabolites and energy; P:glycolytic process; P:nucleobase-containing compound metabolic process; P:purine nucleotide metabolic process; P:obsolete nucleoside diphosphate phosphorylation; P:cellular…	14.46	10
21	[INTERPRO, BLASTED, MAPPED, ANNOTATED]	fasciola_hepatica_prjeb25283|augustus_masked-scaffold10x_331_pilon-processed-gene-0.47	A0A2H1CS34	Eukaryotic porin OS=Fasciola hepatica OX=6192 GN=D915_001327 PE=3 SV=1	319	1	0	100	4	P:GO:0017038; P:GO:0030150; F:GO:0008320; C:GO:0005742	P:protein import; P:protein import into mitochondrial matrix; F:protein transmembrane transporter activity; C:mitochondrial outer membrane translocase complex			IPR027246 (PFAM); IPR023614 (G3DSA:2.40.160.GENE3D); mobidb-lite (MOBIDB_LITE); mobidb-lite (MOBIDB_LITE); IPR037930 (PANTHER); IPR037930 (CDD); SSF56935 (SUPERFAMILY)	P:GO:0006605; P:GO:0006626; P:GO:0006810; P:GO:0006839; P:GO:0006886; P:GO:0006996; P:GO:0007005; P:GO:0008104; P:GO:0008104; P:GO:0009987; P:GO:0015031; P:GO:0016043; P:GO:0017038; P:GO:0030150; P:GO:0033036; P:GO:0033365; P:GO:0044743; P:GO:0045184; P:GO:0046907; P:GO:0051179; P:GO:0051234; P:GO:0051641; P:GO:0051649; P:GO:0055085; P:GO:0065002; P:GO:0070585; P:GO:0070727; P:GO:0071702; P:GO:00…	P:protein targeting; P:protein targeting to mitochondrion; P:transport; P:mitochondrial transport; P:intracellular protein transport; P:organelle organization; P:mitochondrion organization; P:protein localization; P:protein localization; P:cellular process; P:protein transport; P:cellular component organization; P:protein import; P:protein import into mitochondrial matrix; P:macromolecule localiz…	16.61	4
22	[INTERPRO, BLASTED, MAPPED, ANNOTATED]	fasciola_hepatica_prjeb25283|augustus_masked-scaffold10x_355_pilon-processed-gene-0.44	A0A4E0QUC0	Translation elongation factor 1-alpha (Fragment) OS=Fasciola hepatica OX=6192 GN=D915_010914 PE=4 SV=1	461	9	2.37008e-180	52.12	5	P:GO:0006414; F:GO:0003723; F:GO:0003746; F:GO:0003924; F:GO:0005525	P:translational elongation; F:RNA binding; F:translation elongation factor activity; F:GTPase activity; F:GTP binding	EC:3.6.1.15	Nucleoside-triphosphate phosphatase	IPR000795 (PRINTS); G3DSA:2.40.30.10 (GENE3D); IPR027417 (G3DSA:3.40.50.GENE3D); IPR004539 (TIGRFAM); IPR004160 (PFAM); IPR000795 (PFAM); IPR004161 (PFAM); G3DSA:2.40.30.10 (GENE3D); PTHR23115 (PANTHER); IPR000795 (PROSITE_PROFILES); IPR004539 (HAMAP); cd01883 (CDD); cd03705 (CDD); cd03693 (CDD); IPR009001 (SUPERFAMILY); IPR027417 (SUPERFAMILY); IPR009000 (SUPERFAMILY)	P:GO:0006412; P:GO:0006414; P:GO:0006518; P:GO:0006807; P:GO:0008152; P:GO:0009058; P:GO:0009059; P:GO:0009987; P:GO:0010467; P:GO:0019538; P:GO:0019538; P:GO:0034641; P:GO:0034645; P:GO:0043043; P:GO:0043170; P:GO:0043603; P:GO:0043604; P:GO:0044237; P:GO:0044238; P:GO:0044249; P:GO:0044260; P:GO:0044271; P:GO:0071704; P:GO:1901564; P:GO:1901566; P:GO:1901576; F:GO:0003676; F:GO:0003723; F:GO:00…	P:translation; P:translational elongation; P:peptide metabolic process; P:nitrogen compound metabolic process; P:metabolic process; P:biosynthetic process; P:macromolecule biosynthetic process; P:cellular process; P:gene expression; P:protein metabolic process; P:protein metabolic process; P:cellular nitrogen compound metabolic process; P:obsolete cellular macromolecule biosynthetic process; P:pe…	64.64	50
319	[INTERPRO, BLASTED, MAPPED, ANNOTATED]	fasciola_hepatica_prjeb25283|augustus_masked-scaffold10x_364_pilon-processed-gene-0.25	A0A2H1CU73	Actin OS=Fasciola hepatica OX=6192 GN=D915_000902 PE=3 SV=1	294	19	0	66.44	1	C:GO:0043229	C:intracellular organelle			IPR004000 (PRINTS); IPR004000 (SMART); G3DSA:3.30.420.40 (GENE3D); G3DSA:3.30.420.40 (GENE3D); IPR004000 (PFAM); G3DSA:3.90.640.10 (GENE3D); IPR004000 (PANTHER); cd00012 (CDD); IPR043129 (SUPERFAMILY); IPR043129 (SUPERFAMILY)	no GO terms	no GO terms	17.35	6
24	[INTERPRO, BLASTED, MAPPED, ANNOTATED]	fasciola_hepatica_prjeb25283|augustus_masked-scaffold10x_377_pilon-processed-gene-0.181	A0A2H1BRC5	Histone H3 OS=Fasciola hepatica OX=6192 GN=D915_009818 PE=3 SV=1	136	6	5.28707e-97	90.08	5	F:GO:0003677; F:GO:0030527; F:GO:0046982; C:GO:0000786; C:GO:0005634	F:DNA binding; F:structural constituent of chromatin; F:protein heterodimerization activity; C:nucleosome; C:nucleus			IPR000164 (PRINTS); IPR000164 (SMART); IPR007125 (PFAM); IPR009072 (G3DSA:1.10.20.GENE3D); mobidb-lite (MOBIDB_LITE); IPR000164 (PANTHER); IPR009072 (SUPERFAMILY)	F:GO:0003677; F:GO:0030527; F:GO:0046982; C:GO:0000786	F:DNA binding; F:structural constituent of chromatin; F:protein heterodimerization activity; C:nucleosome	63.24	31
25	[INTERPRO, BLASTED, MAPPED, ANNOTATED]	fasciola_hepatica_prjeb25283|augustus_masked-scaffold10x_377_pilon-processed-gene-0.188	A0A2H1CQG2	Paramyosin OS=Fasciola hepatica OX=6192 GN=D915_001853 PE=3 SV=1	782	5	0	62.11	3	F:GO:0005488; C:GO:0016459; C:GO:0030016	F:binding; C:myosin complex; C:myofibril			G3DSA:1.20.5.1000 (GENE3D); G3DSA:1.20.5.340 (GENE3D); G3DSA:1.20.5.340 (GENE3D); IPR002928 (PFAM); IPR014751 (G3DSA:1.20.5.GENE3D); G3DSA:1.20.5.170 (GENE3D); PTHR45615 (PANTHER); SSF90257 (SUPERFAMILY); SSF90257 (SUPERFAMILY); SSF57997 (SUPERFAMILY)	C:GO:0016459	C:myosin complex	75.06	116
26	[INTERPRO, BLASTED, MAPPED, ANNOTATED]	fasciola_hepatica_prjeb25283|augustus_masked-scaffold10x_391_pilon-processed-gene-0.45	A0A4E0QXH9	Major vault protein OS=Fasciola hepatica OX=6192 GN=D915_009159 PE=4 SV=1	890	4	0	88.43	4	C:GO:0005634; C:GO:0005737; C:GO:0016020; C:GO:1990904	C:nucleus; C:cytoplasm; C:membrane; C:ribonucleoprotein complex			G3DSA:2.30.30.570 (GENE3D); IPR043023 (G3DSA:2.30.30.GENE3D); IPR036013 (G3DSA:3.30.479.GENE3D); IPR043023 (G3DSA:2.30.30.GENE3D); IPR043023 (G3DSA:2.30.30.GENE3D); G3DSA:2.30.30.570 (GENE3D); G3DSA:6.20.380.10 (GENE3D); IPR041134 (PFAM); IPR041136 (PFAM); G3DSA:2.30.30.620 (GENE3D); IPR040989 (PFAM); IPR021870 (PFAM); IPR043179 (G3DSA:2.30.30.GENE3D); G3DSA:6.10.250.720 (GENE3D); IPR041139 (PFAM…	C:GO:0005622; C:GO:0005634; C:GO:0005737; C:GO:0016020; C:GO:0043226; C:GO:0043227; C:GO:0043229; C:GO:0043231; C:GO:0110165	C:intracellular anatomical structure; C:nucleus; C:cytoplasm; C:membrane; C:organelle; C:membrane-bounded organelle; C:intracellular organelle; C:intracellular membrane-bounded organelle; C:cellular anatomical entity	37.08	28
27	[INTERPRO, BLASTED, MAPPED, ANNOTATED]	fasciola_hepatica_prjeb25283|augustus_masked-scaffold10x_418_pilon-processed-gene-0.9	A0A4E0R740	Putative reticulocalbin calumenin dna supercoiling factor OS=Fasciola hepatica OX=6192 GN=D915_004870 PE=4 SV=1	317	5	0	61.82	4	F:GO:0005509; C:GO:0005773; C:GO:0005783; C:GO:0005886	F:calcium ion binding; C:vacuole; C:endoplasmic reticulum; C:plasma membrane			IPR002048 (SMART); G3DSA:1.10.238.10 (GENE3D); IPR002048 (PFAM); G3DSA:1.10.238.10 (GENE3D); IPR002048 (PFAM); PTHR10827 (PANTHER); IPR002048 (PROSITE_PROFILES); IPR002048 (PROSITE_PROFILES); IPR002048 (PROSITE_PROFILES); SignalP-noTM (SIGNALP_EUK); SignalP-TM (SIGNALP_GRAM_POSITIVE); IPR011992 (SUPERFAMILY)	F:GO:0005488; F:GO:0005509; F:GO:0043167; F:GO:0043169; F:GO:0046872; C:GO:0005622; C:GO:0005737; C:GO:0005773; C:GO:0005783; C:GO:0005886; C:GO:0012505; C:GO:0016020; C:GO:0043226; C:GO:0043227; C:GO:0043229; C:GO:0043231; C:GO:0071944; C:GO:0110165	F:binding; F:calcium ion binding; F:ion binding; F:cation binding; F:metal ion binding; C:intracellular anatomical structure; C:cytoplasm; C:vacuole; C:endoplasmic reticulum; C:plasma membrane; C:endomembrane system; C:membrane; C:organelle; C:membrane-bounded organelle; C:intracellular organelle; C:intracellular membrane-bounded organelle; C:cell periphery; C:cellular anatomical entity	34.07	7
28	[INTERPRO, BLASTED, MAPPED, ANNOTATED]	fasciola_hepatica_prjeb25283|augustus_masked-scaffold10x_477_pilon-processed-gene-0.55	A0A4E0RKA7	Actin-related protein 2/3 complex subunit 5 OS=Fasciola hepatica OX=6192 GN=D915_007987 PE=3 SV=1	187	2	5.17672e-112	88.43	8	P:GO:0016477; P:GO:0030833; P:GO:0034314; P:GO:0040011; P:GO:0051674; F:GO:0051015; C:GO:0005737; C:GO:0005885	P:cell migration; P:regulation of actin filament polymerization; P:Arp2/3 complex-mediated actin nucleation; P:locomotion; P:localization of cell; F:actin filament binding; C:cytoplasm; C:Arp2/3 protein complex			IPR036743 (G3DSA:1.25.40.GENE3D); IPR006789 (PFAM); IPR006789 (PANTHER); IPR036743 (SUPERFAMILY)	P:GO:0006928; P:GO:0006996; P:GO:0007010; P:GO:0007015; P:GO:0009987; P:GO:0016043; P:GO:0016477; P:GO:0030029; P:GO:0030036; P:GO:0030833; P:GO:0034314; P:GO:0040011; P:GO:0048870; P:GO:0051179; P:GO:0051674; P:GO:0071840; P:GO:0097435; F:GO:0003779; F:GO:0005488; F:GO:0005515; F:GO:0008092; F:GO:0044877; F:GO:0051015; C:GO:0005622; C:GO:0005737; C:GO:0005856; C:GO:0005885; C:GO:0015629; C:GO:00…	P:obsolete movement of cell or subcellular component; P:organelle organization; P:cytoskeleton organization; P:actin filament organization; P:cellular process; P:cellular component organization; P:cell migration; P:actin filament-based process; P:actin cytoskeleton organization; P:regulation of actin filament polymerization; P:Arp2/3 complex-mediated actin nucleation; P:locomotion; P:cell motilit…	9.091	1
29	[INTERPRO, BLASTED, MAPPED, ANNOTATED]	fasciola_hepatica_prjeb25283|augustus_masked-scaffold10x_481_pilon-processed-gene-0.40	A0A4E0RES2	cAMP-dependent protein kinase type II-alpha regulatory subunit OS=Fasciola hepatica OX=6192 GN=D915_002983 PE=3 SV=1	380	17	0	55.52	7	P:GO:0001932; P:GO:0006811; P:GO:0050790; F:GO:0008603; F:GO:0016301; F:GO:0030552; C:GO:0005952	P:regulation of protein phosphorylation; P:monoatomic ion transport; P:regulation of catalytic activity; F:cAMP-dependent protein kinase regulator activity; F:kinase activity; F:cAMP binding; C:cAMP-dependent protein kinase complex	EC:2.7	Transferring phosphorus-containing groups	PR00103 (PRINTS); IPR003117 (SMART); IPR000595 (SMART); IPR012198 (PIRSF); IPR003117 (PFAM); IPR014710 (G3DSA:2.60.120.GENE3D); IPR014710 (G3DSA:2.60.120.GENE3D); IPR000595 (PFAM); G3DSA:1.20.890.10 (GENE3D); mobidb-lite (MOBIDB_LITE); mobidb-lite (MOBIDB_LITE); PTHR11635 (PANTHER); IPR000595 (PROSITE_PROFILES); IPR000595 (PROSITE_PROFILES); IPR000595 (CDD); IPR000595 (CDD); cd12099 (CDD); IPR018…	P:GO:0001932; F:GO:0008603; C:GO:0005952	P:regulation of protein phosphorylation; F:cAMP-dependent protein kinase regulator activity; C:cAMP-dependent protein kinase complex	42.89	16
30	[INTERPRO, BLASTED, MAPPED, ANNOTATED]	fasciola_hepatica_prjeb25283|augustus_masked-scaffold10x_598_pilon-processed-gene-1.201	B0RZ77	Tubulin beta chain OS=Fasciola hepatica OX=6192 GN=beta-tub2 PE=2 SV=1	443	20	0	75.06	7	P:GO:0000226; P:GO:0140014; F:GO:0003924; F:GO:0005200; F:GO:0005525; C:GO:0005737; C:GO:0005874	P:microtubule cytoskeleton organization; P:mitotic nuclear division; F:GTPase activity; F:structural constituent of cytoskeleton; F:GTP binding; C:cytoplasm; C:microtubule	EC:3.6.1.15	Nucleoside-triphosphate phosphatase	IPR000217 (PRINTS); IPR002453 (PRINTS); IPR018316 (SMART); IPR003008 (SMART); IPR036525 (G3DSA:3.40.50.GENE3D); IPR003008 (PFAM); IPR018316 (PFAM); IPR037103 (G3DSA:3.30.1330.GENE3D); IPR023123 (G3DSA:1.10.287.GENE3D); mobidb-lite (MOBIDB_LITE); mobidb-lite (MOBIDB_LITE); IPR000217 (PANTHER); cd02187 (CDD); IPR036525 (SUPERFAMILY); IPR008280 (SUPERFAMILY)	P:GO:0000226; P:GO:0000278; P:GO:0000280; P:GO:0006996; P:GO:0007010; P:GO:0007017; P:GO:0007049; P:GO:0009987; P:GO:0016043; P:GO:0022402; P:GO:0048285; P:GO:0071840; P:GO:0140014; P:GO:1903047; F:GO:0000166; F:GO:0003924; F:GO:0005198; F:GO:0005200; F:GO:0005488; F:GO:0005525; F:GO:0017076; F:GO:0019001; F:GO:0032553; F:GO:0032555; F:GO:0032561; F:GO:0035639; F:GO:0036094; F:GO:0043167; F:GO:00…	P:microtubule cytoskeleton organization; P:mitotic cell cycle; P:nuclear division; P:organelle organization; P:cytoskeleton organization; P:microtubule-based process; P:cell cycle; P:cellular process; P:cellular component organization; P:cell cycle process; P:organelle fission; P:cellular component organization or biogenesis; P:mitotic nuclear division; P:mitotic cell cycle process; F:nucleotide …	76.52	78
31	[INTERPRO, BLASTED, MAPPED, ANNOTATED]	fasciola_hepatica_prjeb25283|augustus_masked-scaffold10x_602_pilon-processed-gene-0.103	A0A4E0RU07	Filamin-A OS=Fasciola hepatica OX=6192 GN=D915_004146 PE=3 SV=1	2176	14	0	54.13	3	P:GO:0030036; F:GO:0051015; C:GO:0043232	P:actin cytoskeleton organization; F:actin filament binding; C:intracellular non-membrane-bounded organelle			IPR001298 (SMART); IPR001715 (SMART); IPR013783 (G3DSA:2.60.40.GENE3D); IPR036872 (G3DSA:1.10.418.GENE3D); IPR013783 (G3DSA:2.60.40.GENE3D); IPR013783 (G3DSA:2.60.40.GENE3D); IPR013783 (G3DSA:2.60.40.GENE3D); IPR013783 (G3DSA:2.60.40.GENE3D); IPR013783 (G3DSA:2.60.40.GENE3D); IPR036872 (G3DSA:1.10.418.GENE3D); IPR001715 (PFAM); IPR013783 (G3DSA:2.60.40.GENE3D); IPR017868 (PFAM); IPR013783 (G3DSA:…	P:GO:0030036; F:GO:0005515; F:GO:0051015	P:actin cytoskeleton organization; F:protein binding; F:actin filament binding	46.78	76
32	[INTERPRO, BLASTED, MAPPED, ANNOTATED]	fasciola_hepatica_prjeb25283|augustus_masked-scaffold10x_784_pilon-processed-gene-0.33	A0A4E0R2P2	Chaperonin containing T-complex polypeptide subunit zeta OS=Fasciola hepatica OX=6192 GN=D915_008766 PE=3 SV=1	547	12	0	52.07	6	P:GO:0042026; F:GO:0005524; F:GO:0016887; F:GO:0051082; F:GO:0140662; C:GO:0005832	P:protein refolding; F:ATP binding; F:ATP hydrolysis activity; F:unfolded protein binding; F:ATP-dependent protein folding chaperone; C:chaperonin-containing T-complex	EC:3.6.1.15	Nucleoside-triphosphate phosphatase	IPR017998 (PRINTS); IPR002423 (PFAM); IPR027413 (G3DSA:1.10.560.GENE3D); IPR027410 (G3DSA:3.30.260.GENE3D); IPR012722 (TIGRFAM); IPR027409 (G3DSA:3.50.7.GENE3D); IPR017998 (PANTHER); IPR012722 (CDD); IPR027410 (SUPERFAMILY); IPR027409 (SUPERFAMILY); IPR027413 (SUPERFAMILY)	P:GO:0006457; P:GO:0009987; F:GO:0005488; F:GO:0005515; F:GO:0005524; F:GO:0016887; F:GO:0051082; F:GO:0140662; C:GO:0005622; C:GO:0005737; C:GO:0005829; C:GO:0005832; C:GO:0032991; C:GO:0101031; C:GO:0110165	P:protein folding; P:cellular process; F:binding; F:protein binding; F:ATP binding; F:ATP hydrolysis activity; F:unfolded protein binding; F:ATP-dependent protein folding chaperone; C:intracellular anatomical structure; C:cytoplasm; C:cytosol; C:chaperonin-containing T-complex; C:protein-containing complex; C:protein folding chaperone complex; C:cellular anatomical entity	48.63	24
33	[INTERPRO, NO-BLAST]	fasciola_hepatica_prjeb25283|augustus_masked-scaffold10x_815_pilon-processed-gene-1.64	---NA---	---NA---	61	---NA---	---NA---	---NA---	---NA---					mobidb-lite (MOBIDB_LITE); mobidb-lite (MOBIDB_LITE)	no GO terms	no GO terms	51.49	5
34	[INTERPRO, BLASTED, MAPPED, ANNOTATED]	fasciola_hepatica_prjeb25283|augustus_masked-scaffold10x_958_pilon-processed-gene-0.19	A0A4E0RFC7	Beta'-coat protein OS=Fasciola hepatica OX=6192 GN=D915_003805 PE=3 SV=1	1076	20	0	48.93	13	P:GO:0006807; P:GO:0006886; P:GO:0006888; P:GO:0006890; P:GO:0006891; P:GO:0043170; P:GO:0044238; F:GO:0005198; F:GO:0005515; C:GO:0000139; C:GO:0005773; C:GO:0005886; C:GO:0030126	P:nitrogen compound metabolic process; P:intracellular protein transport; P:endoplasmic reticulum to Golgi vesicle-mediated transport; P:retrograde vesicle-mediated transport, Golgi to endoplasmic reticulum; P:intra-Golgi vesicle-mediated transport; P:macromolecule metabolic process; P:primary metabolic process; F:structural molecule activity; F:protein binding; C:Golgi membrane; C:vacuole; C:pla…			IPR020472 (PRINTS); IPR001680 (SMART); IPR001680 (PFAM); IPR015943 (G3DSA:2.130.10.GENE3D); IPR006692 (PFAM); G3DSA:1.25.40.470 (GENE3D); IPR016453 (PIRSF); mobidb-lite (MOBIDB_LITE); mobidb-lite (MOBIDB_LITE); mobidb-lite (MOBIDB_LITE); mobidb-lite (MOBIDB_LITE); PTHR19876 (PANTHER); IPR001680 (PROSITE_PROFILES); IPR001680 (PROSITE_PROFILES); PS50294 (PROSITE_PROFILES); PS50294 (PROSITE_PROFILES…	P:GO:0006810; P:GO:0006886; P:GO:0006888; P:GO:0006890; P:GO:0006891; P:GO:0008104; P:GO:0008104; P:GO:0009987; P:GO:0015031; P:GO:0016192; P:GO:0033036; P:GO:0045184; P:GO:0046907; P:GO:0048193; P:GO:0051179; P:GO:0051234; P:GO:0051641; P:GO:0051649; P:GO:0070727; P:GO:0071702; P:GO:0071705; F:GO:0005198; F:GO:0005515; C:GO:0005622; C:GO:0005737; C:GO:0005773; C:GO:0005794; C:GO:0005798; C:GO:00…	P:transport; P:intracellular protein transport; P:endoplasmic reticulum to Golgi vesicle-mediated transport; P:retrograde vesicle-mediated transport, Golgi to endoplasmic reticulum; P:intra-Golgi vesicle-mediated transport; P:protein localization; P:protein localization; P:cellular process; P:protein transport; P:vesicle-mediated transport; P:macromolecule localization; P:establishment of protein…	1.766	2
35	[INTERPRO, BLASTED, MAPPED, ANNOTATED]	fasciola_hepatica_prjeb25283|augustus_masked-scaffold10x_99_pilon-processed-gene-0.196	A0A4E0R0U0	Heat shock protein heat shock protein 90 alpha OS=Fasciola hepatica OX=6192 GN=D915_007964 PE=3 SV=1	727	5	0	75.37	10	P:GO:0006457; P:GO:0034605; P:GO:0050821; F:GO:0005524; F:GO:0016887; F:GO:0051082; F:GO:0140662; C:GO:0005829; C:GO:0005886; C:GO:0048471	P:protein folding; P:cellular response to heat; P:protein stabilization; F:ATP binding; F:ATP hydrolysis activity; F:unfolded protein binding; F:ATP-dependent protein folding chaperone; C:cytosol; C:plasma membrane; C:perinuclear region of cytoplasm	EC:3.6.1.15	Nucleoside-triphosphate phosphatase	IPR020575 (PRINTS); IPR003594 (SMART); IPR036890 (G3DSA:3.30.565.GENE3D); IPR001404 (PFAM); G3DSA:3.30.230.80 (GENE3D); IPR037196 (G3DSA:1.20.120.GENE3D); IPR003594 (PFAM); G3DSA:3.40.50.11260 (GENE3D); IPR001404 (PIRSF); mobidb-lite (MOBIDB_LITE); mobidb-lite (MOBIDB_LITE); IPR001404 (PANTHER); IPR001404 (HAMAP); cd16927 (CDD); IPR036890 (SUPERFAMILY); IPR020568 (SUPERFAMILY); IPR037196 (SUPERFA…	P:GO:0006457; P:GO:0006950; P:GO:0009266; P:GO:0009408; P:GO:0009628; P:GO:0009987; P:GO:0031647; P:GO:0033554; P:GO:0034605; P:GO:0050821; P:GO:0050896; P:GO:0051716; P:GO:0065007; P:GO:0065008; F:GO:0000166; F:GO:0005488; F:GO:0005515; F:GO:0005524; F:GO:0016887; F:GO:0017076; F:GO:0032553; F:GO:0032555; F:GO:0035639; F:GO:0036094; F:GO:0043167; F:GO:0043168; F:GO:0051082; F:GO:0097159; F:GO:00…	P:protein folding; P:response to stress; P:response to temperature stimulus; P:response to heat; P:response to abiotic stimulus; P:cellular process; P:regulation of protein stability; P:cellular response to stress; P:cellular response to heat; P:protein stabilization; P:response to stimulus; P:cellular response to stimulus; P:biological regulation; P:regulation of biological quality; F:nucleotide…	59.42	85
36	[INTERPRO, BLASTED, MAPPED, ANNOTATED]	fasciola_hepatica_prjeb25283|augustus_masked-scaffold10x_99_pilon-processed-gene-0.207	A0A4E0R0U0	Heat shock protein heat shock protein 90 alpha OS=Fasciola hepatica OX=6192 GN=D915_007964 PE=3 SV=1	593	5	0	76.55	10	P:GO:0006457; P:GO:0034605; P:GO:0050821; F:GO:0005524; F:GO:0016887; F:GO:0051082; F:GO:0140662; C:GO:0005829; C:GO:0005886; C:GO:0048471	P:protein folding; P:cellular response to heat; P:protein stabilization; F:ATP binding; F:ATP hydrolysis activity; F:unfolded protein binding; F:ATP-dependent protein folding chaperone; C:cytosol; C:plasma membrane; C:perinuclear region of cytoplasm	EC:3.6.1.15	Nucleoside-triphosphate phosphatase	IPR020575 (PRINTS); IPR003594 (SMART); G3DSA:3.40.50.11260 (GENE3D); IPR036890 (G3DSA:3.30.565.GENE3D); IPR003594 (PFAM); G3DSA:3.30.230.80 (GENE3D); IPR001404 (PIRSF); IPR001404 (PFAM); mobidb-lite (MOBIDB_LITE); IPR001404 (PANTHER); IPR001404 (HAMAP); cd16927 (CDD); IPR036890 (SUPERFAMILY); IPR020568 (SUPERFAMILY)	P:GO:0006457; P:GO:0006950; P:GO:0009266; P:GO:0009408; P:GO:0009628; P:GO:0009987; P:GO:0031647; P:GO:0033554; P:GO:0034605; P:GO:0050821; P:GO:0050896; P:GO:0051716; P:GO:0065007; P:GO:0065008; F:GO:0005488; F:GO:0005515; F:GO:0005524; F:GO:0016887; F:GO:0051082; F:GO:0140662; C:GO:0005622; C:GO:0005737; C:GO:0005829; C:GO:0005886; C:GO:0016020; C:GO:0048471; C:GO:0071944; C:GO:0110165	P:protein folding; P:response to stress; P:response to temperature stimulus; P:response to heat; P:response to abiotic stimulus; P:cellular process; P:regulation of protein stability; P:cellular response to stress; P:cellular response to heat; P:protein stabilization; P:response to stimulus; P:cellular response to stimulus; P:biological regulation; P:regulation of biological quality; F:binding; F…	51.94	50
37	[INTERPRO, BLASTED, MAPPED, ANNOTATED]	fasciola_hepatica_prjeb25283|maker-scaffold10x_1_pilon-augustus-gene-0.126	A0A4E0RRP1	Eukaryotic translation elongation factor 1 beta 2 OS=Fasciola hepatica OX=6192 GN=D915_005512 PE=3 SV=1	284	2	4.60899e-127	93.34	9	P:GO:0006414; F:GO:0003746; F:GO:0003924; F:GO:0004364; F:GO:0005085; F:GO:0005515; F:GO:0005525; F:GO:0019003; C:GO:0005829	P:translational elongation; F:translation elongation factor activity; F:GTPase activity; F:glutathione transferase activity; F:guanyl-nucleotide exchange factor activity; F:protein binding; F:GTP binding; F:GDP binding; C:cytosol	EC:2.5.1.18	Glutathione transferase	IPR018940 (SMART); IPR014038 (SMART); IPR014038 (PFAM); IPR014717 (G3DSA:3.30.70.GENE3D); IPR018940 (PFAM); mobidb-lite (MOBIDB_LITE); PTHR11595 (PANTHER); IPR014038 (CDD); IPR036219 (SUPERFAMILY)	P:GO:0006412; P:GO:0006414; P:GO:0006518; P:GO:0006807; P:GO:0008152; P:GO:0009058; P:GO:0009059; P:GO:0009987; P:GO:0010467; P:GO:0019538; P:GO:0019538; P:GO:0034641; P:GO:0034645; P:GO:0043043; P:GO:0043170; P:GO:0043603; P:GO:0043604; P:GO:0044237; P:GO:0044238; P:GO:0044249; P:GO:0044260; P:GO:0044271; P:GO:0071704; P:GO:1901564; P:GO:1901566; P:GO:1901576; F:GO:0000166; F:GO:0003746; F:GO:00…	P:translation; P:translational elongation; P:peptide metabolic process; P:nitrogen compound metabolic process; P:metabolic process; P:biosynthetic process; P:macromolecule biosynthetic process; P:cellular process; P:gene expression; P:protein metabolic process; P:protein metabolic process; P:cellular nitrogen compound metabolic process; P:obsolete cellular macromolecule biosynthetic process; P:pe…	36.97	9
38	[INTERPRO, BLASTED, MAPPED, ANNOTATED]	fasciola_hepatica_prjeb25283|maker-scaffold10x_1_pilon-augustus-gene-0.142	A0A2H1BSD0	Cathepsin B OS=Fasciola hepatica OX=6192 GN=D915_011116 PE=3 SV=1	173	20	5.54491e-77	68.32	7	P:GO:0044248; P:GO:0050790; P:GO:0051603; F:GO:0004197; C:GO:0005615; C:GO:0005764; C:GO:0016020	P:cellular catabolic process; P:regulation of catalytic activity; P:proteolysis involved in protein catabolic process; F:cysteine-type endopeptidase activity; C:extracellular space; C:lysosome; C:membrane	EC:3.4.22	Acting on peptide bonds (peptidases)	IPR000668 (SMART); IPR000668 (PFAM); G3DSA:3.90.70.10 (GENE3D); mobidb-lite (MOBIDB_LITE); IPR013128 (PANTHER); IPR038765 (SUPERFAMILY)	P:GO:0006508; P:GO:0006807; P:GO:0008152; P:GO:0009056; P:GO:0009057; P:GO:0009987; P:GO:0019538; P:GO:0019538; P:GO:0030163; P:GO:0030163; P:GO:0043170; P:GO:0044237; P:GO:0044238; P:GO:0044248; P:GO:0044260; P:GO:0044265; P:GO:0051603; P:GO:0071704; P:GO:1901564; P:GO:1901565; P:GO:1901575; F:GO:0003824; F:GO:0004175; F:GO:0004197; F:GO:0008233; F:GO:0008234; F:GO:0016787; F:GO:0140096; C:GO:00…	P:proteolysis; P:nitrogen compound metabolic process; P:metabolic process; P:catabolic process; P:macromolecule catabolic process; P:cellular process; P:protein metabolic process; P:protein metabolic process; P:protein catabolic process; P:protein catabolic process; P:macromolecule metabolic process; P:cellular metabolic process; P:primary metabolic process; P:cellular catabolic process; P:obsole…	15.61	2
39	[INTERPRO, BLASTED, MAPPED, ANNOTATED]	fasciola_hepatica_prjeb25283|maker-scaffold10x_1_pilon-pred_gff_StringTie-gene-0.86	A0A4E0R514	Cathepsin B OS=Fasciola hepatica OX=6192 GN=D915_007020 PE=3 SV=1	138	17	3.51546e-34	62.86	3	P:GO:0006508; P:GO:0050790; F:GO:0004197	P:proteolysis; P:regulation of catalytic activity; F:cysteine-type endopeptidase activity	EC:3.4.22	Acting on peptide bonds (peptidases)	IPR000668 (PFAM); G3DSA:3.90.70.10 (GENE3D); IPR038765 (SUPERFAMILY)	P:GO:0006508; F:GO:0008234	P:proteolysis; F:cysteine-type peptidase activity	34.06	6
40	[INTERPRO, BLASTED, MAPPED, ANNOTATED]	fasciola_hepatica_prjeb25283|maker-scaffold10x_1_pilon-snap-gene-0.151	A0A4E0RNG2	Vitellogenic cathepsin-B like protease OS=Fasciola hepatica OX=6192 GN=D915_006729 PE=3 SV=1	644	20	0	67.09	7	P:GO:0044248; P:GO:0050790; P:GO:0051603; F:GO:0004197; C:GO:0005615; C:GO:0005764; C:GO:0016020	P:cellular catabolic process; P:regulation of catalytic activity; P:proteolysis involved in protein catabolic process; F:cysteine-type endopeptidase activity; C:extracellular space; C:lysosome; C:membrane	EC:3.4.22	Acting on peptide bonds (peptidases)	IPR000668 (PRINTS); IPR000668 (SMART); IPR012599 (PFAM); G3DSA:3.90.70.10 (GENE3D); IPR000668 (PFAM); IPR013128 (PANTHER); cd02620 (CDD); cd02620 (CDD); SignalP-noTM (SIGNALP_EUK); IPR038765 (SUPERFAMILY); IPR038765 (SUPERFAMILY)	P:GO:0006508; P:GO:0006807; P:GO:0008152; P:GO:0009056; P:GO:0009057; P:GO:0009987; P:GO:0019538; P:GO:0019538; P:GO:0030163; P:GO:0030163; P:GO:0043170; P:GO:0044237; P:GO:0044238; P:GO:0044248; P:GO:0044260; P:GO:0044265; P:GO:0050790; P:GO:0051603; P:GO:0071704; P:GO:1901564; P:GO:1901565; P:GO:1901575; F:GO:0003824; F:GO:0004175; F:GO:0004197; F:GO:0008233; F:GO:0008234; F:GO:0016787; F:GO:01…	P:proteolysis; P:nitrogen compound metabolic process; P:metabolic process; P:catabolic process; P:macromolecule catabolic process; P:cellular process; P:protein metabolic process; P:protein metabolic process; P:protein catabolic process; P:protein catabolic process; P:macromolecule metabolic process; P:cellular metabolic process; P:primary metabolic process; P:cellular catabolic process; P:obsole…	55.9	96
41	[INTERPRO, BLASTED, MAPPED, ANNOTATED]	fasciola_hepatica_prjeb25283|maker-scaffold10x_1_pilon-snap-gene-0.161	A0A4E0RED0	Collagen type IV alpha 2 OS=Fasciola hepatica OX=6192 GN=D915_003442 PE=4 SV=1	1715	9	0	50.18	4	F:GO:0005201; C:GO:0005581; C:GO:0005604; C:GO:0016020	F:extracellular matrix structural constituent; C:collagen trimer; C:basement membrane; C:membrane			IPR001442 (SMART); IPR036954 (G3DSA:2.170.240.GENE3D); IPR001442 (PFAM); IPR008160 (PFAM); mobidb-lite (MOBIDB_LITE); mobidb-lite (MOBIDB_LITE); mobidb-lite (MOBIDB_LITE); mobidb-lite (MOBIDB_LITE); mobidb-lite (MOBIDB_LITE); mobidb-lite (MOBIDB_LITE); mobidb-lite (MOBIDB_LITE); PTHR24023 (PANTHER); IPR001442 (PROSITE_PROFILES); SignalP-noTM (SIGNALP_EUK); IPR016187 (SUPERFAMILY); IPR016187 (SUPE…	F:GO:0005201; C:GO:0005581; C:GO:0005604; C:GO:0030312; C:GO:0031012; C:GO:0062023; C:GO:0071944; C:GO:0110165	F:extracellular matrix structural constituent; C:collagen trimer; C:basement membrane; C:external encapsulating structure; C:extracellular matrix; C:collagen-containing extracellular matrix; C:cell periphery; C:cellular anatomical entity	3.265	5
42	[INTERPRO, BLASTED, MAPPED, ANNOTATED]	fasciola_hepatica_prjeb25283|maker-scaffold10x_1_pilon-snap-gene-0.165	A0A4E0S3G7	Propionyl-CoA carboxylase alpha chain, mitochondrial OS=Fasciola hepatica OX=6192 GN=D915_001718 PE=4 SV=1	716	4	0	67.36	6	P:GO:0016042; F:GO:0004658; F:GO:0005524; F:GO:0046872; C:GO:0005759; C:GO:0016020	P:lipid catabolic process; F:propionyl-CoA carboxylase activity; F:ATP binding; F:metal ion binding; C:mitochondrial matrix; C:membrane	EC:6.4.1.3	Propionyl-CoA carboxylase	IPR005482 (SMART); G3DSA:3.30.470.20 (GENE3D); IPR013815 (G3DSA:3.30.1490.GENE3D); IPR005479 (PFAM); IPR005481 (PFAM); IPR000089 (PFAM); G3DSA:2.40.50.100 (GENE3D); IPR005482 (PFAM); G3DSA:3.40.50.20 (GENE3D); IPR041265 (PFAM); PTHR18866 (PANTHER); IPR011761 (PROSITE_PROFILES); IPR000089 (PROSITE_PROFILES); IPR011764 (PROSITE_PROFILES); cd06850 (CDD); IPR011054 (SUPERFAMILY); SSF56059 (SUPERFAMIL…	F:GO:0003824; F:GO:0005524; F:GO:0016874; F:GO:0046872; C:GO:0005622; C:GO:0005737; C:GO:0005739; C:GO:0016020; C:GO:0043226; C:GO:0043227; C:GO:0043229; C:GO:0043231; C:GO:0110165	F:catalytic activity; F:ATP binding; F:ligase activity; F:metal ion binding; C:intracellular anatomical structure; C:cytoplasm; C:mitochondrion; C:membrane; C:organelle; C:membrane-bounded organelle; C:intracellular organelle; C:intracellular membrane-bounded organelle; C:cellular anatomical entity	58.66	55
43	[INTERPRO, BLASTED, MAPPED, ANNOTATED]	fasciola_hepatica_prjeb25283|maker-scaffold10x_1006_pilon-snap-gene-0.67	A0A2H1BRD4	26S proteasome non-ATPase regulatory subunit OS=Fasciola hepatica OX=6192 GN=D915_011070 PE=4 SV=1	455	3	0	80.9	5	C:GO:0005737; C:GO:0008541; C:GO:0016020; C:GO:0031981; C:GO:0140513	C:cytoplasm; C:proteasome regulatory particle, lid subcomplex; C:membrane; C:nuclear lumen; C:nuclear protein-containing complex			IPR000717 (SMART); IPR040896 (PFAM); IPR000717 (PFAM); IPR036388 (G3DSA:1.10.10.GENE3D); IPR040134 (PANTHER); IPR000717 (PROSITE_PROFILES); IPR036390 (SUPERFAMILY)	C:GO:0000502; C:GO:0005622; C:GO:0005634; C:GO:0005737; C:GO:0005838; C:GO:0008541; C:GO:0016020; C:GO:0022624; C:GO:0031974; C:GO:0031981; C:GO:0032991; C:GO:0043226; C:GO:0043227; C:GO:0043229; C:GO:0043231; C:GO:0043233; C:GO:0070013; C:GO:0110165; C:GO:0140513; C:GO:0140535; C:GO:1902494; C:GO:1905368; C:GO:1905369	C:proteasome complex; C:intracellular anatomical structure; C:nucleus; C:cytoplasm; C:proteasome regulatory particle; C:proteasome regulatory particle, lid subcomplex; C:membrane; C:proteasome accessory complex; C:membrane-enclosed lumen; C:nuclear lumen; C:protein-containing complex; C:organelle; C:membrane-bounded organelle; C:intracellular organelle; C:intracellular membrane-bounded organelle;…	6.154	2
44	[INTERPRO, BLASTED, MAPPED, ANNOTATED]	fasciola_hepatica_prjeb25283|maker-scaffold10x_1006_pilon-snap-gene-0.77	A0A4E0RB18	Sestrin OS=Fasciola hepatica OX=6192 GN=D915_006064 PE=3 SV=1	793	6	0	60.5	11	P:GO:0010508; P:GO:0016241; P:GO:0034198; P:GO:0071417; P:GO:1901031; P:GO:1901701; P:GO:1904262; F:GO:0016491; F:GO:0036094; C:GO:0005634; C:GO:0005737	P:positive regulation of autophagy; P:regulation of macroautophagy; P:cellular response to amino acid starvation; P:cellular response to organonitrogen compound; P:regulation of response to reactive oxygen species; P:cellular response to oxygen-containing compound; P:negative regulation of TORC1 signaling; F:oxidoreductase activity; F:small molecule binding; C:nucleus; C:cytoplasm			G3DSA:1.10.340.70 (GENE3D); IPR041588 (PFAM); IPR006730 (PFAM); IPR006730 (PANTHER); IPR029032 (SUPERFAMILY)	P:GO:0006914; P:GO:0006950; P:GO:0007154; P:GO:0007165; P:GO:0008152; P:GO:0009056; P:GO:0009267; P:GO:0009605; P:GO:0009719; P:GO:0009893; P:GO:0009894; P:GO:0009896; P:GO:0009966; P:GO:0009968; P:GO:0009987; P:GO:0009991; P:GO:0010033; P:GO:0010243; P:GO:0010506; P:GO:0010508; P:GO:0010646; P:GO:0010648; P:GO:0016236; P:GO:0016241; P:GO:0019222; P:GO:0023051; P:GO:0023052; P:GO:0023057; P:GO:00…	P:autophagy; P:response to stress; P:cell communication; P:signal transduction; P:metabolic process; P:catabolic process; P:cellular response to starvation; P:response to external stimulus; P:response to endogenous stimulus; P:positive regulation of metabolic process; P:regulation of catabolic process; P:positive regulation of catabolic process; P:regulation of signal transduction; P:negative reg…	1.765	1
45	[INTERPRO, BLASTED, ANNOTATED]	fasciola_hepatica_prjeb25283|maker-scaffold10x_1007_pilon-augustus-gene-0.83	A0A4E0R8U2	Tumor protein p63-regulated gene 1 protein OS=Fasciola hepatica OX=6192 GN=D915_004212 PE=3 SV=1	247	2	2.59892e-169	69.29	1	C:GO:0005737	C:cytoplasm			IPR022158 (PFAM); mobidb-lite (MOBIDB_LITE); IPR040242 (PANTHER)	C:GO:0005622; C:GO:0005737; C:GO:0110165	C:intracellular anatomical structure; C:cytoplasm; C:cellular anatomical entity	12.96	3
46	[INTERPRO, BLASTED, MAPPED, ANNOTATED]	fasciola_hepatica_prjeb25283|maker-scaffold10x_1007_pilon-snap-gene-0.12	A0A4E0RW58	Atlastin GTPase 1 OS=Fasciola hepatica OX=6192 GN=D915_007139 PE=3 SV=1	525	1	0	99.62	5	P:GO:0007029; P:GO:0065003; F:GO:0003924; F:GO:0005525; C:GO:0016020	P:endoplasmic reticulum organization; P:protein-containing complex assembly; F:GTPase activity; F:GTP binding; C:membrane	EC:3.6.1.15	Nucleoside-triphosphate phosphatase	IPR027417 (G3DSA:3.40.50.GENE3D); IPR015894 (PFAM); G3DSA:1.20.58.420 (GENE3D); PTHR10751 (PANTHER); IPR030386 (PROSITE_PROFILES); cd01851 (CDD); IPR027417 (SUPERFAMILY); IPR036543 (SUPERFAMILY); TMhelix (TMHMM); TMhelix (TMHMM)	P:GO:0006996; P:GO:0007029; P:GO:0009987; P:GO:0010256; P:GO:0016043; P:GO:0022607; P:GO:0043933; P:GO:0044085; P:GO:0065003; P:GO:0071840; F:GO:0000166; F:GO:0003824; F:GO:0003924; F:GO:0005488; F:GO:0005525; F:GO:0016462; F:GO:0016787; F:GO:0016817; F:GO:0016818; F:GO:0017076; F:GO:0017111; F:GO:0019001; F:GO:0032553; F:GO:0032555; F:GO:0032561; F:GO:0035639; F:GO:0036094; F:GO:0043167; F:GO:00…	P:organelle organization; P:endoplasmic reticulum organization; P:cellular process; P:endomembrane system organization; P:cellular component organization; P:cellular component assembly; P:protein-containing complex organization; P:cellular component biogenesis; P:protein-containing complex assembly; P:cellular component organization or biogenesis; F:nucleotide binding; F:catalytic activity; F:GTP…	13.14	6
47	[INTERPRO, BLASTED, MAPPED, ANNOTATED]	fasciola_hepatica_prjeb25283|maker-scaffold10x_1007_pilon-snap-gene-0.16	A0A4E0RZF5	Solute carrier family 27 (Fatty acid transporter) member 1/4 OS=Fasciola hepatica OX=6192 GN=D915_006414 PE=3 SV=1	675	1	0	100	4	F:GO:0004467; F:GO:0005319; F:GO:0016887; C:GO:0016020	F:long-chain fatty acid-CoA ligase activity; F:lipid transporter activity; F:ATP hydrolysis activity; C:membrane			IPR000873 (PFAM); IPR042099 (G3DSA:3.40.50.GENE3D); IPR045851 (G3DSA:3.30.300.GENE3D); PTHR43107 (PANTHER); SSF56801 (SUPERFAMILY); TMhelix (TMHMM)	F:GO:0003824; F:GO:0004467; F:GO:0005215; F:GO:0005319; F:GO:0016462; F:GO:0016787; F:GO:0016817; F:GO:0016818; F:GO:0016874; F:GO:0016877; F:GO:0016887; F:GO:0017111; F:GO:0140657	F:catalytic activity; F:long-chain fatty acid-CoA ligase activity; F:transporter activity; F:lipid transporter activity; F:pyrophosphatase activity; F:hydrolase activity; F:hydrolase activity, acting on acid anhydrides; F:hydrolase activity, acting on acid anhydrides, in phosphorus-containing anhydrides; F:ligase activity; F:ligase activity, forming carbon-sulfur bonds; F:ATP hydrolysis activity;…	3.111	3
48	[INTERPRO, BLASTED, MAPPED, ANNOTATED]	fasciola_hepatica_prjeb25283|maker-scaffold10x_1007_pilon-snap-gene-0.9	A0A4E0RW88	Alpha-mannosidase OS=Fasciola hepatica OX=6192 GN=D915_003437 PE=3 SV=1	1079	4	0	63	6	P:GO:0006013; F:GO:0004559; F:GO:0030246; F:GO:0046872; C:GO:0005764; C:GO:0016020	P:mannose metabolic process; F:alpha-mannosidase activity; F:carbohydrate binding; F:metal ion binding; C:lysosome; C:membrane	EC:3.2.1.24	Alpha-mannosidase	IPR015341 (SMART); IPR037094 (G3DSA:1.20.1270.GENE3D); IPR027291 (G3DSA:3.20.110.GENE3D); IPR000602 (PFAM); IPR015341 (PFAM); IPR011682 (PFAM); IPR013780 (G3DSA:2.60.40.GENE3D); G3DSA:2.70.98.30 (GENE3D); IPR037094 (G3DSA:1.20.1270.GENE3D); G3DSA:2.60.40.1360 (GENE3D); PTHR11607 (PANTHER); cd10810 (CDD); SignalP-noTM (SIGNALP_EUK); IPR011013 (SUPERFAMILY); IPR028995 (SUPERFAMILY); IPR011330 (SUPE…	P:GO:0005975; P:GO:0006013; F:GO:0003824; F:GO:0004553; F:GO:0004559; F:GO:0016787; F:GO:0016798; F:GO:0030246; C:GO:0000323; C:GO:0005622; C:GO:0005737; C:GO:0005764; C:GO:0005773; C:GO:0016020; C:GO:0043226; C:GO:0043227; C:GO:0043229; C:GO:0043231; C:GO:0110165	P:carbohydrate metabolic process; P:mannose metabolic process; F:catalytic activity; F:hydrolase activity, hydrolyzing O-glycosyl compounds; F:alpha-mannosidase activity; F:hydrolase activity; F:hydrolase activity, acting on glycosyl bonds; F:carbohydrate binding; C:lytic vacuole; C:intracellular anatomical structure; C:cytoplasm; C:lysosome; C:vacuole; C:membrane; C:organelle; C:membrane-bounded…	17.05	14
433	[INTERPRO, BLASTED, MAPPED, ANNOTATED]	fasciola_hepatica_prjeb25283|maker-scaffold10x_1010_pilon-snap-gene-0.102	A0A4E0REZ2	Uncharacterized protein OS=Fasciola hepatica OX=6192 GN=D915_002617 PE=3 SV=1	1346	4	0	57.71	8	P:GO:0007160; P:GO:0007229; P:GO:0033627; P:GO:0098609; F:GO:0005178; C:GO:0008305; C:GO:0009897; C:GO:0097478	P:cell-matrix adhesion; P:integrin-mediated signaling pathway; P:cell adhesion mediated by integrin; P:cell-cell adhesion; F:integrin binding; C:integrin complex; C:external side of plasma membrane; C:leaflet of membrane bilayer			IPR000413 (PRINTS); IPR013519 (SMART); IPR028994 (G3DSA:2.130.10.GENE3D); G3DSA:2.60.40.1530 (GENE3D); G3DSA:1.20.5.930 (GENE3D); mobidb-lite (MOBIDB_LITE); mobidb-lite (MOBIDB_LITE); mobidb-lite (MOBIDB_LITE); PTHR23220 (PANTHER); IPR013519 (PROSITE_PROFILES); SignalP-noTM (SIGNALP_EUK); SignalP-noTM (SIGNALP_GRAM_NEGATIVE); SignalP-TM (SIGNALP_GRAM_POSITIVE); IPR032695 (SUPERFAMILY); IPR028994 …	P:GO:0007154; P:GO:0007155; P:GO:0007160; P:GO:0007165; P:GO:0007166; P:GO:0007229; P:GO:0009987; P:GO:0022610; P:GO:0023052; P:GO:0031589; P:GO:0033627; P:GO:0050789; P:GO:0050794; P:GO:0050896; P:GO:0051716; P:GO:0065007; P:GO:0098609; F:GO:0005102; F:GO:0005178; F:GO:0005488; F:GO:0005515; F:GO:0044877; F:GO:0050839; C:GO:0005886; C:GO:0005886; C:GO:0008305; C:GO:0009897; C:GO:0009986; C:GO:00…	P:cell communication; P:cell adhesion; P:cell-matrix adhesion; P:signal transduction; P:cell surface receptor signaling pathway; P:integrin-mediated signaling pathway; P:cellular process; P:obsolete biological adhesion; P:signaling; P:cell-substrate adhesion; P:cell adhesion mediated by integrin; P:regulation of biological process; P:regulation of cellular process; P:response to stimulus; P:cellu…	3.195	4
50	[INTERPRO, BLASTED, MAPPED, ANNOTATED]	fasciola_hepatica_prjeb25283|maker-scaffold10x_1010_pilon-snap-gene-0.93	A0A4E0RBY1	Ran-binding protein 7 OS=Fasciola hepatica OX=6192 GN=D915_005582 PE=4 SV=1	993	3	0	77.18	7	P:GO:0006606; P:GO:0017038; F:GO:0031267; C:GO:0005635; C:GO:0005773; C:GO:0005829; C:GO:0005886	P:protein import into nucleus; P:protein import; F:small GTPase binding; C:nuclear envelope; C:vacuole; C:cytosol; C:plasma membrane			IPR001494 (SMART); IPR001494 (PFAM); IPR011989 (G3DSA:1.25.10.GENE3D); mobidb-lite (MOBIDB_LITE); mobidb-lite (MOBIDB_LITE); PTHR10997 (PANTHER); IPR001494 (PROSITE_PROFILES); IPR016024 (SUPERFAMILY)	P:GO:0006606; P:GO:0006810; P:GO:0006886; P:GO:0006913; P:GO:0008104; P:GO:0008104; P:GO:0009987; P:GO:0015031; P:GO:0017038; P:GO:0033036; P:GO:0033365; P:GO:0034504; P:GO:0045184; P:GO:0046907; P:GO:0051169; P:GO:0051170; P:GO:0051179; P:GO:0051234; P:GO:0051641; P:GO:0051649; P:GO:0070727; P:GO:0071702; P:GO:0071705; P:GO:0072594; F:GO:0031267; C:GO:0005622; C:GO:0005634; C:GO:0005635; C:GO:00…	P:protein import into nucleus; P:transport; P:intracellular protein transport; P:nucleocytoplasmic transport; P:protein localization; P:protein localization; P:cellular process; P:protein transport; P:protein import; P:macromolecule localization; P:protein localization to organelle; P:protein localization to nucleus; P:establishment of protein localization; P:intracellular transport; P:nuclear tr…	4.129	3
51	[INTERPRO, BLASTED, MAPPED, ANNOTATED]	fasciola_hepatica_prjeb25283|maker-scaffold10x_1013_pilon-snap-gene-0.113	A0A4E0S2Q5	Dual specificity mitogen-activated protein kinase kinase mek-2 OS=Fasciola hepatica OX=6192 GN=D915_001287 PE=4 SV=1	521	20	0	49.21	3	P:GO:0006468; F:GO:0004672; F:GO:0005524	P:protein phosphorylation; F:protein kinase activity; F:ATP binding	EC:2.7.1	Transferring phosphorus-containing groups	IPR000719 (PFAM); G3DSA:1.10.510.10 (GENE3D); G3DSA:3.30.200.20 (GENE3D); PTHR47448 (PANTHER); IPR000719 (PROSITE_PROFILES); IPR011009 (SUPERFAMILY)	P:GO:0006468; F:GO:0004672; F:GO:0005524	P:protein phosphorylation; F:protein kinase activity; F:ATP binding	3.647	1
52	[INTERPRO, BLASTED, MAPPED, ANNOTATED]	fasciola_hepatica_prjeb25283|maker-scaffold10x_1013_pilon-snap-gene-0.115	A0A2H1CM61	Nucleosome assembly protein OS=Fasciola hepatica OX=6192 GN=D915_002687 PE=3 SV=1	254	3	0	63.2	6	P:GO:0006334; F:GO:0003682; F:GO:0042393; C:GO:0000785; C:GO:0005634; C:GO:0016020	P:nucleosome assembly; F:chromatin binding; F:histone binding; C:chromatin; C:nucleus; C:membrane			IPR002164 (PFAM); G3DSA:3.30.1120.90 (GENE3D); G3DSA:1.20.5.1500 (GENE3D); mobidb-lite (MOBIDB_LITE); mobidb-lite (MOBIDB_LITE); mobidb-lite (MOBIDB_LITE); mobidb-lite (MOBIDB_LITE); IPR002164 (PANTHER); IPR037231 (SUPERFAMILY)	P:GO:0006334; F:GO:0003682; F:GO:0005488; F:GO:0005515; F:GO:0042393; C:GO:0000785; C:GO:0005622; C:GO:0005634; C:GO:0005694; C:GO:0016020; C:GO:0043226; C:GO:0043227; C:GO:0043228; C:GO:0043229; C:GO:0043231; C:GO:0043232; C:GO:0110165	P:nucleosome assembly; F:chromatin binding; F:binding; F:protein binding; F:histone binding; C:chromatin; C:intracellular anatomical structure; C:nucleus; C:chromosome; C:membrane; C:organelle; C:membrane-bounded organelle; C:non-membrane-bounded organelle; C:intracellular organelle; C:intracellular membrane-bounded organelle; C:intracellular non-membrane-bounded organelle; C:cellular anatomical …	21.26	5
53	[INTERPRO, BLASTED, MAPPED, ANNOTATED]	fasciola_hepatica_prjeb25283|maker-scaffold10x_1013_pilon-snap-gene-0.117	A0A4E0RHP3	Importin subunit alpha OS=Fasciola hepatica OX=6192 GN=D915_001801 PE=3 SV=1	543	4	0	60.46	8	P:GO:0006606; P:GO:0017038; F:GO:0005048; F:GO:0005515; F:GO:0061608; C:GO:0005654; C:GO:0005737; C:GO:0016020	P:protein import into nucleus; P:protein import; F:signal sequence binding; F:protein binding; F:nuclear import signal receptor activity; C:nucleoplasm; C:cytoplasm; C:membrane			IPR000225 (SMART); IPR002652 (PFAM); IPR036975 (G3DSA:1.20.5.GENE3D); IPR000225 (PFAM); IPR024931 (PIRSF); IPR011989 (G3DSA:1.25.10.GENE3D); IPR032413 (PFAM); mobidb-lite (MOBIDB_LITE); mobidb-lite (MOBIDB_LITE); PTHR23316 (PANTHER); IPR000225 (PROSITE_PROFILES); IPR002652 (PROSITE_PROFILES); IPR000225 (PROSITE_PROFILES); IPR016024 (SUPERFAMILY)	P:GO:0006606; P:GO:0006810; P:GO:0006886; P:GO:0006913; P:GO:0008104; P:GO:0008104; P:GO:0009987; P:GO:0015031; P:GO:0017038; P:GO:0033036; P:GO:0033365; P:GO:0034504; P:GO:0045184; P:GO:0046907; P:GO:0051169; P:GO:0051170; P:GO:0051179; P:GO:0051234; P:GO:0051641; P:GO:0051649; P:GO:0070727; P:GO:0071702; P:GO:0071705; P:GO:0072594; F:GO:0005048; F:GO:0005488; F:GO:0005515; F:GO:0033218; F:GO:00…	P:protein import into nucleus; P:transport; P:intracellular protein transport; P:nucleocytoplasmic transport; P:protein localization; P:protein localization; P:cellular process; P:protein transport; P:protein import; P:macromolecule localization; P:protein localization to organelle; P:protein localization to nucleus; P:establishment of protein localization; P:intracellular transport; P:nuclear tr…	7.919	4
54	[INTERPRO, BLASTED, MAPPED, ANNOTATED]	fasciola_hepatica_prjeb25283|maker-scaffold10x_1013_pilon-snap-gene-0.128	A0A4E0R1R7	Electron transfer flavoprotein subunit beta OS=Fasciola hepatica OX=6192 GN=D915_008110 PE=3 SV=1	258	1	0	100	4	P:GO:0022900; F:GO:0009055; C:GO:0005759; C:GO:0005829	P:electron transport chain; F:electron transfer activity; C:mitochondrial matrix; C:cytosol	EC:1	Oxidoreductases	IPR014730 (SMART); IPR012255 (PIRSF); IPR014729 (G3DSA:3.40.50.GENE3D); IPR014730 (PFAM); IPR012255 (PANTHER); IPR033948 (CDD); SSF52402 (SUPERFAMILY)	F:GO:0003824; F:GO:0009055; F:GO:0016491; C:GO:0005622; C:GO:0005737; C:GO:0005829; C:GO:0110165	F:catalytic activity; F:electron transfer activity; F:oxidoreductase activity; C:intracellular anatomical structure; C:cytoplasm; C:cytosol; C:cellular anatomical entity	29.84	6
55	[INTERPRO, BLASTED, MAPPED, ANNOTATED]	fasciola_hepatica_prjeb25283|maker-scaffold10x_1014_pilon-snap-gene-0.19	A0A4E0RWW9	Uncharacterized protein OS=Fasciola hepatica OX=6192 GN=D915_003059 PE=3 SV=1	1184	1	0	98.98	4	P:GO:0043666; F:GO:0004721; F:GO:0019888; F:GO:0019903	P:regulation of phosphoprotein phosphatase activity; F:phosphoprotein phosphatase activity; F:protein phosphatase regulator activity; F:protein phosphatase binding			IPR007587 (PFAM); mobidb-lite (MOBIDB_LITE); mobidb-lite (MOBIDB_LITE); mobidb-lite (MOBIDB_LITE); mobidb-lite (MOBIDB_LITE); mobidb-lite (MOBIDB_LITE); mobidb-lite (MOBIDB_LITE); mobidb-lite (MOBIDB_LITE); mobidb-lite (MOBIDB_LITE); mobidb-lite (MOBIDB_LITE); mobidb-lite (MOBIDB_LITE); mobidb-lite (MOBIDB_LITE); mobidb-lite (MOBIDB_LITE); mobidb-lite (MOBIDB_LITE); IPR007587 (PANTHER); IPR016024…	P:GO:0006470; P:GO:0006793; P:GO:0006796; P:GO:0006807; P:GO:0008152; P:GO:0009987; P:GO:0010921; P:GO:0016311; P:GO:0019220; P:GO:0019222; P:GO:0019538; P:GO:0019538; P:GO:0031323; P:GO:0031399; P:GO:0035303; P:GO:0035304; P:GO:0036211; P:GO:0036211; P:GO:0043170; P:GO:0043412; P:GO:0043666; P:GO:0044237; P:GO:0044238; P:GO:0044260; P:GO:0050789; P:GO:0050790; P:GO:0050794; P:GO:0051171; P:GO:00…	P:protein dephosphorylation; P:phosphorus metabolic process; P:phosphate-containing compound metabolic process; P:nitrogen compound metabolic process; P:metabolic process; P:cellular process; P:regulation of phosphatase activity; P:dephosphorylation; P:regulation of phosphate metabolic process; P:regulation of metabolic process; P:protein metabolic process; P:protein metabolic process; P:regulati…	4.054	3
56	[INTERPRO, BLASTED, MAPPED, ANNOTATED]	fasciola_hepatica_prjeb25283|maker-scaffold10x_1014_pilon-snap-gene-0.28	A0A4E0RK94	ADP-ribosylation factor-binding protein GGA3 OS=Fasciola hepatica OX=6192 GN=D915_007370 PE=3 SV=1	543	2	0	65.44	7	P:GO:0006886; P:GO:0016192; F:GO:0031267; F:GO:0035091; F:GO:0043130; C:GO:0005802; C:GO:0031901	P:intracellular protein transport; P:vesicle-mediated transport; F:small GTPase binding; F:phosphatidylinositol binding; F:ubiquitin binding; C:trans-Golgi network; C:early endosome membrane			IPR002014 (SMART); G3DSA:2.60.40.1230 (GENE3D); IPR002014 (PFAM); IPR008942 (G3DSA:1.25.40.GENE3D); mobidb-lite (MOBIDB_LITE); mobidb-lite (MOBIDB_LITE); mobidb-lite (MOBIDB_LITE); IPR027422 (PANTHER); IPR002014 (PROSITE_PROFILES); cd03567 (CDD); IPR008942 (SUPERFAMILY)	P:GO:0006886; F:GO:0031267; F:GO:0035091; F:GO:0043130; C:GO:0005802	P:intracellular protein transport; F:small GTPase binding; F:phosphatidylinositol binding; F:ubiquitin binding; C:trans-Golgi network	2.578	1
57	[INTERPRO, BLASTED, MAPPED, ANNOTATED]	fasciola_hepatica_prjeb25283|maker-scaffold10x_1017_pilon-pred_gff_StringTie-gene-0.81	A0A4E0RZH4	Eukaryotic translation initiation factor 5A OS=Fasciola hepatica OX=6192 GN=D915_004397 PE=3 SV=1	147	1	2.59746e-105	100	7	P:GO:0006413; P:GO:0045901; P:GO:0045905; F:GO:0003723; F:GO:0003743; F:GO:0003746; F:GO:0043022	P:translational initiation; P:positive regulation of translational elongation; P:positive regulation of translational termination; F:RNA binding; F:translation initiation factor activity; F:translation elongation factor activity; F:ribosome binding			IPR020189 (SMART); IPR014722 (G3DSA:2.30.30.GENE3D); IPR001884 (PIRSF); IPR020189 (PFAM); IPR001884 (TIGRFAM); IPR012340 (G3DSA:2.40.50.GENE3D); IPR001884 (PANTHER); IPR008991 (SUPERFAMILY); IPR012340 (SUPERFAMILY)	P:GO:0006412; P:GO:0006414; P:GO:0006417; P:GO:0006518; P:GO:0006807; P:GO:0008152; P:GO:0009058; P:GO:0009059; P:GO:0009889; P:GO:0009891; P:GO:0009893; P:GO:0009987; P:GO:0010467; P:GO:0010468; P:GO:0010556; P:GO:0010557; P:GO:0010604; P:GO:0010608; P:GO:0010628; P:GO:0019222; P:GO:0019538; P:GO:0019538; P:GO:0031323; P:GO:0031325; P:GO:0031326; P:GO:0031328; P:GO:0034248; P:GO:0034250; P:GO:00…	P:translation; P:translational elongation; P:regulation of translation; P:peptide metabolic process; P:nitrogen compound metabolic process; P:metabolic process; P:biosynthetic process; P:macromolecule biosynthetic process; P:regulation of biosynthetic process; P:positive regulation of biosynthetic process; P:positive regulation of metabolic process; P:cellular process; P:gene expression; P:regula…	32.65	8
58	[INTERPRO, BLASTED, MAPPED, ANNOTATED]	fasciola_hepatica_prjeb25283|maker-scaffold10x_1017_pilon-snap-gene-0.18	A0A4E0R8L4	Protein transport protein SEC23 OS=Fasciola hepatica OX=6192 GN=D915_007146 PE=3 SV=1	743	1	0	92.73	11	P:GO:0006886; P:GO:0090114; F:GO:0003924; F:GO:0005096; F:GO:0005515; F:GO:0008270; C:GO:0005773; C:GO:0005789; C:GO:0005886; C:GO:0030127; C:GO:0070971	P:intracellular protein transport; P:COPII-coated vesicle budding; F:GTPase activity; F:GTPase activator activity; F:protein binding; F:zinc ion binding; C:vacuole; C:endoplasmic reticulum membrane; C:plasma membrane; C:COPII vesicle coat; C:endoplasmic reticulum exit site			IPR029006 (G3DSA:3.40.20.GENE3D); IPR006900 (PFAM); G3DSA:2.60.40.1670 (GENE3D); G3DSA:2.30.30.380 (GENE3D); IPR012990 (PFAM); IPR036465 (G3DSA:3.40.50.GENE3D); IPR006896 (PFAM); G3DSA:1.20.120.730 (GENE3D); IPR037364 (PANTHER); SSF81995 (SUPERFAMILY); IPR036175 (SUPERFAMILY); IPR036174 (SUPERFAMILY); IPR036465 (SUPERFAMILY); IPR036180 (SUPERFAMILY)	P:GO:0006810; P:GO:0006886; P:GO:0006888; P:GO:0006900; P:GO:0006996; P:GO:0009987; P:GO:0016043; P:GO:0016050; P:GO:0016192; P:GO:0046907; P:GO:0048193; P:GO:0051179; P:GO:0051234; P:GO:0051641; P:GO:0051649; P:GO:0061024; P:GO:0071840; P:GO:0090114; F:GO:0003824; F:GO:0003924; F:GO:0005096; F:GO:0005488; F:GO:0005515; F:GO:0008047; F:GO:0008270; F:GO:0016462; F:GO:0016787; F:GO:0016817; F:GO:00…	P:transport; P:intracellular protein transport; P:endoplasmic reticulum to Golgi vesicle-mediated transport; P:vesicle budding from membrane; P:organelle organization; P:cellular process; P:cellular component organization; P:vesicle organization; P:vesicle-mediated transport; P:intracellular transport; P:Golgi vesicle transport; P:localization; P:establishment of localization; P:cellular localiza…	7.941	4
59	[INTERPRO, BLASTED, MAPPED, ANNOTATED]	fasciola_hepatica_prjeb25283|maker-scaffold10x_1017_pilon-snap-gene-0.19	A0A4E0R7Y9	Proteasome activator complex subunit 3 OS=Fasciola hepatica OX=6192 GN=D915_007515 PE=3 SV=1	299	2	0	76.75	14	P:GO:0010950; P:GO:0031325; P:GO:0031329; P:GO:0061136; P:GO:0140014; P:GO:2000045; F:GO:0002020; F:GO:0004175; F:GO:0016504; F:GO:0061135; C:GO:0005654; C:GO:0005737; C:GO:0008537; C:GO:0016020	P:positive regulation of endopeptidase activity; P:positive regulation of cellular metabolic process; P:regulation of cellular catabolic process; P:regulation of proteasomal protein catabolic process; P:mitotic nuclear division; P:regulation of G1/S transition of mitotic cell cycle; F:protease binding; F:endopeptidase activity; F:peptidase activator activity; F:endopeptidase regulator activity; C…			IPR003185 (PFAM); IPR036997 (G3DSA:1.20.120.GENE3D); IPR003186 (PFAM); IPR036996 (G3DSA:1.20.5.GENE3D); IPR009077 (PANTHER); IPR036252 (SUPERFAMILY)	P:GO:0000082; P:GO:0000278; P:GO:0000280; P:GO:0006508; P:GO:0006807; P:GO:0006996; P:GO:0007049; P:GO:0007346; P:GO:0008152; P:GO:0009056; P:GO:0009057; P:GO:0009893; P:GO:0009894; P:GO:0009987; P:GO:0010498; P:GO:0010564; P:GO:0010604; P:GO:0010950; P:GO:0010952; P:GO:0016043; P:GO:0019222; P:GO:0019538; P:GO:0019538; P:GO:0022402; P:GO:0030162; P:GO:0030163; P:GO:0030163; P:GO:0031323; P:GO:00…	P:G1/S transition of mitotic cell cycle; P:mitotic cell cycle; P:nuclear division; P:proteolysis; P:nitrogen compound metabolic process; P:organelle organization; P:cell cycle; P:regulation of mitotic cell cycle; P:metabolic process; P:catabolic process; P:macromolecule catabolic process; P:positive regulation of metabolic process; P:regulation of catabolic process; P:cellular process; P:proteaso…	3.679	1
60	[INTERPRO, BLASTED, MAPPED, ANNOTATED]	fasciola_hepatica_prjeb25283|maker-scaffold10x_102_pilon-augustus-gene-0.100	A0A4E0R2K2	Eukaryotic peptide chain release factor subunit 1 OS=Fasciola hepatica OX=6192 GN=D915_009462 PE=3 SV=1	443	1	0	86.91	7	P:GO:0002181; P:GO:0006414; P:GO:0006415; F:GO:0003729; F:GO:0003747; C:GO:0005829; C:GO:0032991	P:cytoplasmic translation; P:translational elongation; P:translational termination; F:mRNA binding; F:translation release factor activity; C:cytosol; C:protein-containing complex			IPR005140 (SMART); IPR005142 (PFAM); IPR004403 (TIGRFAM); IPR005141 (PFAM); IPR024049 (G3DSA:3.30.960.GENE3D); IPR005140 (PFAM); IPR042226 (G3DSA:3.30.420.GENE3D); IPR029064 (G3DSA:3.30.1330.GENE3D); IPR004403 (PANTHER); SSF53137 (SUPERFAMILY); IPR024049 (SUPERFAMILY); IPR029064 (SUPERFAMILY)	P:GO:0002181; P:GO:0006412; P:GO:0006414; P:GO:0006415; P:GO:0006518; P:GO:0006807; P:GO:0008152; P:GO:0009058; P:GO:0009059; P:GO:0009987; P:GO:0010467; P:GO:0016043; P:GO:0019538; P:GO:0019538; P:GO:0022411; P:GO:0032984; P:GO:0032984; P:GO:0034641; P:GO:0034645; P:GO:0043043; P:GO:0043170; P:GO:0043603; P:GO:0043604; P:GO:0043933; P:GO:0044237; P:GO:0044238; P:GO:0044249; P:GO:0044260; P:GO:00…	P:cytoplasmic translation; P:translation; P:translational elongation; P:translational termination; P:peptide metabolic process; P:nitrogen compound metabolic process; P:metabolic process; P:biosynthetic process; P:macromolecule biosynthetic process; P:cellular process; P:gene expression; P:cellular component organization; P:protein metabolic process; P:protein metabolic process; P:cellular compon…	9.481	6
61	[INTERPRO, BLASTED, MAPPED, ANNOTATED]	fasciola_hepatica_prjeb25283|maker-scaffold10x_102_pilon-snap-gene-0.59	A0A4E0RJR0	Reticulocalbin 1 EF-hand calcium binding domain OS=Fasciola hepatica OX=6192 GN=D915_001611 PE=4 SV=1	320	10	0	55.07	4	F:GO:0005509; C:GO:0005773; C:GO:0005783; C:GO:0005886	F:calcium ion binding; C:vacuole; C:endoplasmic reticulum; C:plasma membrane			IPR002048 (SMART); G3DSA:1.10.238.10 (GENE3D); G3DSA:1.10.238.10 (GENE3D); IPR002048 (PFAM); IPR002048 (PFAM); PTHR10827 (PANTHER); IPR002048 (PROSITE_PROFILES); IPR002048 (PROSITE_PROFILES); IPR002048 (PROSITE_PROFILES); cd16226 (CDD); SignalP-TM (SIGNALP_GRAM_POSITIVE); SignalP-noTM (SIGNALP_EUK); IPR011992 (SUPERFAMILY); IPR011992 (SUPERFAMILY)	F:GO:0005488; F:GO:0005509; F:GO:0043167; F:GO:0043169; F:GO:0046872; C:GO:0005622; C:GO:0005737; C:GO:0005773; C:GO:0005783; C:GO:0005886; C:GO:0012505; C:GO:0016020; C:GO:0043226; C:GO:0043227; C:GO:0043229; C:GO:0043231; C:GO:0071944; C:GO:0110165	F:binding; F:calcium ion binding; F:ion binding; F:cation binding; F:metal ion binding; C:intracellular anatomical structure; C:cytoplasm; C:vacuole; C:endoplasmic reticulum; C:plasma membrane; C:endomembrane system; C:membrane; C:organelle; C:membrane-bounded organelle; C:intracellular organelle; C:intracellular membrane-bounded organelle; C:cell periphery; C:cellular anatomical entity	16.88	4
510	[INTERPRO, BLASTED, MAPPED, ANNOTATED]	fasciola_hepatica_prjeb25283|maker-scaffold10x_103_pilon-snap-gene-0.102	A0A4E0QZA6	Ubiquitin-associated protein 2 OS=Fasciola hepatica OX=6192 GN=D915_010574 PE=4 SV=1	1140	2	0	98.84	6	F:GO:0003676; F:GO:0005515; C:GO:0005634; C:GO:0005737; C:GO:0016020; C:GO:1990904	F:nucleic acid binding; F:protein binding; C:nucleus; C:cytoplasm; C:membrane; C:ribonucleoprotein complex			IPR012677 (G3DSA:3.30.70.GENE3D); G3DSA:1.10.8.10 (GENE3D); mobidb-lite (MOBIDB_LITE); mobidb-lite (MOBIDB_LITE); mobidb-lite (MOBIDB_LITE); mobidb-lite (MOBIDB_LITE); mobidb-lite (MOBIDB_LITE); mobidb-lite (MOBIDB_LITE); mobidb-lite (MOBIDB_LITE); mobidb-lite (MOBIDB_LITE); mobidb-lite (MOBIDB_LITE); mobidb-lite (MOBIDB_LITE); mobidb-lite (MOBIDB_LITE); mobidb-lite (MOBIDB_LITE); mobidb-lite (MO…	F:GO:0003676; F:GO:0005515; C:GO:0005622; C:GO:0005634; C:GO:0005737; C:GO:0016020; C:GO:0043226; C:GO:0043227; C:GO:0043229; C:GO:0043231; C:GO:0110165	F:nucleic acid binding; F:protein binding; C:intracellular anatomical structure; C:nucleus; C:cytoplasm; C:membrane; C:organelle; C:membrane-bounded organelle; C:intracellular organelle; C:intracellular membrane-bounded organelle; C:cellular anatomical entity	2.368	1
63	[INTERPRO, BLASTED, MAPPED, ANNOTATED]	fasciola_hepatica_prjeb25283|maker-scaffold10x_103_pilon-snap-gene-0.104	A0A4E0RL52	Dihydropyrimidinase OS=Fasciola hepatica OX=6192 GN=D915_007377 PE=3 SV=1	588	3	0	62.93	3	P:GO:0006208; F:GO:0004157; C:GO:0005829	P:pyrimidine nucleobase catabolic process; F:dihydropyrimidinase activity; C:cytosol	EC:3.5	Acting on carbon-nitrogen bonds, other than peptide bonds	IPR011778 (TIGRFAM); IPR011059 (G3DSA:2.30.40.GENE3D); IPR006680 (PFAM); G3DSA:3.20.20.140 (GENE3D); PTHR11647 (PANTHER); IPR011778 (CDD); IPR032466 (SUPERFAMILY); IPR011059 (SUPERFAMILY); IPR011059 (SUPERFAMILY)	P:GO:0006139; P:GO:0006206; P:GO:0006208; P:GO:0006725; P:GO:0006807; P:GO:0008152; P:GO:0009056; P:GO:0009112; P:GO:0009987; P:GO:0034641; P:GO:0044237; P:GO:0044238; P:GO:0044248; P:GO:0044270; P:GO:0044281; P:GO:0046483; P:GO:0046700; P:GO:0055086; P:GO:0071704; P:GO:0072527; P:GO:1901360; P:GO:1901361; P:GO:1901564; P:GO:1901565; P:GO:1901575; F:GO:0003824; F:GO:0004157; F:GO:0016787; F:GO:00…	P:nucleobase-containing compound metabolic process; P:pyrimidine nucleobase metabolic process; P:pyrimidine nucleobase catabolic process; P:cellular aromatic compound metabolic process; P:nitrogen compound metabolic process; P:metabolic process; P:catabolic process; P:nucleobase metabolic process; P:cellular process; P:cellular nitrogen compound metabolic process; P:cellular metabolic process; P:…	19.05	10
64	[INTERPRO, BLASTED, ANNOTATED]	fasciola_hepatica_prjeb25283|maker-scaffold10x_103_pilon-snap-gene-0.106	A0A4E0R6S6	CDK5 regulatory subunit-associated protein 3 (CDK5 activator-binding protein C53) OS=Fasciola hepatica OX=6192 GN=D915_008068 PE=3 SV=1	545	1	0	100	6	P:GO:0000079; P:GO:0007346; P:GO:0140014; C:GO:0005773; C:GO:0005886; C:GO:0012505	P:regulation of cyclin-dependent protein serine/threonine kinase activity; P:regulation of mitotic cell cycle; P:mitotic nuclear division; C:vacuole; C:plasma membrane; C:endomembrane system			IPR008491 (PFAM); IPR008491 (PANTHER)	P:GO:0000079; P:GO:0000278; P:GO:0000280; P:GO:0001932; P:GO:0006468; P:GO:0006793; P:GO:0006796; P:GO:0006807; P:GO:0006996; P:GO:0007049; P:GO:0007346; P:GO:0008152; P:GO:0009987; P:GO:0016043; P:GO:0016310; P:GO:0019220; P:GO:0019222; P:GO:0019538; P:GO:0019538; P:GO:0022402; P:GO:0031323; P:GO:0031399; P:GO:0036211; P:GO:0036211; P:GO:0042325; P:GO:0043170; P:GO:0043412; P:GO:0043549; P:GO:00…	P:regulation of cyclin-dependent protein serine/threonine kinase activity; P:mitotic cell cycle; P:nuclear division; P:regulation of protein phosphorylation; P:protein phosphorylation; P:phosphorus metabolic process; P:phosphate-containing compound metabolic process; P:nitrogen compound metabolic process; P:organelle organization; P:cell cycle; P:regulation of mitotic cell cycle; P:metabolic proc…	2.018	1
612	[INTERPRO, BLASTED, MAPPED, ANNOTATED]	fasciola_hepatica_prjeb25283|maker-scaffold10x_1035_pilon-snap-gene-0.13	A0A4E0RCN0	Uncharacterized protein OS=Fasciola hepatica OX=6192 GN=D915_009318 PE=4 SV=1	214	2	1.94976e-35	72.93	3	P:GO:0051603; C:GO:0005839; C:GO:0016020	P:proteolysis involved in protein catabolic process; C:proteasome core complex; C:membrane			IPR001353 (PFAM); IPR029055 (G3DSA:3.60.20.GENE3D); IPR023333 (PANTHER); IPR023333 (PROSITE_PROFILES); IPR029055 (SUPERFAMILY)	P:GO:0051603; C:GO:0005839	P:proteolysis involved in protein catabolic process; C:proteasome core complex	16.82	2
66	[INTERPRO, BLASTED, ANNOTATED]	fasciola_hepatica_prjeb25283|maker-scaffold10x_1041_pilon-snap-gene-0.10	A0A4E0RUK6	Regulator of microtubule dynamics protein 1 OS=Fasciola hepatica OX=6192 GN=D915_003765 PE=4 SV=1	184	6	1.28795e-131	53.6	5	F:GO:0008017; C:GO:0000922; C:GO:0005737; C:GO:0005876; C:GO:0072686	F:microtubule binding; C:spindle pole; C:cytoplasm; C:spindle microtubule; C:mitotic spindle			IPR011990 (G3DSA:1.25.40.GENE3D); PTHR16056 (PANTHER); IPR011990 (SUPERFAMILY)	F:GO:0005488; F:GO:0005515; F:GO:0008017; F:GO:0008092; F:GO:0015631; C:GO:0000922; C:GO:0005622; C:GO:0005737; C:GO:0005819; C:GO:0005856; C:GO:0005874; C:GO:0005876; C:GO:0015630; C:GO:0043226; C:GO:0043228; C:GO:0043229; C:GO:0043232; C:GO:0072686; C:GO:0099080; C:GO:0099081; C:GO:0099512; C:GO:0099513; C:GO:0110165	F:binding; F:protein binding; F:microtubule binding; F:cytoskeletal protein binding; F:tubulin binding; C:spindle pole; C:intracellular anatomical structure; C:cytoplasm; C:spindle; C:cytoskeleton; C:microtubule; C:spindle microtubule; C:microtubule cytoskeleton; C:organelle; C:non-membrane-bounded organelle; C:intracellular organelle; C:intracellular non-membrane-bounded organelle; C:mitotic spi…	10.87	2
730	[INTERPRO, BLASTED, MAPPED, ANNOTATED]	fasciola_hepatica_prjeb25283|maker-scaffold10x_1041_pilon-snap-gene-0.13	A0A4E0RUK6	Regulator of microtubule dynamics protein 1 OS=Fasciola hepatica OX=6192 GN=D915_003765 PE=4 SV=1	218	6	3.14049e-136	65.2	5	F:GO:0008017; C:GO:0000922; C:GO:0005737; C:GO:0005876; C:GO:0072686	F:microtubule binding; C:spindle pole; C:cytoplasm; C:spindle microtubule; C:mitotic spindle			IPR011990 (G3DSA:1.25.40.GENE3D); IPR011990 (G3DSA:1.25.40.GENE3D); IPR019734 (PFAM); PTHR16056 (PANTHER); IPR011990 (SUPERFAMILY)	F:GO:0005488; F:GO:0005515; F:GO:0008017; F:GO:0008092; F:GO:0015631; C:GO:0000922; C:GO:0005622; C:GO:0005737; C:GO:0005819; C:GO:0005856; C:GO:0005874; C:GO:0005876; C:GO:0015630; C:GO:0043226; C:GO:0043228; C:GO:0043229; C:GO:0043232; C:GO:0072686; C:GO:0099080; C:GO:0099081; C:GO:0099512; C:GO:0099513; C:GO:0110165	F:binding; F:protein binding; F:microtubule binding; F:cytoskeletal protein binding; F:tubulin binding; C:spindle pole; C:intracellular anatomical structure; C:cytoplasm; C:spindle; C:cytoskeleton; C:microtubule; C:spindle microtubule; C:microtubule cytoskeleton; C:organelle; C:non-membrane-bounded organelle; C:intracellular organelle; C:intracellular non-membrane-bounded organelle; C:mitotic spi…	55.5	13
68	[INTERPRO, BLASTED, MAPPED, ANNOTATED]	fasciola_hepatica_prjeb25283|maker-scaffold10x_1041_pilon-snap-gene-0.14	A0A4E0R230	Acyl-coenzyme A thioesterase 8 OS=Fasciola hepatica OX=6192 GN=D915_007699 PE=3 SV=1	324	1	0	100	5	P:GO:0006637; P:GO:0009062; F:GO:0047617; C:GO:0005782; C:GO:0016020	P:acyl-CoA metabolic process; P:fatty acid catabolic process; F:acyl-CoA hydrolase activity; C:peroxisomal matrix; C:membrane	EC:3.1.2.20	Acyl-CoA hydrolase	IPR042171 (G3DSA:2.40.160.GENE3D); PF13622 (PFAM); IPR003703 (PANTHER); cd03445 (CDD); cd03444 (CDD); IPR029069 (SUPERFAMILY); IPR029069 (SUPERFAMILY)	P:GO:0006082; P:GO:0006139; P:GO:0006163; P:GO:0006629; P:GO:0006631; P:GO:0006637; P:GO:0006725; P:GO:0006753; P:GO:0006790; P:GO:0006793; P:GO:0006796; P:GO:0006807; P:GO:0008152; P:GO:0009056; P:GO:0009062; P:GO:0009117; P:GO:0009150; P:GO:0009259; P:GO:0009987; P:GO:0016042; P:GO:0016054; P:GO:0019637; P:GO:0019693; P:GO:0019752; P:GO:0032787; P:GO:0034641; P:GO:0043436; P:GO:0043603; P:GO:00…	P:organic acid metabolic process; P:nucleobase-containing compound metabolic process; P:purine nucleotide metabolic process; P:lipid metabolic process; P:fatty acid metabolic process; P:acyl-CoA metabolic process; P:cellular aromatic compound metabolic process; P:nucleoside phosphate metabolic process; P:sulfur compound metabolic process; P:phosphorus metabolic process; P:phosphate-containing com…	14.51	5
69	[INTERPRO, BLASTED, MAPPED, ANNOTATED]	fasciola_hepatica_prjeb25283|maker-scaffold10x_1043_pilon-snap-gene-0.18	A0A4E0RQ92	Glutathione transferase OS=Fasciola hepatica OX=6192 GN=D915_001201 PE=3 SV=1	211	5	3.89474e-157	62.14	7	P:GO:0006518; P:GO:0006575; P:GO:0006749; P:GO:0006790; P:GO:0034641; F:GO:0004364; F:GO:0016853	P:peptide metabolic process; P:cellular modified amino acid metabolic process; P:glutathione metabolic process; P:sulfur compound metabolic process; P:cellular nitrogen compound metabolic process; F:glutathione transferase activity; F:isomerase activity	EC:2.5.1.18; EC:5	Glutathione transferase; Isomerases	G3DSA:3.40.30.10 (GENE3D); IPR004045 (PFAM); G3DSA:1.20.1050.10 (GENE3D); IPR004046 (PFAM); SFLDG00363 (SFLD); SFLDG01205 (SFLD); PTHR11571 (PANTHER); IPR004045 (PROSITE_PROFILES); IPR010987 (PROSITE_PROFILES); cd03039 (CDD); cd03192 (CDD); IPR036249 (SUPERFAMILY); IPR036282 (SUPERFAMILY)	P:GO:0006518; P:GO:0006575; P:GO:0006749; P:GO:0006790; P:GO:0006807; P:GO:0008152; P:GO:0009987; P:GO:0034641; P:GO:0043603; P:GO:0044237; P:GO:0071704; P:GO:1901564; F:GO:0003824; F:GO:0004364; F:GO:0016740; F:GO:0016765	P:peptide metabolic process; P:cellular modified amino acid metabolic process; P:glutathione metabolic process; P:sulfur compound metabolic process; P:nitrogen compound metabolic process; P:metabolic process; P:cellular process; P:cellular nitrogen compound metabolic process; P:amide metabolic process; P:cellular metabolic process; P:organic substance metabolic process; P:organonitrogen compound …	73.93	28
70	[INTERPRO, BLASTED]	fasciola_hepatica_prjeb25283|maker-scaffold10x_1050_pilon-snap-gene-0.1	---NA---	hypothetical protein D915_000618	1066	8	1.65499e-63	45.9	---NA---					mobidb-lite (MOBIDB_LITE); mobidb-lite (MOBIDB_LITE); mobidb-lite (MOBIDB_LITE)	no GO terms	no GO terms	3.925	7
71	[INTERPRO, BLASTED, MAPPED, ANNOTATED]	fasciola_hepatica_prjeb25283|maker-scaffold10x_1055_pilon-snap-gene-0.1	A0A4E0QZH4	UDP-N-acetylglucosamine--dolichyl-phosphate N-acetylglucosaminephosphotransferase OS=Fasciola hepatica OX=6192 GN=D915_009200 PE=3 SV=1	453	2	2.38804e-134	99.71	4	P:GO:0006488; F:GO:0003975; F:GO:0016757; C:GO:0005789	P:dolichol-linked oligosaccharide biosynthetic process; F:UDP-N-acetylglucosamine-dolichyl-phosphate N-acetylglucosaminephosphotransferase activity; F:glycosyltransferase activity; C:endoplasmic reticulum membrane	EC:2.4; EC:2.7.8.15	Glycosyltransferases; UDP-N-acetylglucosamine--dolichyl-phosphate	IPR000715 (PFAM); IPR033895 (PANTHER); IPR033895 (CDD); TMhelix (TMHMM); TMhelix (TMHMM); TMhelix (TMHMM); TMhelix (TMHMM); TMhelix (TMHMM); TMhelix (TMHMM); TMhelix (TMHMM); TMhelix (TMHMM); TMhelix (TMHMM); TMhelix (TMHMM)	P:GO:0006487; P:GO:0006488; F:GO:0003824; F:GO:0003975; F:GO:0016740; F:GO:0016772; F:GO:0016780; C:GO:0016020; C:GO:0016020; C:GO:0031224; C:GO:0110165	P:protein N-linked glycosylation; P:dolichol-linked oligosaccharide biosynthetic process; F:catalytic activity; F:UDP-N-acetylglucosamine-dolichyl-phosphate N-acetylglucosaminephosphotransferase activity; F:transferase activity; F:transferase activity, transferring phosphorus-containing groups; F:phosphotransferase activity, for other substituted phosphate groups; C:membrane; C:membrane; C:obsole…	1.766	1
72	[INTERPRO, BLASTED, MAPPED, ANNOTATED]	fasciola_hepatica_prjeb25283|maker-scaffold10x_1058_pilon-snap-gene-0.11	A0A4E0RRP8	40S ribosomal protein SA OS=Fasciola hepatica OX=6192 GN=D915_009746 PE=4 SV=1	292	1	9.31953e-74	100	10	P:GO:0002181; P:GO:0006414; P:GO:0022618; P:GO:0042274; P:GO:0140694; F:GO:0003735; C:GO:0016020; C:GO:0022627; C:GO:0030686; C:GO:0034455	P:cytoplasmic translation; P:translational elongation; P:protein-RNA complex assembly; P:ribosomal small subunit biogenesis; P:non-membrane-bounded organelle assembly; F:structural constituent of ribosome; C:membrane; C:cytosolic small ribosomal subunit; C:90S preribosome; C:t-UTP complex			IPR001865 (PRINTS); IPR001865 (PFAM); G3DSA:3.40.50.10490 (GENE3D); IPR005707 (PANTHER); IPR027498 (HAMAP); IPR001865 (CDD); IPR023591 (SUPERFAMILY)	P:GO:0002181; P:GO:0006412; P:GO:0006414; P:GO:0006518; P:GO:0006807; P:GO:0006996; P:GO:0008152; P:GO:0009058; P:GO:0009059; P:GO:0009987; P:GO:0010467; P:GO:0016043; P:GO:0019538; P:GO:0019538; P:GO:0022607; P:GO:0022613; P:GO:0022618; P:GO:0034641; P:GO:0034645; P:GO:0042254; P:GO:0042274; P:GO:0043043; P:GO:0043170; P:GO:0043603; P:GO:0043604; P:GO:0043933; P:GO:0044085; P:GO:0044237; P:GO:00…	P:cytoplasmic translation; P:translation; P:translational elongation; P:peptide metabolic process; P:nitrogen compound metabolic process; P:organelle organization; P:metabolic process; P:biosynthetic process; P:macromolecule biosynthetic process; P:cellular process; P:gene expression; P:cellular component organization; P:protein metabolic process; P:protein metabolic process; P:cellular component…	23.29	5
73	[INTERPRO, BLASTED, MAPPED, ANNOTATED]	fasciola_hepatica_prjeb25283|maker-scaffold10x_1058_pilon-snap-gene-0.13	A0A2H1C1P4	Eukaryotic ribosomal protein L18 OS=Fasciola hepatica OX=6192 GN=D915_007937 PE=3 SV=1	188	1	2.9212e-135	100	4	P:GO:0006412; F:GO:0003723; F:GO:0003735; C:GO:0022625	P:translation; F:RNA binding; F:structural constituent of ribosome; C:cytosolic large ribosomal subunit			IPR021131 (PFAM); G3DSA:3.100.10.10 (GENE3D); mobidb-lite (MOBIDB_LITE); mobidb-lite (MOBIDB_LITE); IPR000039 (PANTHER); IPR036227 (SUPERFAMILY)	P:GO:0006412; F:GO:0003676; F:GO:0003723; F:GO:0003735; F:GO:0005198; F:GO:0005488; F:GO:0097159; F:GO:1901363; C:GO:0005622; C:GO:0005737; C:GO:0005829; C:GO:0005840; C:GO:0015934; C:GO:0022625; C:GO:0022626; C:GO:0032991; C:GO:0043226; C:GO:0043228; C:GO:0043229; C:GO:0043232; C:GO:0044391; C:GO:0110165; C:GO:1990904	P:translation; F:nucleic acid binding; F:RNA binding; F:structural constituent of ribosome; F:structural molecule activity; F:binding; F:organic cyclic compound binding; F:heterocyclic compound binding; C:intracellular anatomical structure; C:cytoplasm; C:cytosol; C:ribosome; C:large ribosomal subunit; C:cytosolic large ribosomal subunit; C:cytosolic ribosome; C:protein-containing complex; C:orga…	38.3	7
74	[INTERPRO, BLASTED, MAPPED, ANNOTATED]	fasciola_hepatica_prjeb25283|maker-scaffold10x_1061_pilon-snap-gene-0.108	A0A4E0QYA2	Exportin-2 OS=Fasciola hepatica OX=6192 GN=D915_009631 PE=3 SV=1	1061	3	0	65.63	8	P:GO:0006606; P:GO:0006611; P:GO:0017038; F:GO:0031267; C:GO:0005635; C:GO:0005773; C:GO:0005829; C:GO:0005886	P:protein import into nucleus; P:protein export from nucleus; P:protein import; F:small GTPase binding; C:nuclear envelope; C:vacuole; C:cytosol; C:plasma membrane			IPR001494 (SMART); IPR001494 (PFAM); IPR013713 (PFAM); IPR011989 (G3DSA:1.25.10.GENE3D); IPR005043 (PFAM); PTHR10997 (PANTHER); IPR001494 (PROSITE_PROFILES); IPR016024 (SUPERFAMILY)	P:GO:0006606; P:GO:0006611; P:GO:0006810; P:GO:0006886; P:GO:0006913; P:GO:0008104; P:GO:0008104; P:GO:0009987; P:GO:0015031; P:GO:0017038; P:GO:0033036; P:GO:0033365; P:GO:0034504; P:GO:0045184; P:GO:0046907; P:GO:0051168; P:GO:0051169; P:GO:0051170; P:GO:0051179; P:GO:0051234; P:GO:0051641; P:GO:0051649; P:GO:0070727; P:GO:0071702; P:GO:0071705; P:GO:0072594; F:GO:0005488; F:GO:0005515; F:GO:00…	P:protein import into nucleus; P:protein export from nucleus; P:transport; P:intracellular protein transport; P:nucleocytoplasmic transport; P:protein localization; P:protein localization; P:cellular process; P:protein transport; P:protein import; P:macromolecule localization; P:protein localization to organelle; P:protein localization to nucleus; P:establishment of protein localization; P:intrac…	3.864	3
75	[INTERPRO, BLASTED, MAPPED, ANNOTATED]	fasciola_hepatica_prjeb25283|maker-scaffold10x_1062_pilon-snap-gene-0.1	A0A4E0QVU2	U6 snRNA-associated Sm-like protein LSm3 OS=Fasciola hepatica OX=6192 GN=LSM3 PE=3 SV=1	83	1	3.38204e-08	58.82	13	P:GO:0000387; F:GO:0003723; C:GO:0000974; C:GO:0005682; C:GO:0005685; C:GO:0005686; C:GO:0005687; C:GO:0005688; C:GO:0016020; C:GO:0046540; C:GO:0071011; C:GO:0071013; C:GO:0120115	P:spliceosomal snRNP assembly; F:RNA binding; C:Prp19 complex; C:U5 snRNP; C:U1 snRNP; C:U2 snRNP; C:U4 snRNP; C:U6 snRNP; C:membrane; C:U4/U6 x U5 tri-snRNP complex; C:precatalytic spliceosome; C:catalytic step 2 spliceosome; C:Lsm2-8 complex			IPR001163 (SMART); IPR001163 (PFAM); G3DSA:2.30.30.100 (GENE3D); IPR027248 (PANTHER); IPR047575 (PROSITE_PROFILES); IPR027248 (CDD); IPR010920 (SUPERFAMILY)	P:GO:0000375; P:GO:0000377; P:GO:0000387; P:GO:0000398; P:GO:0006139; P:GO:0006396; P:GO:0006397; P:GO:0006725; P:GO:0006807; P:GO:0008152; P:GO:0008380; P:GO:0009987; P:GO:0010467; P:GO:0016043; P:GO:0016070; P:GO:0016071; P:GO:0022607; P:GO:0022613; P:GO:0022618; P:GO:0034641; P:GO:0043170; P:GO:0043933; P:GO:0044085; P:GO:0044237; P:GO:0044238; P:GO:0046483; P:GO:0065003; P:GO:0065003; P:GO:00…	P:RNA splicing, via transesterification reactions; P:RNA splicing, via transesterification reactions with bulged adenosine as nucleophile; P:spliceosomal snRNP assembly; P:mRNA splicing, via spliceosome; P:nucleobase-containing compound metabolic process; P:RNA processing; P:mRNA processing; P:cellular aromatic compound metabolic process; P:nitrogen compound metabolic process; P:metabolic process…	12.05	1
76	[INTERPRO, BLASTED, MAPPED, ANNOTATED]	fasciola_hepatica_prjeb25283|maker-scaffold10x_1068_pilon-snap-gene-0.40	A0A4E0RNU1	Hypoxia up-regulated protein 1 OS=Fasciola hepatica OX=6192 GN=D915_001461 PE=3 SV=1	979	20	0	46.88	10	P:GO:0006457; P:GO:0030968; P:GO:0071456; P:GO:0080135; P:GO:2001243; F:GO:0005524; F:GO:0140662; C:GO:0005773; C:GO:0005886; C:GO:0140534	P:protein folding; P:endoplasmic reticulum unfolded protein response; P:cellular response to hypoxia; P:regulation of cellular response to stress; P:negative regulation of intrinsic apoptotic signaling pathway; F:ATP binding; F:ATP-dependent protein folding chaperone; C:vacuole; C:plasma membrane; C:endoplasmic reticulum protein-containing complex			PR00301 (PRINTS); IPR013126 (PFAM); G3DSA:3.30.420.40 (GENE3D); IPR029048 (G3DSA:1.20.1270.GENE3D); G3DSA:3.90.640.10 (GENE3D); G3DSA:3.30.420.40 (GENE3D); IPR029047 (G3DSA:2.60.34.GENE3D); G3DSA:3.30.30.30 (GENE3D); mobidb-lite (MOBIDB_LITE); mobidb-lite (MOBIDB_LITE); mobidb-lite (MOBIDB_LITE); mobidb-lite (MOBIDB_LITE); mobidb-lite (MOBIDB_LITE); mobidb-lite (MOBIDB_LITE); PTHR45639 (PANTHER);…	P:GO:0001666; P:GO:0006915; P:GO:0006950; P:GO:0006986; P:GO:0007154; P:GO:0007165; P:GO:0008219; P:GO:0009628; P:GO:0009966; P:GO:0009968; P:GO:0009987; P:GO:0010033; P:GO:0010646; P:GO:0010648; P:GO:0010941; P:GO:0012501; P:GO:0023051; P:GO:0023052; P:GO:0023057; P:GO:0030968; P:GO:0033554; P:GO:0034620; P:GO:0034976; P:GO:0035556; P:GO:0035966; P:GO:0035967; P:GO:0036293; P:GO:0042221; P:GO:00…	P:response to hypoxia; P:apoptotic process; P:response to stress; P:response to unfolded protein; P:cell communication; P:signal transduction; P:cell death; P:response to abiotic stimulus; P:regulation of signal transduction; P:negative regulation of signal transduction; P:cellular process; P:response to organic substance; P:regulation of cell communication; P:negative regulation of cell communic…	6.844	5
77	[INTERPRO, BLASTED, MAPPED, ANNOTATED]	fasciola_hepatica_prjeb25283|maker-scaffold10x_1073_pilon-snap-gene-0.0	A0A4E0R2G4	Platelet-activating factor acetylhydrolase IB subunit gamma OS=Fasciola hepatica OX=6192 GN=D915_009565 PE=4 SV=1	229	2	9.31908e-176	85.19	1	F:GO:0016787	F:hydrolase activity	EC:3	Hydrolases	IPR036514 (G3DSA:3.40.50.GENE3D); IPR013830 (PFAM); PTHR11852 (PANTHER); cd01820 (CDD); SSF52266 (SUPERFAMILY)	no GO terms	no GO terms	27.07	4
78	[INTERPRO, BLASTED, MAPPED, ANNOTATED]	fasciola_hepatica_prjeb25283|maker-scaffold10x_1073_pilon-snap-gene-0.1	A0A4E0RBC7	Chloride channel CLIC-like protein 1 OS=Fasciola hepatica OX=6192 GN=D915_009926 PE=3 SV=1	487	2	0	99.25	6	P:GO:0017038; P:GO:0030150; P:GO:0050658; F:GO:0005048; F:GO:0008320; C:GO:0005742	P:protein import; P:protein import into mitochondrial matrix; P:RNA transport; F:signal sequence binding; F:protein transmembrane transporter activity; C:mitochondrial outer membrane translocase complex			IPR002056 (PRINTS); IPR022422 (PRINTS); IPR002056 (PFAM); IPR023392 (G3DSA:1.20.960.GENE3D); mobidb-lite (MOBIDB_LITE); IPR002056 (PANTHER); IPR023392 (SUPERFAMILY); TMhelix (TMHMM); TMhelix (TMHMM); TMhelix (TMHMM); TMhelix (TMHMM); TMhelix (TMHMM)	P:GO:0006403; P:GO:0006605; P:GO:0006626; P:GO:0006810; P:GO:0006839; P:GO:0006886; P:GO:0006996; P:GO:0007005; P:GO:0008104; P:GO:0008104; P:GO:0009987; P:GO:0015031; P:GO:0015931; P:GO:0016043; P:GO:0017038; P:GO:0030150; P:GO:0033036; P:GO:0033365; P:GO:0044743; P:GO:0045184; P:GO:0046907; P:GO:0050657; P:GO:0050658; P:GO:0051179; P:GO:0051234; P:GO:0051236; P:GO:0051641; P:GO:0051649; P:GO:00…	P:RNA localization; P:protein targeting; P:protein targeting to mitochondrion; P:transport; P:mitochondrial transport; P:intracellular protein transport; P:organelle organization; P:mitochondrion organization; P:protein localization; P:protein localization; P:cellular process; P:protein transport; P:nucleobase-containing compound transport; P:cellular component organization; P:protein import; P:p…	3.491	1
79	[INTERPRO, BLASTED, MAPPED, ANNOTATED]	fasciola_hepatica_prjeb25283|maker-scaffold10x_1074_pilon-snap-gene-0.113	A0A2H1C6J7	60S ribosomal protein L13a OS=Fasciola hepatica OX=6192 GN=D915_006691 PE=3 SV=1	175	1	7.21706e-123	88.83	5	P:GO:0006414; P:GO:0017148; F:GO:0003729; F:GO:0003735; C:GO:0022625	P:translational elongation; P:negative regulation of translation; F:mRNA binding; F:structural constituent of ribosome; C:cytosolic large ribosomal subunit			G3DSA:6.10.250.3250 (GENE3D); IPR036899 (G3DSA:3.90.1180.GENE3D); IPR005755 (TIGRFAM); IPR005822 (PFAM); IPR036899 (G3DSA:3.90.1180.GENE3D); IPR005822 (PANTHER); IPR005822 (CDD); IPR036899 (SUPERFAMILY)	P:GO:0006412; P:GO:0006414; P:GO:0006417; P:GO:0006518; P:GO:0006807; P:GO:0008152; P:GO:0009058; P:GO:0009059; P:GO:0009889; P:GO:0009890; P:GO:0009892; P:GO:0009987; P:GO:0010467; P:GO:0010468; P:GO:0010556; P:GO:0010558; P:GO:0010605; P:GO:0010608; P:GO:0010629; P:GO:0017148; P:GO:0019222; P:GO:0019538; P:GO:0019538; P:GO:0031323; P:GO:0031324; P:GO:0031326; P:GO:0031327; P:GO:0034248; P:GO:00…	P:translation; P:translational elongation; P:regulation of translation; P:peptide metabolic process; P:nitrogen compound metabolic process; P:metabolic process; P:biosynthetic process; P:macromolecule biosynthetic process; P:regulation of biosynthetic process; P:negative regulation of biosynthetic process; P:negative regulation of metabolic process; P:cellular process; P:gene expression; P:regula…	25.14	6
80	[INTERPRO, BLASTED, MAPPED, ANNOTATED]	fasciola_hepatica_prjeb25283|maker-scaffold10x_1075_pilon-augustus-gene-0.40	A0A4E0RMF0	Septin-10 OS=Fasciola hepatica OX=6192 GN=D915_006624 PE=4 SV=1	3136	6	0	72.22	8	P:GO:0006457; P:GO:0030433; P:GO:0044248; F:GO:0005509; F:GO:0005524; F:GO:0016887; F:GO:0051082; F:GO:0140662	P:protein folding; P:ubiquitin-dependent ERAD pathway; P:cellular catabolic process; F:calcium ion binding; F:ATP binding; F:ATP hydrolysis activity; F:unfolded protein binding; F:ATP-dependent protein folding chaperone	EC:3.6.1.15	Nucleoside-triphosphate phosphatase	IPR020575 (PRINTS); IPR003594 (SMART); IPR037196 (G3DSA:1.20.120.GENE3D); G3DSA:3.40.50.11260 (GENE3D); IPR028974 (G3DSA:4.10.1080.GENE3D); IPR036890 (G3DSA:3.30.565.GENE3D); IPR001404 (PFAM); IPR003594 (PFAM); G3DSA:3.30.230.80 (GENE3D); mobidb-lite (MOBIDB_LITE); mobidb-lite (MOBIDB_LITE); mobidb-lite (MOBIDB_LITE); mobidb-lite (MOBIDB_LITE); mobidb-lite (MOBIDB_LITE); mobidb-lite (MOBIDB_LITE)…	P:GO:0006457; P:GO:0006508; P:GO:0006511; P:GO:0006807; P:GO:0006950; P:GO:0008152; P:GO:0009056; P:GO:0009057; P:GO:0009987; P:GO:0010033; P:GO:0010243; P:GO:0010498; P:GO:0019538; P:GO:0019538; P:GO:0019941; P:GO:0030163; P:GO:0030163; P:GO:0030433; P:GO:0033554; P:GO:0034976; P:GO:0036503; P:GO:0042221; P:GO:0043161; P:GO:0043170; P:GO:0043632; P:GO:0044237; P:GO:0044238; P:GO:0044248; P:GO:00…	P:protein folding; P:proteolysis; P:ubiquitin-dependent protein catabolic process; P:nitrogen compound metabolic process; P:response to stress; P:metabolic process; P:catabolic process; P:macromolecule catabolic process; P:cellular process; P:response to organic substance; P:response to organonitrogen compound; P:proteasomal protein catabolic process; P:protein metabolic process; P:protein metabo…	11.13	39
81	[INTERPRO, BLASTED, MAPPED, ANNOTATED]	fasciola_hepatica_prjeb25283|maker-scaffold10x_1075_pilon-snap-gene-0.12	A0A4E0R2Z1	NADH dehydrogenase	166	1	2.11236e-122	100	1	C:GO:0005747	C:mitochondrial respiratory chain complex I			IPR019329 (PFAM); IPR019329 (PANTHER); TMhelix (TMHMM)	C:GO:0005622; C:GO:0005737; C:GO:0005739; C:GO:0005740; C:GO:0005743; C:GO:0005746; C:GO:0005747; C:GO:0016020; C:GO:0016020; C:GO:0019866; C:GO:0030964; C:GO:0031090; C:GO:0031224; C:GO:0031966; C:GO:0031967; C:GO:0031975; C:GO:0032991; C:GO:0043226; C:GO:0043227; C:GO:0043229; C:GO:0043231; C:GO:0045271; C:GO:0070469; C:GO:0098796; C:GO:0098798; C:GO:0098800; C:GO:0098803; C:GO:0110165; C:GO:19…	C:intracellular anatomical structure; C:cytoplasm; C:mitochondrion; C:mitochondrial envelope; C:mitochondrial inner membrane; C:mitochondrial respirasome; C:mitochondrial respiratory chain complex I; C:membrane; C:membrane; C:organelle inner membrane; C:NADH dehydrogenase complex; C:organelle membrane; C:obsolete intrinsic component of membrane; C:mitochondrial membrane; C:organelle envelope; C:e…	21.69	4
82	[INTERPRO, BLASTED, MAPPED, ANNOTATED]	fasciola_hepatica_prjeb25283|maker-scaffold10x_1075_pilon-snap-gene-0.16	A0A4E0QYI8	Arginine:serine rich splicing factor OS=Fasciola hepatica OX=6192 GN=D915_009045 PE=4 SV=1	155	20	2.03672e-109	57.02	5	P:GO:0000398; F:GO:0003723; F:GO:0008270; C:GO:0016020; C:GO:0016607	P:mRNA splicing, via spliceosome; F:RNA binding; F:zinc ion binding; C:membrane; C:nuclear speck			IPR001878 (SMART); IPR000504 (SMART); IPR001878 (PFAM); IPR000504 (PFAM); IPR012677 (G3DSA:3.30.70.GENE3D); G3DSA:4.10.60.10 (GENE3D); mobidb-lite (MOBIDB_LITE); mobidb-lite (MOBIDB_LITE); mobidb-lite (MOBIDB_LITE); PTHR23147 (PANTHER); IPR001878 (PROSITE_PROFILES); IPR000504 (PROSITE_PROFILES); cd12373 (CDD); IPR035979 (SUPERFAMILY); IPR036875 (SUPERFAMILY)	P:GO:0000375; P:GO:0000377; P:GO:0000398; P:GO:0006139; P:GO:0006396; P:GO:0006397; P:GO:0006725; P:GO:0006807; P:GO:0008152; P:GO:0008380; P:GO:0009987; P:GO:0010467; P:GO:0016070; P:GO:0016071; P:GO:0034641; P:GO:0043170; P:GO:0044237; P:GO:0044238; P:GO:0046483; P:GO:0071704; P:GO:0090304; P:GO:1901360; F:GO:0003676; F:GO:0003723; F:GO:0005488; F:GO:0008270; F:GO:0097159; F:GO:1901363; C:GO:00…	P:RNA splicing, via transesterification reactions; P:RNA splicing, via transesterification reactions with bulged adenosine as nucleophile; P:mRNA splicing, via spliceosome; P:nucleobase-containing compound metabolic process; P:RNA processing; P:mRNA processing; P:cellular aromatic compound metabolic process; P:nitrogen compound metabolic process; P:metabolic process; P:RNA splicing; P:cellular pr…	30.97	4
83	[INTERPRO, BLASTED, MAPPED, ANNOTATED]	fasciola_hepatica_prjeb25283|maker-scaffold10x_1084_pilon-augustus-gene-0.71	A0A4E0RPU6	Calbindin OS=Fasciola hepatica OX=6192 GN=D915_000086 PE=4 SV=1	237	8	8.84086e-161	49.9	10	P:GO:0048167; P:GO:0050806; P:GO:0051480; P:GO:0060249; F:GO:0005509; C:GO:0005634; C:GO:0005829; C:GO:0030425; C:GO:0043195; C:GO:0098590	P:regulation of synaptic plasticity; P:positive regulation of synaptic transmission; P:regulation of cytosolic calcium ion concentration; P:anatomical structure homeostasis; F:calcium ion binding; C:nucleus; C:cytosol; C:dendrite; C:terminal bouton; C:plasma membrane region			IPR002048 (SMART); G3DSA:1.10.238.10 (GENE3D); IPR002048 (PFAM); IPR002048 (PFAM); G3DSA:1.10.238.10 (GENE3D); G3DSA:1.10.238.10 (GENE3D); PTHR19972 (PANTHER); IPR002048 (PROSITE_PROFILES); IPR002048 (PROSITE_PROFILES); IPR002048 (PROSITE_PROFILES); IPR002048 (PROSITE_PROFILES); IPR011992 (SUPERFAMILY); IPR011992 (SUPERFAMILY)	P:GO:0006873; P:GO:0006874; P:GO:0006875; P:GO:0007154; P:GO:0007267; P:GO:0007268; P:GO:0009987; P:GO:0010646; P:GO:0010647; P:GO:0019725; P:GO:0023051; P:GO:0023052; P:GO:0023056; P:GO:0030003; P:GO:0042592; P:GO:0048167; P:GO:0048518; P:GO:0048522; P:GO:0048878; P:GO:0050789; P:GO:0050794; P:GO:0050801; P:GO:0050804; P:GO:0050806; P:GO:0051480; P:GO:0055065; P:GO:0055074; P:GO:0055080; P:GO:00…	P:intracellular monoatomic ion homeostasis; P:intracellular calcium ion homeostasis; P:obsolete intracellular metal ion homeostasis; P:cell communication; P:cell-cell signaling; P:chemical synaptic transmission; P:cellular process; P:regulation of cell communication; P:positive regulation of cell communication; P:cellular homeostasis; P:regulation of signaling; P:signaling; P:positive regulation …	5.907	1
814	[INTERPRO, BLASTED, MAPPED, ANNOTATED]	fasciola_hepatica_prjeb25283|maker-scaffold10x_1084_pilon-snap-gene-0.132	A0A4E0RQA4	Uncharacterized protein OS=Fasciola hepatica OX=6192 GN=D915_004631 PE=4 SV=1	1174	20	0	55.69	10	P:GO:0006338; P:GO:0090304; F:GO:0003677; F:GO:0003682; F:GO:0005524; F:GO:0016887; F:GO:0140658; C:GO:0000785; C:GO:0005634; C:GO:0016020	P:chromatin remodeling; P:nucleic acid metabolic process; F:DNA binding; F:chromatin binding; F:ATP binding; F:ATP hydrolysis activity; F:ATP-dependent chromatin remodeler activity; C:chromatin; C:nucleus; C:membrane			IPR001650 (SMART); IPR014001 (SMART); IPR000330 (PFAM); IPR038718 (G3DSA:3.40.50.GENE3D); IPR027417 (G3DSA:3.40.50.GENE3D); IPR001650 (PFAM); mobidb-lite (MOBIDB_LITE); mobidb-lite (MOBIDB_LITE); mobidb-lite (MOBIDB_LITE); mobidb-lite (MOBIDB_LITE); mobidb-lite (MOBIDB_LITE); mobidb-lite (MOBIDB_LITE); mobidb-lite (MOBIDB_LITE); mobidb-lite (MOBIDB_LITE); PTHR10799 (PANTHER); IPR014001 (PROSITE_P…	F:GO:0003676; F:GO:0003677; F:GO:0003682; F:GO:0003824; F:GO:0005488; F:GO:0005524; F:GO:0008094; F:GO:0016462; F:GO:0016787; F:GO:0016817; F:GO:0016818; F:GO:0016887; F:GO:0017111; F:GO:0097159; F:GO:0140097; F:GO:0140640; F:GO:0140657; F:GO:0140658; F:GO:1901363; C:GO:0005622; C:GO:0005634; C:GO:0016020; C:GO:0043226; C:GO:0043227; C:GO:0043229; C:GO:0043231; C:GO:0110165	F:nucleic acid binding; F:DNA binding; F:chromatin binding; F:catalytic activity; F:binding; F:ATP binding; F:ATP-dependent activity, acting on DNA; F:pyrophosphatase activity; F:hydrolase activity; F:hydrolase activity, acting on acid anhydrides; F:hydrolase activity, acting on acid anhydrides, in phosphorus-containing anhydrides; F:ATP hydrolysis activity; F:ribonucleoside triphosphate phosphat…	0.937	1
85	[INTERPRO, BLASTED, MAPPED, ANNOTATED]	fasciola_hepatica_prjeb25283|maker-scaffold10x_1084_pilon-snap-gene-0.148	A0A4E0RXD0	NADH dehydrogenase	220	1	1.63318e-129	100	3	P:GO:0022900; F:GO:0008137; C:GO:0005747	P:electron transport chain; F:NADH dehydrogenase (ubiquinone) activity; C:mitochondrial respiratory chain complex I	EC:7.1.1.2; EC:1.6.5.11; EC:1.6.5.2	NADH:ubiquinone reductase (H(+)-translocating); NADH dehydrogenase (quinone); NAD(P)H dehydrogenase (quinone)	IPR001268 (PFAM); IPR010218 (TIGRFAM); IPR037232 (G3DSA:3.30.460.GENE3D); PTHR10884 (PANTHER); IPR010218 (HAMAP); IPR037232 (SUPERFAMILY)	F:GO:0008137; F:GO:0016651; C:GO:0005622; C:GO:0005737; C:GO:0005739; C:GO:0005740; C:GO:0005743; C:GO:0005746; C:GO:0005747; C:GO:0016020; C:GO:0016020; C:GO:0019866; C:GO:0030964; C:GO:0031090; C:GO:0031224; C:GO:0031966; C:GO:0031967; C:GO:0031975; C:GO:0032991; C:GO:0043226; C:GO:0043227; C:GO:0043229; C:GO:0043231; C:GO:0045271; C:GO:0070469; C:GO:0098796; C:GO:0098798; C:GO:0098800; C:GO:00…	F:NADH dehydrogenase (ubiquinone) activity; F:oxidoreductase activity, acting on NAD(P)H; C:intracellular anatomical structure; C:cytoplasm; C:mitochondrion; C:mitochondrial envelope; C:mitochondrial inner membrane; C:mitochondrial respirasome; C:mitochondrial respiratory chain complex I; C:membrane; C:membrane; C:organelle inner membrane; C:NADH dehydrogenase complex; C:organelle membrane; C:obs…	22.73	4
86	[INTERPRO, BLASTED, ANNOTATED]	fasciola_hepatica_prjeb25283|maker-scaffold10x_1084_pilon-snap-gene-0.150	A0A2H1CXE7	Thioredoxin domain-containing protein 9 OS=Fasciola hepatica OX=6192 GN=D915_000087 PE=4 SV=1	299	2	1.24761e-172	71.16	2	P:GO:0000226; C:GO:0005737	P:microtubule cytoskeleton organization; C:cytoplasm			G3DSA:3.40.30.10 (GENE3D); IPR013766 (PFAM); mobidb-lite (MOBIDB_LITE); PTHR21148 (PANTHER); cd02989 (CDD); IPR036249 (SUPERFAMILY)	P:GO:0000226; P:GO:0006996; P:GO:0007010; P:GO:0007017; P:GO:0009987; P:GO:0016043; P:GO:0071840; C:GO:0005622; C:GO:0005737; C:GO:0110165	P:microtubule cytoskeleton organization; P:organelle organization; P:cytoskeleton organization; P:microtubule-based process; P:cellular process; P:cellular component organization; P:cellular component organization or biogenesis; C:intracellular anatomical structure; C:cytoplasm; C:cellular anatomical entity	8.696	2
87	[INTERPRO, NO-BLAST]	fasciola_hepatica_prjeb25283|maker-scaffold10x_1086_pilon-snap-gene-0.99	---NA---	---NA---	113	---NA---	---NA---	---NA---	---NA---					mobidb-lite (MOBIDB_LITE); SignalP-TM (SIGNALP_GRAM_POSITIVE)	no GO terms	no GO terms	39.26	4
88	[INTERPRO, BLASTED, MAPPED, ANNOTATED]	fasciola_hepatica_prjeb25283|maker-scaffold10x_1087_pilon-snap-gene-0.71	A0A4E0RXD7	DNA replication licensing factor MCM2 OS=Fasciola hepatica OX=6192 GN=D915_006290 PE=3 SV=1	648	8	0	58.93	15	P:GO:0000727; P:GO:0006268; P:GO:0071897; P:GO:0140014; P:GO:1902975; P:GO:1905775; F:GO:0003697; F:GO:0005524; F:GO:0016887; F:GO:0043138; F:GO:0046872; C:GO:0005634; C:GO:0016020; C:GO:0042555; C:GO:0097373	P:double-strand break repair via break-induced replication; P:DNA unwinding involved in DNA replication; P:DNA biosynthetic process; P:mitotic nuclear division; P:mitotic DNA replication initiation; P:negative regulation of DNA helicase activity; F:single-stranded DNA binding; F:ATP binding; F:ATP hydrolysis activity; F:3'-5' DNA helicase activity; F:metal ion binding; C:nucleus; C:membrane; C:MC…	EC:3	Hydrolases	IPR008045 (PRINTS); IPR001208 (PRINTS); IPR031327 (SMART); IPR012340 (G3DSA:2.40.50.GENE3D); G3DSA:2.20.28.10 (GENE3D); IPR001208 (PFAM); IPR041562 (PFAM); IPR033762 (PFAM); IPR027417 (G3DSA:3.40.50.GENE3D); IPR031327 (PANTHER); IPR001208 (PROSITE_PROFILES); cd17753 (CDD); IPR012340 (SUPERFAMILY); IPR027417 (SUPERFAMILY)	P:GO:0000278; P:GO:0000280; P:GO:0000724; P:GO:0000725; P:GO:0000727; P:GO:0006139; P:GO:0006259; P:GO:0006260; P:GO:0006261; P:GO:0006268; P:GO:0006270; P:GO:0006281; P:GO:0006302; P:GO:0006310; P:GO:0006725; P:GO:0006807; P:GO:0006950; P:GO:0006974; P:GO:0006996; P:GO:0007049; P:GO:0008152; P:GO:0009058; P:GO:0009059; P:GO:0009987; P:GO:0016043; P:GO:0018130; P:GO:0019438; P:GO:0022402; P:GO:00…	P:mitotic cell cycle; P:nuclear division; P:double-strand break repair via homologous recombination; P:recombinational repair; P:double-strand break repair via break-induced replication; P:nucleobase-containing compound metabolic process; P:DNA metabolic process; P:DNA replication; P:DNA-templated DNA replication; P:DNA unwinding involved in DNA replication; P:DNA replication initiation; P:DNA re…	4.784	3
931	[INTERPRO, BLASTED, MAPPED, ANNOTATED]	fasciola_hepatica_prjeb25283|maker-scaffold10x_1087_pilon-snap-gene-0.75	A0A4E0RQB9	Adaptor protein pacsin OS=Fasciola hepatica OX=6192 GN=D915_001138 PE=4 SV=1	482	15	0	60.07	10	P:GO:0006900; P:GO:0007009; P:GO:0007010; P:GO:0010324; P:GO:0030100; F:GO:0005515; F:GO:0005543; C:GO:0005768; C:GO:0005773; C:GO:0005886	P:vesicle budding from membrane; P:plasma membrane organization; P:cytoskeleton organization; P:membrane invagination; P:regulation of endocytosis; F:protein binding; F:phospholipid binding; C:endosome; C:vacuole; C:plasma membrane			IPR001452 (PRINTS); IPR001452 (SMART); IPR001060 (SMART); IPR001452 (PFAM); IPR001060 (PFAM); IPR027267 (G3DSA:1.20.1270.GENE3D); G3DSA:2.30.30.40 (GENE3D); PTHR23065 (PANTHER); IPR001452 (PROSITE_PROFILES); IPR031160 (PROSITE_PROFILES); cd07655 (CDD); cd11843 (CDD); IPR036028 (SUPERFAMILY); IPR027267 (SUPERFAMILY)	P:GO:0006810; P:GO:0006897; P:GO:0006900; P:GO:0006996; P:GO:0007009; P:GO:0007010; P:GO:0009987; P:GO:0010256; P:GO:0010324; P:GO:0016043; P:GO:0016050; P:GO:0016192; P:GO:0030100; P:GO:0032879; P:GO:0050789; P:GO:0050794; P:GO:0051049; P:GO:0051128; P:GO:0051179; P:GO:0051234; P:GO:0060627; P:GO:0061024; P:GO:0065007; P:GO:0071840; F:GO:0005488; F:GO:0005515; F:GO:0005543; F:GO:0008289; C:GO:00…	P:transport; P:endocytosis; P:vesicle budding from membrane; P:organelle organization; P:plasma membrane organization; P:cytoskeleton organization; P:cellular process; P:endomembrane system organization; P:membrane invagination; P:cellular component organization; P:vesicle organization; P:vesicle-mediated transport; P:regulation of endocytosis; P:regulation of localization; P:regulation of biolog…	14.52	5
90	[INTERPRO, BLASTED, MAPPED, ANNOTATED]	fasciola_hepatica_prjeb25283|maker-scaffold10x_1089_pilon-augustus-gene-0.11	A0A4E0RCR2	Dihydrolipoyllysine-residue succinyltransferase component of 2-oxoglutarate dehydrogenase complex, mitochondrial OS=Fasciola hepatica OX=6192 GN=D915_010165 PE=3 SV=1	399	6	0	71	4	P:GO:0006099; P:GO:0033512; F:GO:0004149; C:GO:0045252	P:tricarboxylic acid cycle; P:L-lysine catabolic process to acetyl-CoA via saccharopine; F:dihydrolipoyllysine-residue succinyltransferase activity; C:oxoglutarate dehydrogenase complex	EC:2.3.1.61	Dihydrolipoyllysine-residue succinyltransferase	IPR006255 (TIGRFAM); IPR001078 (PFAM); IPR023213 (G3DSA:3.30.559.GENE3D); G3DSA:2.40.50.100 (GENE3D); IPR000089 (PFAM); mobidb-lite (MOBIDB_LITE); PTHR43416 (PANTHER); IPR000089 (PROSITE_PROFILES); cd06849 (CDD); IPR011053 (SUPERFAMILY); SSF52777 (SUPERFAMILY)	P:GO:0006099; F:GO:0004149; F:GO:0016746; C:GO:0045252	P:tricarboxylic acid cycle; F:dihydrolipoyllysine-residue succinyltransferase activity; F:acyltransferase activity; C:oxoglutarate dehydrogenase complex	30.33	12
91	[INTERPRO, NO-BLAST]	fasciola_hepatica_prjeb25283|maker-scaffold10x_1089_pilon-augustus-gene-0.8	---NA---	---NA---	55	---NA---	---NA---	---NA---	---NA---					no IPS match	no IPS match	no IPS match	43.18	4
92	[INTERPRO, NO-BLAST]	fasciola_hepatica_prjeb25283|maker-scaffold10x_1089_pilon-augustus-gene-0.9	---NA---	---NA---	53	---NA---	---NA---	---NA---	---NA---					no IPS match	no IPS match	no IPS match	16.46	2
93	[INTERPRO, BLASTED, MAPPED, ANNOTATED]	fasciola_hepatica_prjeb25283|maker-scaffold10x_1096_pilon-snap-gene-0.68	A0A4E0RYL2	Exportin-1 OS=Fasciola hepatica OX=6192 GN=D915_007168 PE=3 SV=1	1211	1	0	93.86	7	P:GO:0000054; P:GO:0006611; F:GO:0005049; F:GO:0031267; C:GO:0005634; C:GO:0005737; C:GO:0016020	P:ribosomal subunit export from nucleus; P:protein export from nucleus; F:nuclear export signal receptor activity; F:small GTPase binding; C:nucleus; C:cytoplasm; C:membrane			IPR014877 (SMART); IPR001494 (SMART); IPR013598 (PFAM); IPR040485 (PFAM); IPR041235 (PFAM); IPR001494 (PFAM); IPR041123 (PFAM); IPR011989 (G3DSA:1.25.10.GENE3D); IPR014877 (PFAM); IPR045065 (PANTHER); IPR001494 (PROSITE_PROFILES); IPR016024 (SUPERFAMILY); IPR016024 (SUPERFAMILY)	P:GO:0000054; P:GO:0006611; P:GO:0006810; P:GO:0006886; P:GO:0006913; P:GO:0009987; P:GO:0022613; P:GO:0031503; P:GO:0042254; P:GO:0044085; P:GO:0046907; P:GO:0051168; P:GO:0051169; P:GO:0051179; P:GO:0051234; P:GO:0051640; P:GO:0051641; P:GO:0051649; P:GO:0051656; P:GO:0071840; F:GO:0005049; F:GO:0005488; F:GO:0031267; C:GO:0005622; C:GO:0005634; C:GO:0005737; C:GO:0016020; C:GO:0043226; C:GO:00…	P:ribosomal subunit export from nucleus; P:protein export from nucleus; P:transport; P:intracellular protein transport; P:nucleocytoplasmic transport; P:cellular process; P:ribonucleoprotein complex biogenesis; P:protein-containing complex localization; P:ribosome biogenesis; P:cellular component biogenesis; P:intracellular transport; P:nuclear export; P:nuclear transport; P:localization; P:estab…	6.028	5
94	[INTERPRO, BLASTED, MAPPED, ANNOTATED]	fasciola_hepatica_prjeb25283|maker-scaffold10x_1106_pilon-snap-gene-0.1	A0A4E0RKG4	40S ribosomal protein S11 OS=Fasciola hepatica OX=6192 GN=D915_000789 PE=3 SV=1	146	1	5.6015e-83	85.62	3	P:GO:0006412; F:GO:0003735; C:GO:0022627	P:translation; F:structural constituent of ribosome; C:cytosolic small ribosomal subunit			IPR000266 (PRINTS); IPR032440 (PFAM); IPR000266 (PFAM); G3DSA:2.40.50.1000 (GENE3D); IPR028333 (TIGRFAM); IPR000266 (PANTHER); IPR012340 (SUPERFAMILY)	P:GO:0006412; F:GO:0003735; F:GO:0005198; C:GO:0005622; C:GO:0005737; C:GO:0005829; C:GO:0005840; C:GO:0015935; C:GO:0022626; C:GO:0022627; C:GO:0032991; C:GO:0043226; C:GO:0043228; C:GO:0043229; C:GO:0043232; C:GO:0044391; C:GO:0110165; C:GO:1990904	P:translation; F:structural constituent of ribosome; F:structural molecule activity; C:intracellular anatomical structure; C:cytoplasm; C:cytosol; C:ribosome; C:small ribosomal subunit; C:cytosolic ribosome; C:cytosolic small ribosomal subunit; C:protein-containing complex; C:organelle; C:non-membrane-bounded organelle; C:intracellular organelle; C:intracellular non-membrane-bounded organelle; C:…	31.51	4
95	[INTERPRO, BLASTED, MAPPED, ANNOTATED]	fasciola_hepatica_prjeb25283|maker-scaffold10x_1106_pilon-snap-gene-0.4	A0A4E0RWP3	Chromobox protein 1 (Heterochromatin protein 1 beta) OS=Fasciola hepatica OX=6192 GN=D915_003214 PE=4 SV=1	247	5	0	70.09	8	P:GO:0000122; P:GO:0006325; P:GO:0051276; F:GO:0003682; F:GO:0035064; C:GO:0000775; C:GO:0000792; C:GO:0005634	P:negative regulation of transcription by RNA polymerase II; P:chromatin organization; P:chromosome organization; F:chromatin binding; F:methylated histone binding; C:chromosome, centromeric region; C:heterochromatin; C:nucleus			IPR017984 (PRINTS); IPR008251 (SMART); IPR000953 (SMART); IPR023780 (PFAM); G3DSA:2.40.50.40 (GENE3D); IPR008251 (PFAM); G3DSA:2.40.50.40 (GENE3D); mobidb-lite (MOBIDB_LITE); mobidb-lite (MOBIDB_LITE); mobidb-lite (MOBIDB_LITE); mobidb-lite (MOBIDB_LITE); mobidb-lite (MOBIDB_LITE); mobidb-lite (MOBIDB_LITE); mobidb-lite (MOBIDB_LITE); PTHR22812 (PANTHER); IPR000953 (PROSITE_PROFILES); IPR000953 (…	P:GO:0000122; P:GO:0006139; P:GO:0006325; P:GO:0006351; P:GO:0006355; P:GO:0006357; P:GO:0006366; P:GO:0006725; P:GO:0006807; P:GO:0006996; P:GO:0008152; P:GO:0009058; P:GO:0009059; P:GO:0009889; P:GO:0009890; P:GO:0009892; P:GO:0009987; P:GO:0010467; P:GO:0010468; P:GO:0010556; P:GO:0010558; P:GO:0010605; P:GO:0016043; P:GO:0016070; P:GO:0018130; P:GO:0019219; P:GO:0019222; P:GO:0019438; P:GO:00…	P:negative regulation of transcription by RNA polymerase II; P:nucleobase-containing compound metabolic process; P:chromatin organization; P:DNA-templated transcription; P:regulation of DNA-templated transcription; P:regulation of transcription by RNA polymerase II; P:transcription by RNA polymerase II; P:cellular aromatic compound metabolic process; P:nitrogen compound metabolic process; P:organ…	27.53	7
96	[INTERPRO, BLASTED, MAPPED, ANNOTATED]	fasciola_hepatica_prjeb25283|maker-scaffold10x_111_pilon-snap-gene-0.84	A0A4E0RBH2	Serine hydroxymethyltransferase OS=Fasciola hepatica OX=6192 GN=D915_004602 PE=3 SV=1	471	2	0	83.44	21	P:GO:0009112; P:GO:0019264; P:GO:0032259; P:GO:0035999; P:GO:0043603; P:GO:0046148; P:GO:0046395; P:GO:0065003; P:GO:0072522; P:GO:1901565; F:GO:0003729; F:GO:0004372; F:GO:0008168; F:GO:0008270; F:GO:0030170; F:GO:0031406; F:GO:0042803; F:GO:0090079; C:GO:0005634; C:GO:0005829; C:GO:0016020	P:nucleobase metabolic process; P:glycine biosynthetic process from serine; P:methylation; P:tetrahydrofolate interconversion; P:amide metabolic process; P:pigment biosynthetic process; P:carboxylic acid catabolic process; P:protein-containing complex assembly; P:purine-containing compound biosynthetic process; P:organonitrogen compound catabolic process; F:mRNA binding; F:glycine hydroxymethyltr…	EC:2.1.2.1; EC:2.1.1	Glycine hydroxymethyltransferase; Transferring one-carbon groups	IPR001085 (PIRSF); IPR015422 (G3DSA:3.90.1150.GENE3D); IPR039429 (PFAM); IPR015421 (G3DSA:3.40.640.GENE3D); IPR001085 (PANTHER); IPR001085 (HAMAP); IPR001085 (CDD); IPR015424 (SUPERFAMILY)	P:GO:0006082; P:GO:0006139; P:GO:0006520; P:GO:0006575; P:GO:0006725; P:GO:0006760; P:GO:0006807; P:GO:0008152; P:GO:0008652; P:GO:0009056; P:GO:0009058; P:GO:0009112; P:GO:0009987; P:GO:0016043; P:GO:0016053; P:GO:0016054; P:GO:0018130; P:GO:0019264; P:GO:0019438; P:GO:0019752; P:GO:0022607; P:GO:0034641; P:GO:0035999; P:GO:0042440; P:GO:0043436; P:GO:0043603; P:GO:0043933; P:GO:0044085; P:GO:00…	P:organic acid metabolic process; P:nucleobase-containing compound metabolic process; P:amino acid metabolic process; P:cellular modified amino acid metabolic process; P:cellular aromatic compound metabolic process; P:folic acid-containing compound metabolic process; P:nitrogen compound metabolic process; P:metabolic process; P:amino acid biosynthetic process; P:catabolic process; P:biosynthetic …	33.55	10
97	[INTERPRO, BLASTED, MAPPED, ANNOTATED]	fasciola_hepatica_prjeb25283|maker-scaffold10x_111_pilon-snap-gene-0.86	A0A4E0RUR4	Voltage-dependent anion-selective channel protein 1 OS=Fasciola hepatica OX=6192 GN=D915_004401 PE=3 SV=1	214	2	1.85201e-84	67.84	9	P:GO:0006915; P:GO:0015698; P:GO:0098656; F:GO:0008308; F:GO:0015288; C:GO:0005741; C:GO:0005886; C:GO:0045121; C:GO:0046930	P:apoptotic process; P:inorganic anion transport; P:monoatomic anion transmembrane transport; F:voltage-gated monoatomic anion channel activity; F:porin activity; C:mitochondrial outer membrane; C:plasma membrane; C:membrane raft; C:pore complex			IPR023614 (G3DSA:2.40.160.GENE3D); IPR023614 (G3DSA:2.40.160.GENE3D)	no GO terms	no GO terms	14.02	3
98	[INTERPRO, BLASTED, ANNOTATED]	fasciola_hepatica_prjeb25283|maker-scaffold10x_1112_pilon-augustus-gene-0.5	A0A2H1CIA4	CRAL/TRIO domain protein OS=Fasciola hepatica OX=6192 GN=D915_003598 PE=4 SV=1	294	3	0	67.72	2	F:GO:1902936; C:GO:0016020	F:phosphatidylinositol bisphosphate binding; C:membrane			PR00180 (PRINTS); G3DSA:1.10.8.20 (GENE3D); IPR036865 (G3DSA:3.40.525.GENE3D); IPR001251 (PFAM); PTHR10174 (PANTHER); IPR001251 (PROSITE_PROFILES); IPR001251 (CDD); IPR036865 (SUPERFAMILY); IPR036273 (SUPERFAMILY)	F:GO:0005488; F:GO:0005543; F:GO:0008289; F:GO:0035091; F:GO:1901981; F:GO:1902936; C:GO:0016020; C:GO:0110165	F:binding; F:phospholipid binding; F:lipid binding; F:phosphatidylinositol binding; F:phosphatidylinositol phosphate binding; F:phosphatidylinositol bisphosphate binding; C:membrane; C:cellular anatomical entity	17.01	4
99	[INTERPRO, BLASTED, MAPPED, ANNOTATED]	fasciola_hepatica_prjeb25283|maker-scaffold10x_1115_pilon-snap-gene-0.19	A0A4E0RS78	Eukaryotic translation initiation factor 3 subunit J OS=Fasciola hepatica OX=6192 GN=D915_005523 PE=4 SV=1	225	1	4.16017e-161	99.11	3	P:GO:0006413; F:GO:0003743; C:GO:0005852	P:translational initiation; F:translation initiation factor activity; C:eukaryotic translation initiation factor 3 complex			IPR023194 (G3DSA:1.10.246.GENE3D); IPR013906 (PFAM); mobidb-lite (MOBIDB_LITE); mobidb-lite (MOBIDB_LITE); mobidb-lite (MOBIDB_LITE); IPR013906 (PANTHER)	F:GO:0003743; C:GO:0005622; C:GO:0005737; C:GO:0005852; C:GO:0032991; C:GO:0110165	F:translation initiation factor activity; C:intracellular anatomical structure; C:cytoplasm; C:eukaryotic translation initiation factor 3 complex; C:protein-containing complex; C:cellular anatomical entity	39.56	7
100	[INTERPRO, BLASTED, MAPPED, ANNOTATED]	fasciola_hepatica_prjeb25283|maker-scaffold10x_1119_pilon-snap-gene-0.38	A0A4E0QZY4	Vacuolar protein sorting-associated protein 35 OS=Fasciola hepatica OX=6192 GN=D915_010386 PE=3 SV=1	977	2	0	100	7	P:GO:0006886; P:GO:0042147; C:GO:0005770; C:GO:0005773; C:GO:0005829; C:GO:0005886; C:GO:0030906	P:intracellular protein transport; P:retrograde transport, endosome to Golgi; C:late endosome; C:vacuole; C:cytosol; C:plasma membrane; C:retromer, cargo-selective complex			IPR042491 (G3DSA:1.25.40.GENE3D); IPR005378 (PIRSF); IPR005378 (PFAM); IPR005378 (PANTHER)	P:GO:0006810; P:GO:0006886; P:GO:0008104; P:GO:0008104; P:GO:0009987; P:GO:0015031; P:GO:0016192; P:GO:0016197; P:GO:0016482; P:GO:0033036; P:GO:0042147; P:GO:0045184; P:GO:0046907; P:GO:0051179; P:GO:0051234; P:GO:0051641; P:GO:0051649; P:GO:0070727; P:GO:0071702; P:GO:0071705; C:GO:0005622; C:GO:0005737; C:GO:0005768; C:GO:0005770; C:GO:0005773; C:GO:0005886; C:GO:0012505; C:GO:0016020; C:GO:00…	P:transport; P:intracellular protein transport; P:protein localization; P:protein localization; P:cellular process; P:protein transport; P:vesicle-mediated transport; P:endosomal transport; P:cytosolic transport; P:macromolecule localization; P:retrograde transport, endosome to Golgi; P:establishment of protein localization; P:intracellular transport; P:localization; P:establishment of localizati…	6.039	5
101	[INTERPRO, BLASTED]	fasciola_hepatica_prjeb25283|maker-scaffold10x_1124_pilon-snap-gene-0.45	---NA---	hypothetical protein FGIG_00704	466	3	6.15325e-18	60.14	---NA---					mobidb-lite (MOBIDB_LITE); mobidb-lite (MOBIDB_LITE); mobidb-lite (MOBIDB_LITE); mobidb-lite (MOBIDB_LITE); mobidb-lite (MOBIDB_LITE); mobidb-lite (MOBIDB_LITE); mobidb-lite (MOBIDB_LITE); mobidb-lite (MOBIDB_LITE); mobidb-lite (MOBIDB_LITE); mobidb-lite (MOBIDB_LITE)	no GO terms	no GO terms	3.616	2
102	[INTERPRO, BLASTED, MAPPED, ANNOTATED]	fasciola_hepatica_prjeb25283|maker-scaffold10x_1125_pilon-snap-gene-0.119	A0A4E0RDJ1	Procollagen galactosyltransferase OS=Fasciola hepatica OX=6192 GN=D915_004556 PE=3 SV=1	709	2	0	70.85	2	F:GO:0035250; F:GO:0140096	F:UDP-galactosyltransferase activity; F:catalytic activity, acting on a protein	EC:2.4	Glycosyltransferases	IPR029044 (G3DSA:3.90.550.GENE3D); IPR002654 (PFAM); mobidb-lite (MOBIDB_LITE); mobidb-lite (MOBIDB_LITE); PTHR10730 (PANTHER); IPR002654 (CDD); IPR029044 (SUPERFAMILY)	F:GO:0003824; F:GO:0008194; F:GO:0008378; F:GO:0016740; F:GO:0016757; F:GO:0016758; F:GO:0035250; F:GO:0140096	F:catalytic activity; F:UDP-glycosyltransferase activity; F:galactosyltransferase activity; F:transferase activity; F:glycosyltransferase activity; F:hexosyltransferase activity; F:UDP-galactosyltransferase activity; F:catalytic activity, acting on a protein	3.526	2
103	[INTERPRO, BLASTED, MAPPED, ANNOTATED]	fasciola_hepatica_prjeb25283|maker-scaffold10x_113_pilon-snap-gene-0.195	A0A4E0RA65	Branched-chain-amino-acid aminotransferase OS=Fasciola hepatica OX=6192 GN=D915_004845 PE=3 SV=1	305	1	0	100	7	P:GO:0009098; F:GO:0050048; F:GO:0052654; F:GO:0052655; F:GO:0052656; C:GO:0005739; C:GO:0016020	P:leucine biosynthetic process; F:L-leucine:2-oxoglutarate aminotransferase activity; F:L-leucine transaminase activity; F:L-valine transaminase activity; F:L-isoleucine transaminase activity; C:mitochondrion; C:membrane	EC:2.6.1.6; EC:2.6.1.42	Leucine transaminase; Branched-chain-amino-acid transaminase	IPR001544 (PFAM); IPR043132 (G3DSA:3.20.10.GENE3D); IPR005786 (PIRSF); IPR043131 (G3DSA:3.30.470.GENE3D); IPR005786 (TIGRFAM); IPR005786 (PANTHER); IPR033939 (CDD); IPR036038 (SUPERFAMILY)	P:GO:0006082; P:GO:0006520; P:GO:0006807; P:GO:0008152; P:GO:0008652; P:GO:0009058; P:GO:0009081; P:GO:0009082; P:GO:0009098; P:GO:0009987; P:GO:0016053; P:GO:0019752; P:GO:0043436; P:GO:0044237; P:GO:0044238; P:GO:0044249; P:GO:0044281; P:GO:0044283; P:GO:0046394; P:GO:0071704; P:GO:1901564; P:GO:1901566; P:GO:1901576; P:GO:1901605; P:GO:1901607; F:GO:0003824; F:GO:0004084; F:GO:0008483; F:GO:00…	P:organic acid metabolic process; P:amino acid metabolic process; P:nitrogen compound metabolic process; P:metabolic process; P:amino acid biosynthetic process; P:biosynthetic process; P:branched-chain amino acid metabolic process; P:branched-chain amino acid biosynthetic process; P:leucine biosynthetic process; P:cellular process; P:organic acid biosynthetic process; P:carboxylic acid metabolic …	31.8	7
104	[INTERPRO, BLASTED, MAPPED, ANNOTATED]	fasciola_hepatica_prjeb25283|maker-scaffold10x_113_pilon-snap-gene-0.210	A0A4E0RGB1	Putative T-complex protein 1 subunit eta OS=Fasciola hepatica OX=6192 GN=D915_009009 PE=3 SV=1	545	11	2.42675e-100	61.46	6	P:GO:0006457; F:GO:0005524; F:GO:0016887; F:GO:0051082; F:GO:0140662; C:GO:0005832	P:protein folding; F:ATP binding; F:ATP hydrolysis activity; F:unfolded protein binding; F:ATP-dependent protein folding chaperone; C:chaperonin-containing T-complex	EC:3.6.1.15	Nucleoside-triphosphate phosphatase	IPR017998 (PRINTS); IPR002423 (PFAM); IPR027413 (G3DSA:1.10.560.GENE3D); IPR027409 (G3DSA:3.50.7.GENE3D); IPR027410 (G3DSA:3.30.260.GENE3D); IPR012720 (TIGRFAM); IPR017998 (PANTHER); IPR012720 (CDD); IPR027413 (SUPERFAMILY); IPR027409 (SUPERFAMILY); IPR027410 (SUPERFAMILY)	P:GO:0006457; P:GO:0009987; F:GO:0005488; F:GO:0005515; F:GO:0005524; F:GO:0016887; F:GO:0051082; F:GO:0140662; C:GO:0005622; C:GO:0005737; C:GO:0005829; C:GO:0005832; C:GO:0032991; C:GO:0101031; C:GO:0110165	P:protein folding; P:cellular process; F:binding; F:protein binding; F:ATP binding; F:ATP hydrolysis activity; F:unfolded protein binding; F:ATP-dependent protein folding chaperone; C:intracellular anatomical structure; C:cytoplasm; C:cytosol; C:chaperonin-containing T-complex; C:protein-containing complex; C:protein folding chaperone complex; C:cellular anatomical entity	42.02	23
105	[INTERPRO, BLASTED, ANNOTATED]	fasciola_hepatica_prjeb25283|maker-scaffold10x_1137_pilon-snap-gene-0.105	A0A4E0REK3	Cat eye syndrome critical region protein 5 OS=Fasciola hepatica OX=6192 GN=D915_004201 PE=4 SV=1	373	1	0	95.98	3	P:GO:0046474; C:GO:0005739; C:GO:0016020	P:glycerophospholipid biosynthetic process; C:mitochondrion; C:membrane			PF13242 (PFAM); IPR023214 (G3DSA:3.40.50.GENE3D); IPR006357 (PFAM); IPR006357 (TIGRFAM); IPR023214 (G3DSA:3.40.50.GENE3D); IPR006353 (TIGRFAM); PTHR14269 (PANTHER); IPR036412 (SUPERFAMILY)	P:GO:0006629; P:GO:0006644; P:GO:0006650; P:GO:0006793; P:GO:0006796; P:GO:0008152; P:GO:0008610; P:GO:0008654; P:GO:0009058; P:GO:0009987; P:GO:0019637; P:GO:0044237; P:GO:0044238; P:GO:0044249; P:GO:0044255; P:GO:0045017; P:GO:0046474; P:GO:0046486; P:GO:0071704; P:GO:0090407; P:GO:1901576; C:GO:0005622; C:GO:0005737; C:GO:0005739; C:GO:0016020; C:GO:0043226; C:GO:0043227; C:GO:0043229; C:GO:00…	P:lipid metabolic process; P:phospholipid metabolic process; P:glycerophospholipid metabolic process; P:phosphorus metabolic process; P:phosphate-containing compound metabolic process; P:metabolic process; P:lipid biosynthetic process; P:phospholipid biosynthetic process; P:biosynthetic process; P:cellular process; P:organophosphate metabolic process; P:cellular metabolic process; P:primary metab…	25.74	8
106	[INTERPRO, BLASTED, ANNOTATED]	fasciola_hepatica_prjeb25283|maker-scaffold10x_1137_pilon-snap-gene-0.89	A0A4E0QYX0	Armadillo repeat-containing protein 6 OS=Fasciola hepatica OX=6192 GN=D915_008494 PE=4 SV=1	528	1	0	99.62	2	P:GO:0030097; P:GO:0048534	P:hemopoiesis; P:hematopoietic or lymphoid organ development			IPR011989 (G3DSA:1.25.10.GENE3D); PTHR22895 (PANTHER); IPR016024 (SUPERFAMILY)	P:GO:0002376; P:GO:0002520; P:GO:0007275; P:GO:0009987; P:GO:0030097; P:GO:0030154; P:GO:0032501; P:GO:0032502; P:GO:0048513; P:GO:0048534; P:GO:0048731; P:GO:0048856; P:GO:0048869	P:immune system process; P:immune system development; P:multicellular organism development; P:cellular process; P:hemopoiesis; P:cell differentiation; P:multicellular organismal process; P:developmental process; P:animal organ development; P:hematopoietic or lymphoid organ development; P:system development; P:anatomical structure development; P:cellular developmental process	3.977	1
107	[INTERPRO, BLASTED, MAPPED, ANNOTATED]	fasciola_hepatica_prjeb25283|maker-scaffold10x_1137_pilon-snap-gene-0.95	A0A4E0RN05	Cathepsin B endopeptidase OS=Fasciola hepatica OX=6192 GN=D915_007096 PE=3 SV=1	345	20	0	57.37	7	P:GO:0044248; P:GO:0050790; P:GO:0051603; F:GO:0004197; C:GO:0005615; C:GO:0005764; C:GO:0016020	P:cellular catabolic process; P:regulation of catalytic activity; P:proteolysis involved in protein catabolic process; F:cysteine-type endopeptidase activity; C:extracellular space; C:lysosome; C:membrane	EC:3.4	Acting on peptide bonds (peptidases)	IPR000668 (PRINTS); IPR000668 (SMART); G3DSA:3.90.70.10 (GENE3D); IPR012599 (PFAM); IPR000668 (PFAM); IPR013128 (PANTHER); cd02620 (CDD); SignalP-noTM (SIGNALP_EUK); SignalP-TM (SIGNALP_GRAM_POSITIVE); IPR038765 (SUPERFAMILY)	P:GO:0006508; P:GO:0006807; P:GO:0008152; P:GO:0009056; P:GO:0009057; P:GO:0009987; P:GO:0019538; P:GO:0019538; P:GO:0030163; P:GO:0030163; P:GO:0043170; P:GO:0044237; P:GO:0044238; P:GO:0044248; P:GO:0044260; P:GO:0044265; P:GO:0050790; P:GO:0051603; P:GO:0071704; P:GO:1901564; P:GO:1901565; P:GO:1901575; F:GO:0003824; F:GO:0004175; F:GO:0004197; F:GO:0008233; F:GO:0008234; F:GO:0016787; F:GO:01…	P:proteolysis; P:nitrogen compound metabolic process; P:metabolic process; P:catabolic process; P:macromolecule catabolic process; P:cellular process; P:protein metabolic process; P:protein metabolic process; P:protein catabolic process; P:protein catabolic process; P:macromolecule metabolic process; P:cellular metabolic process; P:primary metabolic process; P:cellular catabolic process; P:obsole…	18.84	6
108	[INTERPRO, BLASTED, MAPPED, ANNOTATED]	fasciola_hepatica_prjeb25283|maker-scaffold10x_114_pilon-snap-gene-0.101	A0A4E0RPF9	Calpain-2 catalytic subunit OS=Fasciola hepatica OX=6192 GN=D915_006737 PE=3 SV=1	743	16	0	55.95	4	P:GO:0006508; F:GO:0004198; F:GO:0005509; C:GO:0005737	P:proteolysis; F:calcium-dependent cysteine-type endopeptidase activity; F:calcium ion binding; C:cytoplasm	EC:3.4.22	Acting on peptide bonds (peptidases)	IPR022684 (PRINTS); IPR002048 (SMART); IPR001300 (SMART); IPR022683 (SMART); G3DSA:2.60.120.380 (GENE3D); IPR001300 (PFAM); IPR022682 (PFAM); G3DSA:1.10.238.10 (GENE3D); G3DSA:3.90.70.10 (GENE3D); PTHR10183 (PANTHER); IPR002048 (PROSITE_PROFILES); IPR001300 (PROSITE_PROFILES); IPR033883 (CDD); IPR001300 (CDD); IPR038765 (SUPERFAMILY); IPR011992 (SUPERFAMILY); IPR036213 (SUPERFAMILY)	P:GO:0006508; P:GO:0006807; P:GO:0008152; P:GO:0019538; P:GO:0043170; P:GO:0044238; P:GO:0071704; P:GO:1901564; F:GO:0003824; F:GO:0004175; F:GO:0004197; F:GO:0004198; F:GO:0005509; F:GO:0008233; F:GO:0008234; F:GO:0016787; F:GO:0140096; C:GO:0005622; C:GO:0005737; C:GO:0110165	P:proteolysis; P:nitrogen compound metabolic process; P:metabolic process; P:protein metabolic process; P:macromolecule metabolic process; P:primary metabolic process; P:organic substance metabolic process; P:organonitrogen compound metabolic process; F:catalytic activity; F:endopeptidase activity; F:cysteine-type endopeptidase activity; F:calcium-dependent cysteine-type endopeptidase activity; F…	9.825	8
109	[INTERPRO, BLASTED, MAPPED, ANNOTATED]	fasciola_hepatica_prjeb25283|maker-scaffold10x_114_pilon-snap-gene-0.90	A0A4E0QZ87	SERPIN domain-containing protein OS=Fasciola hepatica OX=6192 GN=D915_008388 PE=3 SV=1	268	4	4.05913e-89	55.26	3	P:GO:0010951; F:GO:0004867; C:GO:0005615	P:negative regulation of endopeptidase activity; F:serine-type endopeptidase inhibitor activity; C:extracellular space			IPR023796 (SMART); IPR042178 (G3DSA:3.30.497.GENE3D); IPR023796 (PFAM); IPR042185 (G3DSA:2.30.39.GENE3D); IPR000215 (PANTHER); cd00172 (CDD); IPR036186 (SUPERFAMILY)	F:GO:0004867; C:GO:0005576; C:GO:0005615; C:GO:0110165	F:serine-type endopeptidase inhibitor activity; C:extracellular region; C:extracellular space; C:cellular anatomical entity	67.54	21
110	[INTERPRO, BLASTED, MAPPED, ANNOTATED]	fasciola_hepatica_prjeb25283|maker-scaffold10x_1143_pilon-snap-gene-0.0	A0A4E0RJR6	Cell division protein kinase OS=Fasciola hepatica OX=6192 GN=D915_008209 PE=3 SV=1	381	20	0	59.34	9	P:GO:0006468; P:GO:0007346; P:GO:0051301; P:GO:0140014; F:GO:0004693; F:GO:0005524; F:GO:0030332; C:GO:0005634; C:GO:0016020	P:protein phosphorylation; P:regulation of mitotic cell cycle; P:cell division; P:mitotic nuclear division; F:cyclin-dependent protein serine/threonine kinase activity; F:ATP binding; F:cyclin binding; C:nucleus; C:membrane	EC:2.7.11.22	Cyclin-dependent kinase	IPR000719 (SMART); G3DSA:3.30.200.20 (GENE3D); IPR000719 (PFAM); G3DSA:1.10.510.10 (GENE3D); mobidb-lite (MOBIDB_LITE); PTHR24056 (PANTHER); IPR000719 (PROSITE_PROFILES); IPR044093 (CDD); IPR011009 (SUPERFAMILY)	P:GO:0000278; P:GO:0000280; P:GO:0006468; P:GO:0006793; P:GO:0006796; P:GO:0006807; P:GO:0006996; P:GO:0007049; P:GO:0007346; P:GO:0008152; P:GO:0009987; P:GO:0016043; P:GO:0016310; P:GO:0019538; P:GO:0019538; P:GO:0022402; P:GO:0036211; P:GO:0036211; P:GO:0043170; P:GO:0043412; P:GO:0044237; P:GO:0044238; P:GO:0044260; P:GO:0048285; P:GO:0050789; P:GO:0050794; P:GO:0051726; P:GO:0065007; P:GO:00…	P:mitotic cell cycle; P:nuclear division; P:protein phosphorylation; P:phosphorus metabolic process; P:phosphate-containing compound metabolic process; P:nitrogen compound metabolic process; P:organelle organization; P:cell cycle; P:regulation of mitotic cell cycle; P:metabolic process; P:cellular process; P:cellular component organization; P:phosphorylation; P:protein metabolic process; P:protei…	5.249	1
111	[INTERPRO, BLASTED, MAPPED, ANNOTATED]	fasciola_hepatica_prjeb25283|maker-scaffold10x_1149_pilon-pred_gff_StringTie-gene-0.104	A0A2H1BRE1	Zinc finger CDGSH domain-containing protein 1 OS=Fasciola hepatica OX=6192 GN=D915_010960 PE=4 SV=1	121	1	9.38303e-68	87.18	4	P:GO:0010506; F:GO:0046872; F:GO:0051537; C:GO:0005741	P:regulation of autophagy; F:metal ion binding; F:2 iron, 2 sulfur cluster binding; C:mitochondrial outer membrane			IPR019610 (PFAM); IPR045131 (PANTHER); TMhelix (TMHMM)	P:GO:0010506; F:GO:0005488; F:GO:0051536; F:GO:0051537; C:GO:0005622; C:GO:0005737; C:GO:0005739; C:GO:0005740; C:GO:0005741; C:GO:0016020; C:GO:0019867; C:GO:0031090; C:GO:0031966; C:GO:0031967; C:GO:0031968; C:GO:0031975; C:GO:0043226; C:GO:0043227; C:GO:0043229; C:GO:0043231; C:GO:0098588; C:GO:0110165	P:regulation of autophagy; F:binding; F:iron-sulfur cluster binding; F:2 iron, 2 sulfur cluster binding; C:intracellular anatomical structure; C:cytoplasm; C:mitochondrion; C:mitochondrial envelope; C:mitochondrial outer membrane; C:membrane; C:outer membrane; C:organelle membrane; C:mitochondrial membrane; C:organelle envelope; C:organelle outer membrane; C:envelope; C:organelle; C:membrane-boun…	18.18	2
112	[INTERPRO, BLASTED, MAPPED, ANNOTATED]	fasciola_hepatica_prjeb25283|maker-scaffold10x_1149_pilon-snap-gene-0.11	A0A2H1BT13	Sulfhydryl oxidase OS=Fasciola hepatica OX=6192 GN=D915_010582 PE=4 SV=1	169	1	1.35892e-127	99.41	4	F:GO:0016971; F:GO:0050660; C:GO:0005739; C:GO:0016020	F:flavin-linked sulfhydryl oxidase activity; F:flavin adenine dinucleotide binding; C:mitochondrion; C:membrane	EC:1.8.3.2	Thiol oxidase	IPR036774 (G3DSA:1.20.120.GENE3D); IPR017905 (PFAM); IPR039799 (PANTHER); IPR017905 (PROSITE_PROFILES); IPR036774 (SUPERFAMILY)	F:GO:0000166; F:GO:0003824; F:GO:0005488; F:GO:0015035; F:GO:0015036; F:GO:0016491; F:GO:0016667; F:GO:0016971; F:GO:0016972; F:GO:0036094; F:GO:0043167; F:GO:0043168; F:GO:0050660; F:GO:0097159; F:GO:0140096; F:GO:1901265; F:GO:1901363; C:GO:0005622; C:GO:0005737; C:GO:0005739; C:GO:0016020; C:GO:0043226; C:GO:0043227; C:GO:0043229; C:GO:0043231; C:GO:0110165	F:nucleotide binding; F:catalytic activity; F:binding; F:protein-disulfide reductase activity; F:disulfide oxidoreductase activity; F:oxidoreductase activity; F:oxidoreductase activity, acting on a sulfur group of donors; F:flavin-linked sulfhydryl oxidase activity; F:thiol oxidase activity; F:small molecule binding; F:ion binding; F:anion binding; F:flavin adenine dinucleotide binding; F:organic…	17.16	2
113	[INTERPRO, BLASTED, MAPPED, ANNOTATED]	fasciola_hepatica_prjeb25283|maker-scaffold10x_1149_pilon-snap-gene-0.19	A0A4E0RP77	Egg protein OS=Fasciola hepatica OX=6192 GN=D915_000333 PE=4 SV=1	143	1	1.45298e-106	100	3	P:GO:0030431; P:GO:0032222; P:GO:1903818	P:sleep; P:regulation of synaptic transmission, cholinergic; P:positive regulation of voltage-gated potassium channel activity			IPR031424 (PFAM)	P:GO:0030431; P:GO:0032222; P:GO:1903818	P:sleep; P:regulation of synaptic transmission, cholinergic; P:positive regulation of voltage-gated potassium channel activity	18.18	2
114	[INTERPRO, BLASTED, MAPPED, ANNOTATED]	fasciola_hepatica_prjeb25283|maker-scaffold10x_1149_pilon-snap-gene-0.22	A0A4E0RYC8	Transport protein Sec24D OS=Fasciola hepatica OX=6192 GN=D915_000330 PE=4 SV=1	1005	2	0	71.97	9	P:GO:0006886; P:GO:0090114; F:GO:0000149; F:GO:0008270; C:GO:0005773; C:GO:0005789; C:GO:0005886; C:GO:0030127; C:GO:0070971	P:intracellular protein transport; P:COPII-coated vesicle budding; F:SNARE binding; F:zinc ion binding; C:vacuole; C:endoplasmic reticulum membrane; C:plasma membrane; C:COPII vesicle coat; C:endoplasmic reticulum exit site			IPR006895 (PFAM); IPR006900 (PFAM); IPR006896 (PFAM); IPR012990 (PFAM); G3DSA:2.30.30.380 (GENE3D); IPR036465 (G3DSA:3.40.50.GENE3D); G3DSA:2.60.40.1670 (GENE3D); IPR007123 (PFAM); G3DSA:1.20.120.730 (GENE3D); IPR029006 (G3DSA:3.40.20.GENE3D); mobidb-lite (MOBIDB_LITE); mobidb-lite (MOBIDB_LITE); mobidb-lite (MOBIDB_LITE); mobidb-lite (MOBIDB_LITE); PTHR13803 (PANTHER); IPR036175 (SUPERFAMILY); I…	P:GO:0006810; P:GO:0006886; P:GO:0006888; P:GO:0006900; P:GO:0006996; P:GO:0009987; P:GO:0016043; P:GO:0016050; P:GO:0016192; P:GO:0046907; P:GO:0048193; P:GO:0051179; P:GO:0051234; P:GO:0051641; P:GO:0051649; P:GO:0061024; P:GO:0071840; P:GO:0090114; F:GO:0000149; F:GO:0005488; F:GO:0005515; F:GO:0008270; F:GO:0043167; F:GO:0043169; F:GO:0046872; F:GO:0046914; C:GO:0005622; C:GO:0005737; C:GO:00…	P:transport; P:intracellular protein transport; P:endoplasmic reticulum to Golgi vesicle-mediated transport; P:vesicle budding from membrane; P:organelle organization; P:cellular process; P:cellular component organization; P:vesicle organization; P:vesicle-mediated transport; P:intracellular transport; P:Golgi vesicle transport; P:localization; P:establishment of localization; P:cellular localiza…	5.174	4
1031	[INTERPRO, BLASTED, MAPPED, ANNOTATED]	fasciola_hepatica_prjeb25283|maker-scaffold10x_1149_pilon-snap-gene-0.4	A0A4E0RWH8	Laminin subunit alpha-1 OS=Fasciola hepatica OX=6192 GN=D915_003379 PE=4 SV=1	3517	12	0	46.51	3	P:GO:0007411; F:GO:0005201; C:GO:0005604	P:axon guidance; F:extracellular matrix structural constituent; C:basement membrane			PR00011 (PRINTS); IPR000742 (SMART); IPR008211 (SMART); IPR002049 (SMART); IPR000034 (SMART); IPR002049 (PFAM); IPR000034 (PFAM); IPR008211 (PFAM); G3DSA:2.10.25.10 (GENE3D); G3DSA:2.10.25.10 (GENE3D); G3DSA:2.10.25.10 (GENE3D); G3DSA:2.10.25.10 (GENE3D); G3DSA:2.60.120.260 (GENE3D); G3DSA:2.10.25.10 (GENE3D); G3DSA:2.170.300.10 (GENE3D); G3DSA:2.10.25.10 (GENE3D); PTHR10574 (PANTHER); IPR008211 …	P:GO:0000902; P:GO:0000904; P:GO:0006928; P:GO:0006935; P:GO:0007275; P:GO:0007399; P:GO:0007409; P:GO:0007411; P:GO:0009605; P:GO:0009653; P:GO:0009987; P:GO:0016043; P:GO:0022008; P:GO:0030030; P:GO:0030154; P:GO:0030182; P:GO:0031175; P:GO:0032501; P:GO:0032502; P:GO:0032989; P:GO:0032990; P:GO:0040011; P:GO:0042221; P:GO:0042330; P:GO:0048468; P:GO:0048666; P:GO:0048667; P:GO:0048699; P:GO:00…	P:cell morphogenesis; P:cell morphogenesis involved in differentiation; P:obsolete movement of cell or subcellular component; P:chemotaxis; P:multicellular organism development; P:nervous system development; P:axonogenesis; P:axon guidance; P:response to external stimulus; P:anatomical structure morphogenesis; P:cellular process; P:cellular component organization; P:neurogenesis; P:cell projectio…	13.25	40
116	[INTERPRO, BLASTED, MAPPED, ANNOTATED]	fasciola_hepatica_prjeb25283|maker-scaffold10x_1160_pilon-snap-gene-0.21	A0A4E0RCJ4	Alpha actinin sarcomeric OS=Fasciola hepatica OX=6192 GN=D915_004041 PE=3 SV=1	900	20	0	57.35	9	P:GO:0030036; P:GO:0055001; F:GO:0005509; F:GO:0051015; C:GO:0005886; C:GO:0030018; C:GO:0030054; C:GO:0030864; C:GO:0042995	P:actin cytoskeleton organization; P:muscle cell development; F:calcium ion binding; F:actin filament binding; C:plasma membrane; C:Z disc; C:cell junction; C:cortical actin cytoskeleton; C:cell projection			IPR018159 (SMART); IPR002048 (SMART); IPR001715 (SMART); SM01184 (SMART); IPR014837 (PFAM); G3DSA:1.10.238.10 (GENE3D); IPR036872 (G3DSA:1.10.418.GENE3D); G3DSA:1.10.238.10 (GENE3D); G3DSA:1.20.58.60 (GENE3D); IPR036872 (G3DSA:1.10.418.GENE3D); G3DSA:1.20.58.60 (GENE3D); G3DSA:1.20.58.60 (GENE3D); IPR001715 (PFAM); G3DSA:1.20.58.60 (GENE3D); IPR002017 (PFAM); PTHR11915 (PANTHER); IPR002048 (PROSI…	P:GO:0006996; P:GO:0007010; P:GO:0009987; P:GO:0016043; P:GO:0030029; P:GO:0030036; P:GO:0030154; P:GO:0032502; P:GO:0042692; P:GO:0048468; P:GO:0048856; P:GO:0048869; P:GO:0055001; P:GO:0061061; P:GO:0071840; F:GO:0003779; F:GO:0005488; F:GO:0005509; F:GO:0005515; F:GO:0008092; F:GO:0044877; F:GO:0051015; C:GO:0005622; C:GO:0005737; C:GO:0005856; C:GO:0005886; C:GO:0005938; C:GO:0015629; C:GO:00…	P:organelle organization; P:cytoskeleton organization; P:cellular process; P:cellular component organization; P:actin filament-based process; P:actin cytoskeleton organization; P:cell differentiation; P:developmental process; P:muscle cell differentiation; P:cell development; P:anatomical structure development; P:cellular developmental process; P:muscle cell development; P:muscle structure develo…	16.78	12
117	[INTERPRO, BLASTED, MAPPED, ANNOTATED]	fasciola_hepatica_prjeb25283|maker-scaffold10x_1165_pilon-snap-gene-0.21	A0A4E0RXQ2	Gamma-soluble NSF attachment protein OS=Fasciola hepatica OX=6192 GN=D915_000960 PE=3 SV=1	349	1	0	98.31	5	P:GO:0006886; F:GO:0019905; F:GO:0030674; C:GO:0005774; C:GO:0031201	P:intracellular protein transport; F:syntaxin binding; F:protein-macromolecule adaptor activity; C:vacuolar membrane; C:SNARE complex			PF14938 (PFAM); IPR011990 (G3DSA:1.25.40.GENE3D); mobidb-lite (MOBIDB_LITE); mobidb-lite (MOBIDB_LITE); mobidb-lite (MOBIDB_LITE); IPR000744 (PANTHER); IPR011990 (SUPERFAMILY)	P:GO:0006810; P:GO:0006886; P:GO:0008104; P:GO:0008104; P:GO:0009987; P:GO:0015031; P:GO:0033036; P:GO:0045184; P:GO:0046907; P:GO:0051179; P:GO:0051234; P:GO:0051641; P:GO:0051649; P:GO:0070727; P:GO:0071702; P:GO:0071705; F:GO:0000149; F:GO:0005488; F:GO:0005515; F:GO:0019905; F:GO:0030674; F:GO:0060090; C:GO:0005622; C:GO:0005737; C:GO:0005773; C:GO:0005774; C:GO:0016020; C:GO:0031090; C:GO:00…	P:transport; P:intracellular protein transport; P:protein localization; P:protein localization; P:cellular process; P:protein transport; P:macromolecule localization; P:establishment of protein localization; P:intracellular transport; P:localization; P:establishment of localization; P:cellular localization; P:establishment of localization in cell; P:cellular macromolecule localization; P:organic …	29.8	7
118	[INTERPRO, BLASTED, MAPPED, ANNOTATED]	fasciola_hepatica_prjeb25283|maker-scaffold10x_1176_pilon-snap-gene-0.16	A0A4E0RFF0	Phosducin protein 3 OS=Fasciola hepatica OX=6192 GN=D915_002790 PE=3 SV=1	252	3	0	64.29	2	P:GO:0006457; C:GO:0005737	P:protein folding; C:cytoplasm			IPR024253 (PFAM); G3DSA:3.40.30.10 (GENE3D); mobidb-lite (MOBIDB_LITE); mobidb-lite (MOBIDB_LITE); PTHR45809 (PANTHER); cd02988 (CDD); IPR036249 (SUPERFAMILY)	P:GO:0006457; P:GO:0009987; C:GO:0005622; C:GO:0005737; C:GO:0110165	P:protein folding; P:cellular process; C:intracellular anatomical structure; C:cytoplasm; C:cellular anatomical entity	11.9	3
119	[INTERPRO, BLASTED, MAPPED, ANNOTATED]	fasciola_hepatica_prjeb25283|maker-scaffold10x_1178_pilon-augustus-gene-0.59	A0A4E0S471	Putative deferrochelatase/peroxidase YfeX OS=Fasciola hepatica OX=6192 GN=D915_000373 PE=3 SV=1	397	1	0	93.45	4	P:GO:0098869; F:GO:0004601; F:GO:0020037; C:GO:0005829	P:cellular oxidant detoxification; F:peroxidase activity; F:heme binding; C:cytosol	EC:1.11.1	Acting on a peroxide as acceptor	IPR006314 (PFAM); IPR006314 (TIGRFAM); IPR006314 (PANTHER); IPR006314 (PROSITE_PROFILES); SignalP-TM (SIGNALP_GRAM_POSITIVE); IPR011008 (SUPERFAMILY)	F:GO:0003824; F:GO:0004601; F:GO:0005488; F:GO:0016491; F:GO:0020037; F:GO:0046906; F:GO:0097159; F:GO:1901363; C:GO:0005622; C:GO:0005737; C:GO:0005829; C:GO:0110165	F:catalytic activity; F:peroxidase activity; F:binding; F:oxidoreductase activity; F:heme binding; F:tetrapyrrole binding; F:organic cyclic compound binding; F:heterocyclic compound binding; C:intracellular anatomical structure; C:cytoplasm; C:cytosol; C:cellular anatomical entity	27.46	11
120	[INTERPRO, BLASTED, MAPPED, ANNOTATED]	fasciola_hepatica_prjeb25283|maker-scaffold10x_1178_pilon-snap-gene-0.34	A0A4E0RYZ5	Heterogeneous nuclear ribonucleoprotein A/B OS=Fasciola hepatica OX=6192 GN=D915_006903 PE=4 SV=1	383	20	0	54.45	6	P:GO:0006396; P:GO:0010468; F:GO:0003723; C:GO:0005654; C:GO:0016020; C:GO:1990904	P:RNA processing; P:regulation of gene expression; F:RNA binding; C:nucleoplasm; C:membrane; C:ribonucleoprotein complex			IPR000504 (SMART); IPR000504 (PFAM); IPR012677 (G3DSA:3.30.70.GENE3D); IPR012677 (G3DSA:3.30.70.GENE3D); mobidb-lite (MOBIDB_LITE); mobidb-lite (MOBIDB_LITE); mobidb-lite (MOBIDB_LITE); mobidb-lite (MOBIDB_LITE); PTHR48033 (PANTHER); IPR000504 (PROSITE_PROFILES); IPR000504 (PROSITE_PROFILES); cd12325 (CDD); IPR035979 (SUPERFAMILY); IPR035979 (SUPERFAMILY)	P:GO:0008152; P:GO:0010467; P:GO:0010468; P:GO:0019222; P:GO:0043170; P:GO:0050789; P:GO:0060255; P:GO:0065007; P:GO:0071704; F:GO:0003676; F:GO:0003723; F:GO:0005488; F:GO:0097159; F:GO:1901363; C:GO:0005622; C:GO:0005634; C:GO:0005654; C:GO:0016020; C:GO:0031974; C:GO:0031981; C:GO:0043226; C:GO:0043227; C:GO:0043229; C:GO:0043231; C:GO:0043233; C:GO:0070013; C:GO:0110165	P:metabolic process; P:gene expression; P:regulation of gene expression; P:regulation of metabolic process; P:macromolecule metabolic process; P:regulation of biological process; P:regulation of macromolecule metabolic process; P:biological regulation; P:organic substance metabolic process; F:nucleic acid binding; F:RNA binding; F:binding; F:organic cyclic compound binding; F:heterocyclic compoun…	9.399	3
121	[INTERPRO, NO-BLAST]	fasciola_hepatica_prjeb25283|maker-scaffold10x_1179_pilon-snap-gene-0.12	---NA---	---NA---	820	---NA---	---NA---	---NA---	---NA---					no IPS match	no IPS match	no IPS match	14.55	9
122	[INTERPRO, BLASTED, MAPPED, ANNOTATED]	fasciola_hepatica_prjeb25283|maker-scaffold10x_118_pilon-snap-gene-0.28	A0A2H1BZH3	Thymidylate kinase 251L OS=Fasciola hepatica OX=6192 GN=D915_008813 PE=4 SV=1	829	3	0	88.08	10	P:GO:0006233; P:GO:0009142; P:GO:0016310; P:GO:0046940; F:GO:0004798; F:GO:0005524; C:GO:0005634; C:GO:0005739; C:GO:0005829; C:GO:0016020	P:dTDP biosynthetic process; P:nucleoside triphosphate biosynthetic process; P:phosphorylation; P:nucleoside monophosphate phosphorylation; F:thymidylate kinase activity; F:ATP binding; C:nucleus; C:mitochondrion; C:cytosol; C:membrane	EC:2.7.4.4; EC:2.7.4.9	Nucleoside-phosphate kinase; dTMP kinase	IPR018094 (TIGRFAM); IPR027417 (G3DSA:3.40.50.GENE3D); IPR039430 (PFAM); mobidb-lite (MOBIDB_LITE); PTHR10344 (PANTHER); IPR027417 (SUPERFAMILY)	P:GO:0006139; P:GO:0006220; P:GO:0006221; P:GO:0006233; P:GO:0006725; P:GO:0006753; P:GO:0006793; P:GO:0006796; P:GO:0006807; P:GO:0008152; P:GO:0009058; P:GO:0009117; P:GO:0009132; P:GO:0009141; P:GO:0009142; P:GO:0009165; P:GO:0009987; P:GO:0018130; P:GO:0019438; P:GO:0019637; P:GO:0034641; P:GO:0034654; P:GO:0044237; P:GO:0044238; P:GO:0044249; P:GO:0044271; P:GO:0044281; P:GO:0046483; P:GO:00…	P:nucleobase-containing compound metabolic process; P:pyrimidine nucleotide metabolic process; P:pyrimidine nucleotide biosynthetic process; P:dTDP biosynthetic process; P:cellular aromatic compound metabolic process; P:nucleoside phosphate metabolic process; P:phosphorus metabolic process; P:phosphate-containing compound metabolic process; P:nitrogen compound metabolic process; P:metabolic proce…	1.448	1
123	[INTERPRO, BLASTED, MAPPED, ANNOTATED]	fasciola_hepatica_prjeb25283|maker-scaffold10x_118_pilon-snap-gene-0.29	A0A4E0S368	Cytosolic purine 5' nucleotidase OS=Fasciola hepatica OX=6192 GN=D915_002197 PE=3 SV=1	535	3	0	77.57	2	F:GO:0008253; F:GO:0046872	F:5'-nucleotidase activity; F:metal ion binding	EC:3	Hydrolases	IPR008380 (TIGRFAM); IPR016695 (PIRSF); IPR023214 (G3DSA:3.40.50.GENE3D); IPR008380 (PFAM); IPR008380 (PANTHER); cd07522 (CDD); IPR036412 (SUPERFAMILY)	F:GO:0003824; F:GO:0008252; F:GO:0008253; F:GO:0016787; F:GO:0016788; F:GO:0016791; F:GO:0042578	F:catalytic activity; F:nucleotidase activity; F:5'-nucleotidase activity; F:hydrolase activity; F:hydrolase activity, acting on ester bonds; F:phosphatase activity; F:phosphoric ester hydrolase activity	8.972	4
124	[INTERPRO, BLASTED, MAPPED, ANNOTATED]	fasciola_hepatica_prjeb25283|maker-scaffold10x_1184_pilon-snap-gene-0.30	A0A4E0RUK6	Regulator of microtubule dynamics protein 1 OS=Fasciola hepatica OX=6192 GN=D915_003765 PE=4 SV=1	230	7	1.85581e-120	75.23	5	F:GO:0008017; C:GO:0000922; C:GO:0005737; C:GO:0005876; C:GO:0072686	F:microtubule binding; C:spindle pole; C:cytoplasm; C:spindle microtubule; C:mitotic spindle			IPR019734 (SMART); IPR019734 (PFAM); IPR011990 (G3DSA:1.25.40.GENE3D); IPR019734 (PFAM); PTHR16056 (PANTHER); IPR011990 (SUPERFAMILY)	F:GO:0005488; F:GO:0005515; F:GO:0008017; F:GO:0008092; F:GO:0015631; C:GO:0000922; C:GO:0005622; C:GO:0005737; C:GO:0005819; C:GO:0005856; C:GO:0005874; C:GO:0005876; C:GO:0015630; C:GO:0043226; C:GO:0043228; C:GO:0043229; C:GO:0043232; C:GO:0072686; C:GO:0099080; C:GO:0099081; C:GO:0099512; C:GO:0099513; C:GO:0110165	F:binding; F:protein binding; F:microtubule binding; F:cytoskeletal protein binding; F:tubulin binding; C:spindle pole; C:intracellular anatomical structure; C:cytoplasm; C:spindle; C:cytoskeleton; C:microtubule; C:spindle microtubule; C:microtubule cytoskeleton; C:organelle; C:non-membrane-bounded organelle; C:intracellular organelle; C:intracellular non-membrane-bounded organelle; C:mitotic spi…	28.7	7
125	[INTERPRO, BLASTED, MAPPED, ANNOTATED]	fasciola_hepatica_prjeb25283|maker-scaffold10x_1184_pilon-snap-gene-0.34	A0A2H1C5N4	Cathepsin L OS=Fasciola hepatica OX=6192 GN=D915_006684 PE=3 SV=1	363	20	0	56.27	7	P:GO:0006955; P:GO:0044248; P:GO:0051603; F:GO:0004197; C:GO:0005615; C:GO:0005764; C:GO:0016020	P:immune response; P:cellular catabolic process; P:proteolysis involved in protein catabolic process; F:cysteine-type endopeptidase activity; C:extracellular space; C:lysosome; C:membrane	EC:3.4	Acting on peptide bonds (peptidases)	IPR000668 (PRINTS); IPR000668 (SMART); IPR013201 (SMART); IPR000668 (PFAM); G3DSA:3.90.70.10 (GENE3D); IPR013201 (PFAM); IPR013128 (PANTHER); PS51257 (PROSITE_PROFILES); IPR039417 (CDD); SignalP-noTM (SIGNALP_EUK); IPR038765 (SUPERFAMILY)	P:GO:0002376; P:GO:0006508; P:GO:0006807; P:GO:0006955; P:GO:0008152; P:GO:0009056; P:GO:0009057; P:GO:0009987; P:GO:0019538; P:GO:0019538; P:GO:0030163; P:GO:0030163; P:GO:0043170; P:GO:0044237; P:GO:0044238; P:GO:0044248; P:GO:0044260; P:GO:0044265; P:GO:0050896; P:GO:0051603; P:GO:0071704; P:GO:1901564; P:GO:1901565; P:GO:1901575; F:GO:0003824; F:GO:0004175; F:GO:0004197; F:GO:0008233; F:GO:00…	P:immune system process; P:proteolysis; P:nitrogen compound metabolic process; P:immune response; P:metabolic process; P:catabolic process; P:macromolecule catabolic process; P:cellular process; P:protein metabolic process; P:protein metabolic process; P:protein catabolic process; P:protein catabolic process; P:macromolecule metabolic process; P:cellular metabolic process; P:primary metabolic pro…	4.959	2
126	[INTERPRO, BLASTED, MAPPED, ANNOTATED]	fasciola_hepatica_prjeb25283|maker-scaffold10x_1189_pilon-snap-gene-0.103	A0A4E0RYQ8	Ribosomal protein S27 OS=Fasciola hepatica OX=6192 GN=D915_007530 PE=3 SV=1	84	1	3.50019e-55	87.5	7	P:GO:0006412; P:GO:0022618; P:GO:0042274; P:GO:0140694; F:GO:0003723; F:GO:0003735; C:GO:0022627	P:translation; P:protein-RNA complex assembly; P:ribosomal small subunit biogenesis; P:non-membrane-bounded organelle assembly; F:RNA binding; F:structural constituent of ribosome; C:cytosolic small ribosomal subunit			IPR023407 (G3DSA:2.20.25.GENE3D); IPR000592 (PFAM); IPR000592 (PANTHER); IPR000592 (HAMAP); IPR011332 (SUPERFAMILY)	P:GO:0006412; P:GO:0006996; P:GO:0009987; P:GO:0016043; P:GO:0022607; P:GO:0022613; P:GO:0022618; P:GO:0042254; P:GO:0042274; P:GO:0043933; P:GO:0044085; P:GO:0065003; P:GO:0065003; P:GO:0070925; P:GO:0071826; P:GO:0071840; P:GO:0140694; F:GO:0003676; F:GO:0003723; F:GO:0003735; F:GO:0005198; F:GO:0005488; F:GO:0097159; F:GO:1901363; C:GO:0005622; C:GO:0005737; C:GO:0005829; C:GO:0005840; C:GO:00…	P:translation; P:organelle organization; P:cellular process; P:cellular component organization; P:cellular component assembly; P:ribonucleoprotein complex biogenesis; P:protein-RNA complex assembly; P:ribosome biogenesis; P:ribosomal small subunit biogenesis; P:protein-containing complex organization; P:cellular component biogenesis; P:protein-containing complex assembly; P:protein-containing com…	44.05	4
127	[INTERPRO, BLASTED, MAPPED, ANNOTATED]	fasciola_hepatica_prjeb25283|maker-scaffold10x_1189_pilon-snap-gene-0.106	A0A4E0R1U6	Isocitrate dehydrogenase	360	3	0	74.53	8	P:GO:0006099; P:GO:0019752; P:GO:1902652; F:GO:0000287; F:GO:0004449; F:GO:0051287; C:GO:0005739; C:GO:0016020	P:tricarboxylic acid cycle; P:carboxylic acid metabolic process; P:secondary alcohol metabolic process; F:magnesium ion binding; F:isocitrate dehydrogenase (NAD+) activity; F:NAD binding; C:mitochondrion; C:membrane	EC:1.1.1.41	Isocitrate dehydrogenase (NAD(+))	IPR024084 (SMART); IPR004434 (TIGRFAM); IPR024084 (PFAM); G3DSA:3.40.718.10 (GENE3D); PTHR11835 (PANTHER); SSF53659 (SUPERFAMILY)	P:GO:0006066; P:GO:0006082; P:GO:0006091; P:GO:0006099; P:GO:0008152; P:GO:0009060; P:GO:0009987; P:GO:0015980; P:GO:0019752; P:GO:0043436; P:GO:0044237; P:GO:0044238; P:GO:0044281; P:GO:0045333; P:GO:0071704; P:GO:1901615; P:GO:1902652; F:GO:0003824; F:GO:0016491; F:GO:0016616; C:GO:0005622; C:GO:0005737; C:GO:0005739; C:GO:0016020; C:GO:0043226; C:GO:0043227; C:GO:0043229; C:GO:0043231; C:GO:01…	P:alcohol metabolic process; P:organic acid metabolic process; P:generation of precursor metabolites and energy; P:tricarboxylic acid cycle; P:metabolic process; P:aerobic respiration; P:cellular process; P:energy derivation by oxidation of organic compounds; P:carboxylic acid metabolic process; P:oxoacid metabolic process; P:cellular metabolic process; P:primary metabolic process; P:small molecu…	12.22	3
128	[INTERPRO, BLASTED, MAPPED, ANNOTATED]	fasciola_hepatica_prjeb25283|maker-scaffold10x_1189_pilon-snap-gene-0.107	A0A4E0RXB0	Valine--tRNA ligase OS=Fasciola hepatica OX=6192 GN=D915_006356 PE=3 SV=1	1274	5	0	66.49	8	P:GO:0006414; P:GO:0006438; P:GO:0106074; F:GO:0002161; F:GO:0004364; F:GO:0004832; F:GO:0005524; C:GO:0005829	P:translational elongation; P:valyl-tRNA aminoacylation; P:aminoacyl-tRNA metabolism involved in translational fidelity; F:aminoacyl-tRNA editing activity; F:glutathione transferase activity; F:valine-tRNA ligase activity; F:ATP binding; C:cytosol	EC:2.5.1.18; EC:6.1.1.9; EC:3.1.1	Glutathione transferase; Valine--tRNA ligase; Acting on ester bonds	IPR002303 (PRINTS); IPR013155 (PFAM); G3DSA:1.10.730.10 (GENE3D); IPR002300 (PFAM); IPR002303 (TIGRFAM); IPR014729 (G3DSA:3.40.50.GENE3D); IPR014729 (G3DSA:3.40.50.GENE3D); IPR009008 (G3DSA:3.90.740.GENE3D); mobidb-lite (MOBIDB_LITE); mobidb-lite (MOBIDB_LITE); mobidb-lite (MOBIDB_LITE); mobidb-lite (MOBIDB_LITE); IPR002303 (PANTHER); IPR002303 (HAMAP); cd00817 (CDD); IPR033705 (CDD); IPR009080 (…	P:GO:0006082; P:GO:0006139; P:GO:0006399; P:GO:0006412; P:GO:0006414; P:GO:0006418; P:GO:0006438; P:GO:0006518; P:GO:0006520; P:GO:0006725; P:GO:0006807; P:GO:0008152; P:GO:0009058; P:GO:0009059; P:GO:0009987; P:GO:0010467; P:GO:0016070; P:GO:0019538; P:GO:0019538; P:GO:0019752; P:GO:0034641; P:GO:0034645; P:GO:0034660; P:GO:0043043; P:GO:0043170; P:GO:0043436; P:GO:0043603; P:GO:0043604; P:GO:00…	P:organic acid metabolic process; P:nucleobase-containing compound metabolic process; P:tRNA metabolic process; P:translation; P:translational elongation; P:tRNA aminoacylation for protein translation; P:valyl-tRNA aminoacylation; P:peptide metabolic process; P:amino acid metabolic process; P:cellular aromatic compound metabolic process; P:nitrogen compound metabolic process; P:metabolic process;…	3.454	3
129	[INTERPRO, BLASTED, MAPPED, ANNOTATED]	fasciola_hepatica_prjeb25283|maker-scaffold10x_119_pilon-snap-gene-0.3	A0A2H1BUT0	Ribonucleoside-diphosphate reductase small subunit OS=Fasciola hepatica OX=6192 GN=D915_009802 PE=3 SV=1	706	2	0	99.58	3	P:GO:0009263; F:GO:0016491; C:GO:0016020	P:deoxyribonucleotide biosynthetic process; F:oxidoreductase activity; C:membrane	EC:1	Oxidoreductases	IPR012348 (G3DSA:1.10.620.GENE3D); IPR000358 (PFAM); IPR000358 (PANTHER); IPR033909 (CDD); IPR033909 (CDD); IPR009078 (SUPERFAMILY); IPR009078 (SUPERFAMILY); TMhelix (TMHMM)	P:GO:0009263; F:GO:0016491	P:deoxyribonucleotide biosynthetic process; F:oxidoreductase activity	2.975	2
130	[INTERPRO, BLASTED, MAPPED, ANNOTATED]	fasciola_hepatica_prjeb25283|maker-scaffold10x_119_pilon-snap-gene-0.5	A0A4E0S425	Dihydrolipoamide acetyltransferase component of pyruvate dehydrogenase complex OS=Fasciola hepatica OX=6192 GN=D915_000588 PE=3 SV=1	472	4	0	60.3	6	F:GO:0005504; F:GO:0016407; F:GO:0097159; F:GO:1901363; C:GO:0005739; C:GO:0016020	F:fatty acid binding; F:acetyltransferase activity; F:organic cyclic compound binding; F:heterocyclic compound binding; C:mitochondrion; C:membrane	EC:2.3	Acyltransferases	IPR001078 (PFAM); IPR000089 (PFAM); G3DSA:2.40.50.100 (GENE3D); IPR036625 (G3DSA:4.10.320.GENE3D); IPR004167 (PFAM); IPR023213 (G3DSA:3.30.559.GENE3D); mobidb-lite (MOBIDB_LITE); mobidb-lite (MOBIDB_LITE); PTHR43178 (PANTHER); IPR000089 (PROSITE_PROFILES); IPR004167 (PROSITE_PROFILES); cd06849 (CDD); IPR011053 (SUPERFAMILY); IPR036625 (SUPERFAMILY); SSF52777 (SUPERFAMILY)	F:GO:0003824; F:GO:0005488; F:GO:0005504; F:GO:0008289; F:GO:0016407; F:GO:0016740; F:GO:0016746; F:GO:0016747; F:GO:0031406; F:GO:0036094; F:GO:0043167; F:GO:0043168; F:GO:0097159; F:GO:1901363; C:GO:0005622; C:GO:0005737; C:GO:0005739; C:GO:0016020; C:GO:0043226; C:GO:0043227; C:GO:0043229; C:GO:0043231; C:GO:0110165	F:catalytic activity; F:binding; F:fatty acid binding; F:lipid binding; F:acetyltransferase activity; F:transferase activity; F:acyltransferase activity; F:acyltransferase activity, transferring groups other than amino-acyl groups; F:carboxylic acid binding; F:small molecule binding; F:ion binding; F:anion binding; F:organic cyclic compound binding; F:heterocyclic compound binding; C:intracellula…	41.31	16
131	[INTERPRO, BLASTED, MAPPED, ANNOTATED]	fasciola_hepatica_prjeb25283|maker-scaffold10x_1193_pilon-pred_gff_StringTie-gene-0.9	A0A2H1CF31	Myophilin OS=Fasciola hepatica OX=6192 GN=D915_004340 PE=3 SV=1	222	6	2.57136e-170	60.57	1	F:GO:0005515	F:protein binding			IPR003096 (PRINTS); IPR036872 (G3DSA:1.10.418.GENE3D); IPR000557 (PFAM); IPR001715 (PFAM); PTHR47385 (PANTHER); IPR001715 (PROSITE_PROFILES); IPR000557 (PROSITE_PROFILES); cd00014 (CDD); IPR036872 (SUPERFAMILY)	F:GO:0005515	F:protein binding	25.23	5
132	[INTERPRO, BLASTED, MAPPED, ANNOTATED]	fasciola_hepatica_prjeb25283|maker-scaffold10x_1193_pilon-snap-gene-0.4	A0A4E0QTM3	DnaJ subfamily B member 4 OS=Fasciola hepatica OX=6192 GN=D915_010777 PE=4 SV=1	373	20	5.36695e-143	67.87	9	P:GO:0051085; F:GO:0031072; F:GO:0043167; F:GO:0051082; F:GO:0051087; F:GO:0097159; F:GO:1901363; C:GO:0005829; C:GO:0016020	P:chaperone cofactor-dependent protein refolding; F:heat shock protein binding; F:ion binding; F:unfolded protein binding; F:protein-folding chaperone binding; F:organic cyclic compound binding; F:heterocyclic compound binding; C:cytosol; C:membrane			IPR001623 (PRINTS); IPR001623 (SMART); G3DSA:2.60.260.20 (GENE3D); G3DSA:2.60.260.20 (GENE3D); IPR001623 (PFAM); IPR036869 (G3DSA:1.10.287.GENE3D); IPR002939 (PFAM); mobidb-lite (MOBIDB_LITE); PTHR24078 (PANTHER); IPR001623 (PROSITE_PROFILES); IPR001623 (CDD); cd10747 (CDD); IPR008971 (SUPERFAMILY); IPR036869 (SUPERFAMILY); IPR008971 (SUPERFAMILY)	P:GO:0006457; P:GO:0006458; P:GO:0009987; P:GO:0051085; P:GO:0061077; F:GO:0005488; F:GO:0005515; F:GO:0051082; F:GO:0051087; C:GO:0005622; C:GO:0005737; C:GO:0005829; C:GO:0110165	P:protein folding; P:'de novo' protein folding; P:cellular process; P:chaperone cofactor-dependent protein refolding; P:chaperone-mediated protein folding; F:binding; F:protein binding; F:unfolded protein binding; F:protein-folding chaperone binding; C:intracellular anatomical structure; C:cytoplasm; C:cytosol; C:cellular anatomical entity	19.84	7
133	[INTERPRO, BLASTED, MAPPED, ANNOTATED]	fasciola_hepatica_prjeb25283|maker-scaffold10x_1194_pilon-snap-gene-0.35	A0A2H1CA24	Papain family cysteine protease OS=Fasciola hepatica OX=6192 GN=D915_005527 PE=3 SV=1	415	20	0	63.59	6	P:GO:0044248; P:GO:0051603; F:GO:0004197; C:GO:0005615; C:GO:0005764; C:GO:0016020	P:cellular catabolic process; P:proteolysis involved in protein catabolic process; F:cysteine-type endopeptidase activity; C:extracellular space; C:lysosome; C:membrane	EC:3.4	Acting on peptide bonds (peptidases)	IPR000668 (PRINTS); IPR000668 (SMART); IPR013201 (SMART); IPR000668 (PFAM); IPR013201 (PFAM); G3DSA:3.90.70.10 (GENE3D); G3DSA:1.10.287.2250 (GENE3D); IPR013128 (PANTHER); IPR039417 (CDD); SignalP-noTM (SIGNALP_EUK); IPR038765 (SUPERFAMILY); IPR038765 (SUPERFAMILY); IPR038765 (SUPERFAMILY)	P:GO:0006508; P:GO:0006807; P:GO:0008152; P:GO:0009056; P:GO:0009057; P:GO:0009987; P:GO:0019538; P:GO:0019538; P:GO:0030163; P:GO:0030163; P:GO:0043170; P:GO:0044237; P:GO:0044238; P:GO:0044248; P:GO:0044260; P:GO:0044265; P:GO:0051603; P:GO:0071704; P:GO:1901564; P:GO:1901565; P:GO:1901575; F:GO:0003824; F:GO:0004175; F:GO:0004197; F:GO:0008233; F:GO:0008234; F:GO:0016787; F:GO:0140096; C:GO:00…	P:proteolysis; P:nitrogen compound metabolic process; P:metabolic process; P:catabolic process; P:macromolecule catabolic process; P:cellular process; P:protein metabolic process; P:protein metabolic process; P:protein catabolic process; P:protein catabolic process; P:macromolecule metabolic process; P:cellular metabolic process; P:primary metabolic process; P:cellular catabolic process; P:obsole…	45.06	23
134	[INTERPRO, BLASTED, MAPPED, ANNOTATED]	fasciola_hepatica_prjeb25283|maker-scaffold10x_1194_pilon-snap-gene-0.49	A0A2H1CXH2	Dorsal switch protein 1 OS=Fasciola hepatica OX=6192 GN=D915_000513 PE=4 SV=1	192	3	6.23706e-135	65.64	3	P:GO:0006357; F:GO:0008301; C:GO:0005634	P:regulation of transcription by RNA polymerase II; F:DNA binding, bending; C:nucleus			IPR009071 (SMART); IPR009071 (PFAM); IPR036910 (G3DSA:1.10.30.GENE3D); IPR036910 (G3DSA:1.10.30.GENE3D); mobidb-lite (MOBIDB_LITE); mobidb-lite (MOBIDB_LITE); PTHR48112 (PANTHER); IPR009071 (PROSITE_PROFILES); cd21978 (CDD); IPR036910 (SUPERFAMILY); IPR036910 (SUPERFAMILY)	P:GO:0006139; P:GO:0006351; P:GO:0006355; P:GO:0006357; P:GO:0006366; P:GO:0006725; P:GO:0006807; P:GO:0008152; P:GO:0009058; P:GO:0009059; P:GO:0009889; P:GO:0009987; P:GO:0010467; P:GO:0010468; P:GO:0010556; P:GO:0016070; P:GO:0018130; P:GO:0019219; P:GO:0019222; P:GO:0019438; P:GO:0031323; P:GO:0031326; P:GO:0032774; P:GO:0034641; P:GO:0034645; P:GO:0034654; P:GO:0043170; P:GO:0044237; P:GO:00…	P:nucleobase-containing compound metabolic process; P:DNA-templated transcription; P:regulation of DNA-templated transcription; P:regulation of transcription by RNA polymerase II; P:transcription by RNA polymerase II; P:cellular aromatic compound metabolic process; P:nitrogen compound metabolic process; P:metabolic process; P:biosynthetic process; P:macromolecule biosynthetic process; P:regulatio…	18.23	3
135	[INTERPRO, BLASTED, MAPPED, ANNOTATED]	fasciola_hepatica_prjeb25283|maker-scaffold10x_1194_pilon-snap-gene-0.52	A0A2H1BTA3	Papain family cysteine protease OS=Fasciola hepatica OX=6192 GN=D915_010438 PE=3 SV=1	252	20	1.42501e-147	69.45	6	P:GO:0044248; P:GO:0051603; F:GO:0004197; C:GO:0005615; C:GO:0005764; C:GO:0016020	P:cellular catabolic process; P:proteolysis involved in protein catabolic process; F:cysteine-type endopeptidase activity; C:extracellular space; C:lysosome; C:membrane	EC:3.4	Acting on peptide bonds (peptidases)	IPR000668 (PRINTS); IPR000668 (SMART); IPR000668 (PFAM); G3DSA:3.90.70.10 (GENE3D); IPR013128 (PANTHER); IPR039417 (CDD); IPR038765 (SUPERFAMILY)	P:GO:0006508; P:GO:0006807; P:GO:0008152; P:GO:0009056; P:GO:0009057; P:GO:0009987; P:GO:0019538; P:GO:0019538; P:GO:0030163; P:GO:0030163; P:GO:0043170; P:GO:0044237; P:GO:0044238; P:GO:0044248; P:GO:0044260; P:GO:0044265; P:GO:0051603; P:GO:0071704; P:GO:1901564; P:GO:1901565; P:GO:1901575; F:GO:0003824; F:GO:0004175; F:GO:0004197; F:GO:0008233; F:GO:0008234; F:GO:0016787; F:GO:0140096; C:GO:00…	P:proteolysis; P:nitrogen compound metabolic process; P:metabolic process; P:catabolic process; P:macromolecule catabolic process; P:cellular process; P:protein metabolic process; P:protein metabolic process; P:protein catabolic process; P:protein catabolic process; P:macromolecule metabolic process; P:cellular metabolic process; P:primary metabolic process; P:cellular catabolic process; P:obsole…	50.79	16
136	[INTERPRO, BLASTED, MAPPED, ANNOTATED]	fasciola_hepatica_prjeb25283|maker-scaffold10x_1198_pilon-snap-gene-0.53	A0A4E0RED5	Ras C3 botulinum toxin substrate 1 OS=Fasciola hepatica OX=6192 GN=D915_003104 PE=4 SV=1	166	20	2.0072e-106	61.23	16	P:GO:0007015; P:GO:0007163; P:GO:0007264; P:GO:0008360; P:GO:0030865; P:GO:0032956; P:GO:0051130; P:GO:0051301; F:GO:0003925; F:GO:0005525; F:GO:0019901; C:GO:0005856; C:GO:0005886; C:GO:0005938; C:GO:0031410; C:GO:0042995	P:actin filament organization; P:establishment or maintenance of cell polarity; P:small GTPase mediated signal transduction; P:regulation of cell shape; P:cortical cytoskeleton organization; P:regulation of actin cytoskeleton organization; P:positive regulation of cellular component organization; P:cell division; F:G protein activity; F:GTP binding; F:protein kinase binding; C:cytoskeleton; C:pla…	EC:3.6.1.15	Nucleoside-triphosphate phosphatase	PR00449 (PRINTS); IPR001806 (SMART); SM00175 (SMART); SM00173 (SMART); IPR001806 (PFAM); IPR005225 (TIGRFAM); IPR027417 (G3DSA:3.40.50.GENE3D); IPR003578 (PANTHER); PS51419 (PROSITE_PROFILES); IPR001806 (PROSITE_PROFILES); PS51420 (PROSITE_PROFILES); IPR027417 (SUPERFAMILY)	P:GO:0000902; P:GO:0006996; P:GO:0007010; P:GO:0007015; P:GO:0007163; P:GO:0007264; P:GO:0008360; P:GO:0009653; P:GO:0009987; P:GO:0016043; P:GO:0022603; P:GO:0030029; P:GO:0030036; P:GO:0030865; P:GO:0032502; P:GO:0032956; P:GO:0032970; P:GO:0033043; P:GO:0048856; P:GO:0050789; P:GO:0050793; P:GO:0050794; P:GO:0051128; P:GO:0051493; P:GO:0065007; P:GO:0065008; P:GO:0071840; P:GO:0097435; F:GO:00…	P:cell morphogenesis; P:organelle organization; P:cytoskeleton organization; P:actin filament organization; P:establishment or maintenance of cell polarity; P:small GTPase mediated signal transduction; P:regulation of cell shape; P:anatomical structure morphogenesis; P:cellular process; P:cellular component organization; P:regulation of anatomical structure morphogenesis; P:actin filament-based p…	10.24	1
1410	[INTERPRO, BLASTED, MAPPED, ANNOTATED]	fasciola_hepatica_prjeb25283|maker-scaffold10x_1198_pilon-snap-gene-0.56	A0A4E0RQW7	Putative Ankyrin repeat-containing OS=Fasciola hepatica OX=6192 GN=D915_000849 PE=4 SV=1	584	5	0	66.66	7	P:GO:0006470; F:GO:0004721; F:GO:0019888; F:GO:0019903; C:GO:0005737; C:GO:0008287; C:GO:0140535	P:protein dephosphorylation; F:phosphoprotein phosphatase activity; F:protein phosphatase regulator activity; F:protein phosphatase binding; C:cytoplasm; C:protein serine/threonine phosphatase complex; C:intracellular protein-containing complex			IPR011989 (G3DSA:1.25.10.GENE3D); IPR000357 (PFAM); IPR011989 (G3DSA:1.25.10.GENE3D); mobidb-lite (MOBIDB_LITE); PTHR10648 (PANTHER); IPR021133 (PROSITE_PROFILES); IPR021133 (PROSITE_PROFILES); IPR016024 (SUPERFAMILY)	P:GO:0006470; P:GO:0006793; P:GO:0006796; P:GO:0006807; P:GO:0008152; P:GO:0009987; P:GO:0016311; P:GO:0019538; P:GO:0019538; P:GO:0036211; P:GO:0036211; P:GO:0043170; P:GO:0043412; P:GO:0044237; P:GO:0044238; P:GO:0044260; P:GO:0071704; P:GO:1901564; F:GO:0003824; F:GO:0004721; F:GO:0005488; F:GO:0005515; F:GO:0016787; F:GO:0016788; F:GO:0016791; F:GO:0019208; F:GO:0019888; F:GO:0019899; F:GO:00…	P:protein dephosphorylation; P:phosphorus metabolic process; P:phosphate-containing compound metabolic process; P:nitrogen compound metabolic process; P:metabolic process; P:cellular process; P:dephosphorylation; P:protein metabolic process; P:protein metabolic process; P:protein modification process; P:protein modification process; P:macromolecule metabolic process; P:macromolecule modification;…	27.91	12
1510	[INTERPRO, BLASTED, MAPPED]	fasciola_hepatica_prjeb25283|maker-scaffold10x_120_pilon-augustus-gene-0.97	TPP60603.1	Integrin beta [Fasciola gigantica]	344	20	2.06911e-20	45.49	7	P:GO:0007155; P:GO:0007160; P:GO:0007229; F:GO:0038023; C:GO:0008305; C:GO:0016020; C:GO:0016020	P:cell adhesion; P:cell-matrix adhesion; P:integrin-mediated signaling pathway; F:signaling receptor activity; C:integrin complex; C:membrane; C:membrane			no IPS match	no IPS match	no IPS match	19.66	8
139	[INTERPRO, BLASTED, MAPPED, ANNOTATED]	fasciola_hepatica_prjeb25283|maker-scaffold10x_120_pilon-snap-gene-0.22	A0A2H1CF15	Malate dehydrogenase OS=Fasciola hepatica OX=6192 GN=D915_004345 PE=3 SV=1	385	5	0	52.46	6	P:GO:0006099; P:GO:0006108; F:GO:0030060; C:GO:0005739; C:GO:0005829; C:GO:0016020	P:tricarboxylic acid cycle; P:malate metabolic process; F:L-malate dehydrogenase activity; C:mitochondrion; C:cytosol; C:membrane	EC:1.1.1.37	Malate dehydrogenase	IPR010945 (TIGRFAM); IPR015955 (G3DSA:3.90.110.GENE3D); IPR011274 (TIGRFAM); IPR001557 (PIRSF); IPR022383 (PFAM); IPR001236 (PFAM); G3DSA:3.40.50.720 (GENE3D); IPR010945 (PANTHER); IPR011274 (CDD); IPR015955 (SUPERFAMILY); IPR036291 (SUPERFAMILY)	P:GO:0006082; P:GO:0006091; P:GO:0006099; P:GO:0006108; P:GO:0008152; P:GO:0009060; P:GO:0009987; P:GO:0015980; P:GO:0019752; P:GO:0043436; P:GO:0044237; P:GO:0044238; P:GO:0044281; P:GO:0045333; P:GO:0071704; F:GO:0003824; F:GO:0016491; F:GO:0016615; F:GO:0016616; F:GO:0030060; C:GO:0005622; C:GO:0005737; C:GO:0005739; C:GO:0005829; C:GO:0016020; C:GO:0043226; C:GO:0043227; C:GO:0043229; C:GO:00…	P:organic acid metabolic process; P:generation of precursor metabolites and energy; P:tricarboxylic acid cycle; P:malate metabolic process; P:metabolic process; P:aerobic respiration; P:cellular process; P:energy derivation by oxidation of organic compounds; P:carboxylic acid metabolic process; P:oxoacid metabolic process; P:cellular metabolic process; P:primary metabolic process; P:small molecul…	39.22	29
140	[INTERPRO, BLASTED]	fasciola_hepatica_prjeb25283|maker-scaffold10x_1201_pilon-snap-gene-0.0	---NA---	Zinc finger MYM-type protein 4	535	20	1.76534e-18	53.49	---NA---					mobidb-lite (MOBIDB_LITE); mobidb-lite (MOBIDB_LITE); mobidb-lite (MOBIDB_LITE)	no GO terms	no GO terms	1.794	1
141	[INTERPRO, BLASTED, ANNOTATED]	fasciola_hepatica_prjeb25283|maker-scaffold10x_1213_pilon-augustus-gene-0.9	A0A4E0RE57	Fasciclin-1 OS=Fasciola hepatica OX=6192 GN=D915_002002 PE=4 SV=1	600	1	0	100	4	P:GO:0007155; P:GO:0030198; F:GO:0050839; C:GO:0031012	P:cell adhesion; P:extracellular matrix organization; F:cell adhesion molecule binding; C:extracellular matrix			IPR000782 (SMART); IPR036378 (G3DSA:2.30.180.GENE3D); IPR000782 (PFAM); IPR036378 (G3DSA:2.30.180.GENE3D); IPR036378 (G3DSA:2.30.180.GENE3D); PTHR10900 (PANTHER); IPR000782 (PROSITE_PROFILES); IPR000782 (PROSITE_PROFILES); IPR000782 (PROSITE_PROFILES); SignalP-noTM (SIGNALP_EUK); IPR036378 (SUPERFAMILY); IPR036378 (SUPERFAMILY); IPR036378 (SUPERFAMILY); IPR036378 (SUPERFAMILY)	P:GO:0007155; P:GO:0009987; P:GO:0016043; P:GO:0022610; P:GO:0030198; P:GO:0043062; P:GO:0045229; P:GO:0071840; F:GO:0005488; F:GO:0005515; F:GO:0050839; C:GO:0030312; C:GO:0031012; C:GO:0071944; C:GO:0110165	P:cell adhesion; P:cellular process; P:cellular component organization; P:obsolete biological adhesion; P:extracellular matrix organization; P:extracellular structure organization; P:external encapsulating structure organization; P:cellular component organization or biogenesis; F:binding; F:protein binding; F:cell adhesion molecule binding; C:external encapsulating structure; C:extracellular matr…	5.5	3
142	[INTERPRO, BLASTED, MAPPED, ANNOTATED]	fasciola_hepatica_prjeb25283|maker-scaffold10x_1213_pilon-snap-gene-0.63	A0A4E0RVI3	Translocon-associated protein subunit beta OS=Fasciola hepatica OX=6192 GN=D915_010748 PE=4 SV=1	237	2	5.32214e-129	89.45	3	C:GO:0005773; C:GO:0005783; C:GO:0005886	C:vacuole; C:endoplasmic reticulum; C:plasma membrane			PF05753 (PFAM); PTHR12861 (PANTHER); SignalP-noTM (SIGNALP_EUK); TMhelix (TMHMM); TMhelix (TMHMM)	C:GO:0005622; C:GO:0005737; C:GO:0005773; C:GO:0005783; C:GO:0005886; C:GO:0012505; C:GO:0016020; C:GO:0043226; C:GO:0043227; C:GO:0043229; C:GO:0043231; C:GO:0071944; C:GO:0110165	C:intracellular anatomical structure; C:cytoplasm; C:vacuole; C:endoplasmic reticulum; C:plasma membrane; C:endomembrane system; C:membrane; C:organelle; C:membrane-bounded organelle; C:intracellular organelle; C:intracellular membrane-bounded organelle; C:cell periphery; C:cellular anatomical entity	10.55	2
143	[INTERPRO, BLASTED, MAPPED, ANNOTATED]	fasciola_hepatica_prjeb25283|maker-scaffold10x_123_pilon-snap-gene-0.64	A0A4E0RE24	Dynactin subunit 2-B OS=Fasciola hepatica OX=6192 GN=D915_009131 PE=3 SV=1	222	1	1.81635e-165	100	7	P:GO:0007052; P:GO:0140014; C:GO:0005737; C:GO:0005813; C:GO:0005814; C:GO:0005869; C:GO:0030286	P:mitotic spindle organization; P:mitotic nuclear division; C:cytoplasm; C:centrosome; C:centriole; C:dynactin complex; C:dynein complex			IPR028133 (PFAM); mobidb-lite (MOBIDB_LITE); IPR028133 (PANTHER)	P:GO:0000226; P:GO:0000278; P:GO:0000280; P:GO:0006996; P:GO:0007010; P:GO:0007017; P:GO:0007049; P:GO:0007051; P:GO:0007052; P:GO:0009987; P:GO:0016043; P:GO:0022402; P:GO:0048285; P:GO:0071840; P:GO:0140014; P:GO:1902850; P:GO:1903047; C:GO:0005622; C:GO:0005737; C:GO:0005813; C:GO:0005814; C:GO:0005815; C:GO:0005856; C:GO:0005869; C:GO:0005875; C:GO:0015629; C:GO:0015630; C:GO:0032991; C:GO:00…	P:microtubule cytoskeleton organization; P:mitotic cell cycle; P:nuclear division; P:organelle organization; P:cytoskeleton organization; P:microtubule-based process; P:cell cycle; P:spindle organization; P:mitotic spindle organization; P:cellular process; P:cellular component organization; P:cell cycle process; P:organelle fission; P:cellular component organization or biogenesis; P:mitotic nucle…	9.91	2
144	[INTERPRO, BLASTED, MAPPED, ANNOTATED]	fasciola_hepatica_prjeb25283|maker-scaffold10x_1231_pilon-snap-gene-0.0	A0A4E0R3X4	Eukaryotic translation initiation factor 3 subunit A OS=Fasciola hepatica OX=6192 GN=D915_009148 PE=3 SV=1	988	1	0	99.67	7	P:GO:0001732; P:GO:0006414; F:GO:0003729; F:GO:0003743; C:GO:0005852; C:GO:0016282; C:GO:0033290	P:formation of cytoplasmic translation initiation complex; P:translational elongation; F:mRNA binding; F:translation initiation factor activity; C:eukaryotic translation initiation factor 3 complex; C:eukaryotic 43S preinitiation complex; C:eukaryotic 48S preinitiation complex			G3DSA:4.10.860.10 (GENE3D); IPR000717 (PFAM); G3DSA:1.25.40.860 (GENE3D); mobidb-lite (MOBIDB_LITE); mobidb-lite (MOBIDB_LITE); mobidb-lite (MOBIDB_LITE); mobidb-lite (MOBIDB_LITE); IPR027512 (PANTHER); IPR027512 (HAMAP); IPR000717 (PROSITE_PROFILES); TMhelix (TMHMM)	P:GO:0002181; P:GO:0002183; P:GO:0006412; P:GO:0006413; P:GO:0006414; P:GO:0006518; P:GO:0006807; P:GO:0008152; P:GO:0009058; P:GO:0009059; P:GO:0009987; P:GO:0010467; P:GO:0016043; P:GO:0019538; P:GO:0019538; P:GO:0022607; P:GO:0022613; P:GO:0022618; P:GO:0034641; P:GO:0034645; P:GO:0043043; P:GO:0043170; P:GO:0043603; P:GO:0043604; P:GO:0043933; P:GO:0044085; P:GO:0044237; P:GO:0044238; P:GO:00…	P:cytoplasmic translation; P:cytoplasmic translational initiation; P:translation; P:translational initiation; P:translational elongation; P:peptide metabolic process; P:nitrogen compound metabolic process; P:metabolic process; P:biosynthetic process; P:macromolecule biosynthetic process; P:cellular process; P:gene expression; P:cellular component organization; P:protein metabolic process; P:prote…	7.895	7
145	[INTERPRO, BLASTED, MAPPED, ANNOTATED]	fasciola_hepatica_prjeb25283|maker-scaffold10x_1237_pilon-snap-gene-0.3	A0A4E0RI64	26S proteasome non-ATPase regulatory subunit 1 OS=Fasciola hepatica OX=6192 GN=D915_002675 PE=3 SV=1	1303	2	0	70.67	10	P:GO:0042176; P:GO:0043161; P:GO:0044248; P:GO:0050790; F:GO:0030234; C:GO:0005634; C:GO:0005737; C:GO:0008540; C:GO:0016020; C:GO:0043232	P:regulation of protein catabolic process; P:proteasome-mediated ubiquitin-dependent protein catabolic process; P:cellular catabolic process; P:regulation of catalytic activity; F:enzyme regulator activity; C:nucleus; C:cytoplasm; C:proteasome regulatory particle, base subcomplex; C:membrane; C:intracellular non-membrane-bounded organelle			IPR011989 (G3DSA:1.25.10.GENE3D); PF13646 (PFAM); IPR040623 (PFAM); IPR016642 (PIRSF); IPR002015 (PFAM); mobidb-lite (MOBIDB_LITE); mobidb-lite (MOBIDB_LITE); mobidb-lite (MOBIDB_LITE); mobidb-lite (MOBIDB_LITE); mobidb-lite (MOBIDB_LITE); mobidb-lite (MOBIDB_LITE); mobidb-lite (MOBIDB_LITE); mobidb-lite (MOBIDB_LITE); mobidb-lite (MOBIDB_LITE); PTHR10943 (PANTHER); IPR016024 (SUPERFAMILY); IPR01…	P:GO:0006508; P:GO:0006511; P:GO:0006807; P:GO:0008152; P:GO:0009056; P:GO:0009057; P:GO:0009987; P:GO:0010498; P:GO:0019538; P:GO:0019538; P:GO:0019941; P:GO:0030163; P:GO:0030163; P:GO:0042176; P:GO:0043161; P:GO:0043170; P:GO:0043632; P:GO:0044237; P:GO:0044238; P:GO:0044248; P:GO:0044260; P:GO:0044265; P:GO:0051603; P:GO:0071704; P:GO:1901564; P:GO:1901565; P:GO:1901575; F:GO:0030234; C:GO:00…	P:proteolysis; P:ubiquitin-dependent protein catabolic process; P:nitrogen compound metabolic process; P:metabolic process; P:catabolic process; P:macromolecule catabolic process; P:cellular process; P:proteasomal protein catabolic process; P:protein metabolic process; P:protein metabolic process; P:modification-dependent protein catabolic process; P:protein catabolic process; P:protein catabolic…	9.517	7
146	[INTERPRO, BLASTED, MAPPED, ANNOTATED]	fasciola_hepatica_prjeb25283|maker-scaffold10x_124_pilon-snap-gene-0.15	A0A2H1CIZ5	Ribosomal protein L24 OS=Fasciola hepatica OX=6192 GN=D915_003546 PE=3 SV=1	142	1	1.16516e-101	100	6	P:GO:0002181; P:GO:0006414; P:GO:0042273; F:GO:0003723; F:GO:0003735; C:GO:0022625	P:cytoplasmic translation; P:translational elongation; P:ribosomal large subunit biogenesis; F:RNA binding; F:structural constituent of ribosome; C:cytosolic large ribosomal subunit			IPR005756 (TIGRFAM); IPR005756 (PFAM); IPR014722 (G3DSA:2.30.30.GENE3D); IPR005756 (PANTHER); IPR005756 (HAMAP); IPR041988 (CDD); IPR008991 (SUPERFAMILY)	P:GO:0002181; P:GO:0006412; P:GO:0006414; P:GO:0006518; P:GO:0006807; P:GO:0008152; P:GO:0009058; P:GO:0009059; P:GO:0009987; P:GO:0010467; P:GO:0019538; P:GO:0019538; P:GO:0022613; P:GO:0034641; P:GO:0034645; P:GO:0042254; P:GO:0042273; P:GO:0043043; P:GO:0043170; P:GO:0043603; P:GO:0043604; P:GO:0044085; P:GO:0044237; P:GO:0044238; P:GO:0044249; P:GO:0044260; P:GO:0044271; P:GO:0071704; P:GO:00…	P:cytoplasmic translation; P:translation; P:translational elongation; P:peptide metabolic process; P:nitrogen compound metabolic process; P:metabolic process; P:biosynthetic process; P:macromolecule biosynthetic process; P:cellular process; P:gene expression; P:protein metabolic process; P:protein metabolic process; P:ribonucleoprotein complex biogenesis; P:cellular nitrogen compound metabolic pr…	17.61	3
147	[INTERPRO, BLASTED, MAPPED, ANNOTATED]	fasciola_hepatica_prjeb25283|maker-scaffold10x_1243_pilon-snap-gene-0.3	A0A4E0QZ66	Ribosomal protein OS=Fasciola hepatica OX=6192 GN=D915_009545 PE=3 SV=1	217	1	1.27619e-162	100	4	P:GO:0006412; F:GO:0003723; F:GO:0003735; C:GO:0015934	P:translation; F:RNA binding; F:structural constituent of ribosome; C:large ribosomal subunit			G3DSA:3.30.190.20 (GENE3D); IPR002143 (PIRSF); IPR028364 (PFAM); IPR016095 (G3DSA:3.40.50.GENE3D); PTHR23105 (PANTHER); IPR028364 (CDD); IPR023674 (SUPERFAMILY)	P:GO:0006412; F:GO:0003723; F:GO:0003735; C:GO:0015934	P:translation; F:RNA binding; F:structural constituent of ribosome; C:large ribosomal subunit	42.86	10
148	[INTERPRO, BLASTED, MAPPED, ANNOTATED]	fasciola_hepatica_prjeb25283|maker-scaffold10x_125_pilon-augustus-gene-0.76	A0A4E0RRE9	Very-long-chain enoyl-CoA reductase OS=Fasciola hepatica OX=6192 GN=D915_005715 PE=3 SV=1	316	2	0	70.81	4	P:GO:0000038; P:GO:0006633; F:GO:0102758; C:GO:0005789	P:very long-chain fatty acid metabolic process; P:fatty acid biosynthetic process; F:very-long-chain enoyl-CoA reductase activity; C:endoplasmic reticulum membrane	EC:1.3.1.93	Very-long-chain enoyl-CoA reductase	G3DSA:3.10.20.90 (GENE3D); IPR001104 (PFAM); IPR039357 (PANTHER); IPR001104 (PROSITE_PROFILES); IPR029071 (SUPERFAMILY); TMhelix (TMHMM); TMhelix (TMHMM); TMhelix (TMHMM); TMhelix (TMHMM)	P:GO:0000038; P:GO:0006082; P:GO:0006629; P:GO:0006631; P:GO:0006633; P:GO:0008152; P:GO:0008610; P:GO:0009058; P:GO:0009987; P:GO:0016053; P:GO:0019752; P:GO:0032787; P:GO:0043436; P:GO:0044237; P:GO:0044238; P:GO:0044249; P:GO:0044255; P:GO:0044281; P:GO:0044283; P:GO:0046394; P:GO:0071704; P:GO:0072330; P:GO:1901576; F:GO:0003824; F:GO:0016491; F:GO:0016627	P:very long-chain fatty acid metabolic process; P:organic acid metabolic process; P:lipid metabolic process; P:fatty acid metabolic process; P:fatty acid biosynthetic process; P:metabolic process; P:lipid biosynthetic process; P:biosynthetic process; P:cellular process; P:organic acid biosynthetic process; P:carboxylic acid metabolic process; P:monocarboxylic acid metabolic process; P:oxoacid met…	6.646	2
149	[INTERPRO, BLASTED, MAPPED, ANNOTATED]	fasciola_hepatica_prjeb25283|maker-scaffold10x_125_pilon-snap-gene-0.23	A0A4E0QYV0	Ubiquitin carboxyl terminal hydrolase 5 (Fragment) OS=Fasciola hepatica OX=6192 GN=D915_011023 PE=4 SV=1	547	8	2.60177e-78	53.65	3	P:GO:0016579; F:GO:0004843; F:GO:0008270	P:protein deubiquitination; F:cysteine-type deubiquitinase activity; F:zinc ion binding	EC:3	Hydrolases	IPR001607 (SMART); IPR041432 (PFAM); IPR013083 (G3DSA:3.30.40.GENE3D); IPR013083 (G3DSA:3.30.40.GENE3D); G3DSA:3.90.70.10 (GENE3D); IPR001394 (PFAM); IPR001607 (PFAM); PTHR21646 (PANTHER); IPR001607 (PROSITE_PROFILES); IPR028889 (PROSITE_PROFILES); SSF57850 (SUPERFAMILY); IPR038765 (SUPERFAMILY)	P:GO:0016579; F:GO:0004843; F:GO:0008270	P:protein deubiquitination; F:cysteine-type deubiquitinase activity; F:zinc ion binding	11.15	5
150	[INTERPRO, BLASTED, MAPPED, ANNOTATED]	fasciola_hepatica_prjeb25283|maker-scaffold10x_125_pilon-snap-gene-0.30	A0A4E0RBT6	B41 domain-containing protein OS=Fasciola hepatica OX=6192 GN=D915_004583 PE=4 SV=1	1197	2	0	72.26	4	P:GO:0007160; P:GO:0007229; F:GO:0005178; C:GO:0030055	P:cell-matrix adhesion; P:integrin-mediated signaling pathway; F:integrin binding; C:cell-substrate junction			IPR019749 (SMART); IPR040790 (PFAM); IPR011993 (G3DSA:2.30.29.GENE3D); G3DSA:3.10.20.90 (GENE3D); IPR019748 (PFAM); IPR014352 (G3DSA:1.20.80.GENE3D); mobidb-lite (MOBIDB_LITE); mobidb-lite (MOBIDB_LITE); mobidb-lite (MOBIDB_LITE); mobidb-lite (MOBIDB_LITE); mobidb-lite (MOBIDB_LITE); mobidb-lite (MOBIDB_LITE); mobidb-lite (MOBIDB_LITE); IPR037843 (PANTHER); IPR019748 (CDD); SSF50729 (SUPERFAMILY)…	P:GO:0007155; P:GO:0007160; P:GO:0007229; P:GO:0009987; P:GO:0022610; P:GO:0031589; F:GO:0005102; F:GO:0005178; F:GO:0005488; F:GO:0005515; F:GO:0044877; F:GO:0050839; C:GO:0030054; C:GO:0030055; C:GO:0070161; C:GO:0110165	P:cell adhesion; P:cell-matrix adhesion; P:integrin-mediated signaling pathway; P:cellular process; P:obsolete biological adhesion; P:cell-substrate adhesion; F:signaling receptor binding; F:integrin binding; F:binding; F:protein binding; F:protein-containing complex binding; F:cell adhesion molecule binding; C:cell junction; C:cell-substrate junction; C:anchoring junction; C:cellular anatomical …	1.253	1
151	[INTERPRO, BLASTED, MAPPED, ANNOTATED]	fasciola_hepatica_prjeb25283|maker-scaffold10x_126_pilon-snap-gene-0.31	A0A4E0QYM4	Tyrosine 3-monooxygenase/tryptophan 5-monooxygenase activation protein theta polypeptide OS=Fasciola hepatica OX=6192 GN=D915_008636 PE=3 SV=1	318	10	9.22278e-179	70.58	4	P:GO:0007165; P:GO:0008104; F:GO:0004497; C:GO:0005737	P:signal transduction; P:protein localization; F:monooxygenase activity; C:cytoplasm	EC:1	Oxidoreductases	IPR000308 (PRINTS); IPR023410 (SMART); IPR023410 (PFAM); IPR036815 (G3DSA:1.20.190.GENE3D); IPR000308 (PANTHER); cd08774 (CDD); IPR036815 (SUPERFAMILY)	P:GO:0007154; P:GO:0007165; P:GO:0008104; P:GO:0008104; P:GO:0009987; P:GO:0023052; P:GO:0033036; P:GO:0050789; P:GO:0050794; P:GO:0050896; P:GO:0051179; P:GO:0051641; P:GO:0051716; P:GO:0065007; P:GO:0070727; C:GO:0005622; C:GO:0005737; C:GO:0110165	P:cell communication; P:signal transduction; P:protein localization; P:protein localization; P:cellular process; P:signaling; P:macromolecule localization; P:regulation of biological process; P:regulation of cellular process; P:response to stimulus; P:localization; P:cellular localization; P:cellular response to stimulus; P:biological regulation; P:cellular macromolecule localization; C:intracell…	58.49	39
152	[INTERPRO, BLASTED, MAPPED, ANNOTATED]	fasciola_hepatica_prjeb25283|maker-scaffold10x_126_pilon-snap-gene-0.35	A0A4E0RXJ7	Tyrosine 3-monooxygenase/tryptophan 5-monooxygenase activation protein theta polypeptide OS=Fasciola hepatica OX=6192 GN=D915_008637 PE=3 SV=1	385	10	0	71.6	4	P:GO:0007165; P:GO:0008104; F:GO:0004497; C:GO:0005737	P:signal transduction; P:protein localization; F:monooxygenase activity; C:cytoplasm	EC:1	Oxidoreductases	IPR000308 (PRINTS); IPR023410 (SMART); IPR023410 (PFAM); IPR036815 (G3DSA:1.20.190.GENE3D); IPR000308 (PANTHER); cd08774 (CDD); IPR036815 (SUPERFAMILY)	P:GO:0007154; P:GO:0007165; P:GO:0008104; P:GO:0008104; P:GO:0009987; P:GO:0023052; P:GO:0033036; P:GO:0050789; P:GO:0050794; P:GO:0050896; P:GO:0051179; P:GO:0051641; P:GO:0051716; P:GO:0065007; P:GO:0070727; C:GO:0005622; C:GO:0005737; C:GO:0110165	P:cell communication; P:signal transduction; P:protein localization; P:protein localization; P:cellular process; P:signaling; P:macromolecule localization; P:regulation of biological process; P:regulation of cellular process; P:response to stimulus; P:localization; P:cellular localization; P:cellular response to stimulus; P:biological regulation; P:cellular macromolecule localization; C:intracell…	47.27	38
153	[INTERPRO, BLASTED, MAPPED, ANNOTATED]	fasciola_hepatica_prjeb25283|maker-scaffold10x_1260_pilon-snap-gene-0.37	A0A4E0QWN4	Cathepsin d lysosomal aspartyl protease OS=Fasciola hepatica OX=6192 GN=D915_009700 PE=3 SV=1	429	1	0	99.77	2	P:GO:0006508; F:GO:0004190	P:proteolysis; F:aspartic-type endopeptidase activity	EC:3.4.23	Acting on peptide bonds (peptidases)	IPR001461 (PRINTS); IPR021109 (G3DSA:2.40.70.GENE3D); IPR021109 (G3DSA:2.40.70.GENE3D); G3DSA:2.60.40.1960 (GENE3D); IPR033121 (PFAM); IPR001461 (PANTHER); IPR033121 (PROSITE_PROFILES); SignalP-noTM (SIGNALP_EUK); IPR021109 (SUPERFAMILY)	P:GO:0006508; F:GO:0004190	P:proteolysis; F:aspartic-type endopeptidase activity	8.392	3
154	[INTERPRO, BLASTED, MAPPED, ANNOTATED]	fasciola_hepatica_prjeb25283|maker-scaffold10x_1265_pilon-snap-gene-0.17	A0A4E0RH10	Four and A half lim domains protein OS=Fasciola hepatica OX=6192 GN=D915_001174 PE=4 SV=1	562	20	0	51.2	5	F:GO:0003712; F:GO:0008270; C:GO:0005634; C:GO:0016020; C:GO:0030018	F:transcription coregulator activity; F:zinc ion binding; C:nucleus; C:membrane; C:Z disc			IPR001781 (SMART); G3DSA:2.10.110.10 (GENE3D); G3DSA:2.10.110.10 (GENE3D); G3DSA:2.10.110.10 (GENE3D); IPR010442 (PFAM); IPR001781 (PFAM); G3DSA:2.10.110.10 (GENE3D); IPR037987 (PANTHER); IPR001781 (PROSITE_PROFILES); IPR001781 (PROSITE_PROFILES); IPR001781 (PROSITE_PROFILES); IPR001781 (PROSITE_PROFILES); cd09343 (CDD); cd09347 (CDD); cd09425 (CDD); cd09430 (CDD); cd09341 (CDD); SSF57716 (SUPERF…	F:GO:0003712; F:GO:0008270; F:GO:0140110; C:GO:0005622; C:GO:0005634; C:GO:0005737; C:GO:0016020; C:GO:0030016; C:GO:0030017; C:GO:0030018; C:GO:0031674; C:GO:0043226; C:GO:0043227; C:GO:0043228; C:GO:0043229; C:GO:0043231; C:GO:0043232; C:GO:0043292; C:GO:0099080; C:GO:0099081; C:GO:0099512; C:GO:0110165	F:transcription coregulator activity; F:zinc ion binding; F:transcription regulator activity; C:intracellular anatomical structure; C:nucleus; C:cytoplasm; C:membrane; C:myofibril; C:sarcomere; C:Z disc; C:I band; C:organelle; C:membrane-bounded organelle; C:non-membrane-bounded organelle; C:intracellular organelle; C:intracellular membrane-bounded organelle; C:intracellular non-membrane-bounded …	26.69	14
155	[INTERPRO, BLASTED, MAPPED, ANNOTATED]	fasciola_hepatica_prjeb25283|maker-scaffold10x_127_pilon-snap-gene-0.24	A0A4E0R8H4	Transmembrane 9 superfamily member OS=Fasciola hepatica OX=6192 GN=D915_007116 PE=3 SV=1	509	2	1.25663e-138	59.77	2	P:GO:0072657; C:GO:0016020	P:protein localization to membrane; C:membrane			IPR004240 (PFAM); IPR004240 (PANTHER); IPR036259 (SUPERFAMILY); TMhelix (TMHMM); TMhelix (TMHMM); TMhelix (TMHMM); TMhelix (TMHMM); TMhelix (TMHMM); TMhelix (TMHMM); TMhelix (TMHMM); TMhelix (TMHMM); TMhelix (TMHMM)	P:GO:0008104; P:GO:0008104; P:GO:0009987; P:GO:0033036; P:GO:0051179; P:GO:0051641; P:GO:0051668; P:GO:0070727; P:GO:0072657; C:GO:0016020; C:GO:0110165	P:protein localization; P:protein localization; P:cellular process; P:macromolecule localization; P:localization; P:cellular localization; P:localization within membrane; P:cellular macromolecule localization; P:protein localization to membrane; C:membrane; C:cellular anatomical entity	2.947	2
156	[INTERPRO, BLASTED, MAPPED, ANNOTATED]	fasciola_hepatica_prjeb25283|maker-scaffold10x_1272_pilon-snap-gene-0.8	A0A4E0R9K1	Lamin OS=Fasciola hepatica OX=6192 GN=D915_003657 PE=4 SV=1	585	4	0	59.69	1	C:GO:0005882	C:intermediate filament			IPR039008 (SMART); IPR039008 (PFAM); IPR036415 (G3DSA:2.60.40.GENE3D); G3DSA:1.20.5.1160 (GENE3D); G3DSA:1.20.5.170 (GENE3D); mobidb-lite (MOBIDB_LITE); mobidb-lite (MOBIDB_LITE); PTHR45721 (PANTHER); IPR001322 (PROSITE_PROFILES); IPR039008 (PROSITE_PROFILES); SSF64593 (SUPERFAMILY); SSF64593 (SUPERFAMILY); SSF58100 (SUPERFAMILY); IPR036415 (SUPERFAMILY)	no GO terms	no GO terms	56.75	47
157	[INTERPRO, BLASTED, MAPPED, ANNOTATED]	fasciola_hepatica_prjeb25283|maker-scaffold10x_1279_pilon-snap-gene-0.58	A0A2H1CUX4	Tetraspanin family protein OS=Fasciola hepatica OX=6192 GN=D915_000797 PE=4 SV=1	302	17	0	50.62	1	C:GO:0016020	C:membrane			IPR018499 (PFAM); IPR018499 (PANTHER); SignalP-TM (SIGNALP_GRAM_POSITIVE); IPR008952 (SUPERFAMILY); TMhelix (TMHMM); TMhelix (TMHMM); TMhelix (TMHMM); TMhelix (TMHMM)	C:GO:0016020	C:membrane	21.19	6
158	[INTERPRO, BLASTED, MAPPED, ANNOTATED]	fasciola_hepatica_prjeb25283|maker-scaffold10x_1279_pilon-snap-gene-0.61	A0A4E0R677	Eukaryotic translation initiation factor 3 subunit I OS=Fasciola hepatica OX=6192 GN=D915_008225 PE=4 SV=1	297	16	2.47125e-106	52.58	7	P:GO:0002183; P:GO:0006414; F:GO:0003723; F:GO:0003743; F:GO:0005515; C:GO:0005852; C:GO:0016020	P:cytoplasmic translational initiation; P:translational elongation; F:RNA binding; F:translation initiation factor activity; F:protein binding; C:eukaryotic translation initiation factor 3 complex; C:membrane			IPR001680 (SMART); IPR015943 (G3DSA:2.130.10.GENE3D); IPR001680 (PFAM); PTHR19877 (PANTHER); PS50294 (PROSITE_PROFILES); IPR001680 (PROSITE_PROFILES); IPR001680 (PROSITE_PROFILES); IPR001680 (PROSITE_PROFILES); IPR036322 (SUPERFAMILY)	P:GO:0002181; P:GO:0002183; P:GO:0006412; P:GO:0006413; P:GO:0006414; P:GO:0006518; P:GO:0006807; P:GO:0008152; P:GO:0009058; P:GO:0009059; P:GO:0009987; P:GO:0010467; P:GO:0019538; P:GO:0019538; P:GO:0034641; P:GO:0034645; P:GO:0043043; P:GO:0043170; P:GO:0043603; P:GO:0043604; P:GO:0044237; P:GO:0044238; P:GO:0044249; P:GO:0044260; P:GO:0044271; P:GO:0071704; P:GO:1901564; P:GO:1901566; P:GO:19…	P:cytoplasmic translation; P:cytoplasmic translational initiation; P:translation; P:translational initiation; P:translational elongation; P:peptide metabolic process; P:nitrogen compound metabolic process; P:metabolic process; P:biosynthetic process; P:macromolecule biosynthetic process; P:cellular process; P:gene expression; P:protein metabolic process; P:protein metabolic process; P:cellular ni…	8.081	2
159	[INTERPRO, BLASTED, MAPPED, ANNOTATED]	fasciola_hepatica_prjeb25283|maker-scaffold10x_1280_pilon-snap-gene-0.10	A0A4E0RTJ8	Inositol-1-monophosphatase OS=Fasciola hepatica OX=6192 GN=D915_005199 PE=3 SV=1	249	1	0	93.26	11	P:GO:0005975; P:GO:0006021; P:GO:0007165; P:GO:0016311; P:GO:0044282; P:GO:0046434; P:GO:0046854; F:GO:0008934; F:GO:0046872; F:GO:0052832; F:GO:0052833	P:carbohydrate metabolic process; P:inositol biosynthetic process; P:signal transduction; P:dephosphorylation; P:small molecule catabolic process; P:organophosphate catabolic process; P:phosphatidylinositol phosphate biosynthetic process; F:inositol monophosphate 1-phosphatase activity; F:metal ion binding; F:inositol monophosphate 3-phosphatase activity; F:inositol monophosphate 4-phosphatase ac…	EC:3.1.3.25	Inositol-phosphate phosphatase	IPR000760 (PRINTS); G3DSA:3.30.540.10 (GENE3D); IPR000760 (PFAM); G3DSA:3.40.190.80 (GENE3D); PTHR20854 (PANTHER); IPR033942 (CDD); SSF56655 (SUPERFAMILY)	P:GO:0005975; P:GO:0006066; P:GO:0006793; P:GO:0006796; P:GO:0007154; P:GO:0007165; P:GO:0008152; P:GO:0009056; P:GO:0009987; P:GO:0016311; P:GO:0019637; P:GO:0023052; P:GO:0044237; P:GO:0044238; P:GO:0044262; P:GO:0044281; P:GO:0044282; P:GO:0046434; P:GO:0050789; P:GO:0050794; P:GO:0050896; P:GO:0051716; P:GO:0065007; P:GO:0071704; P:GO:1901575; P:GO:1901615; F:GO:0003824; F:GO:0008934; F:GO:00…	P:carbohydrate metabolic process; P:alcohol metabolic process; P:phosphorus metabolic process; P:phosphate-containing compound metabolic process; P:cell communication; P:signal transduction; P:metabolic process; P:catabolic process; P:cellular process; P:dephosphorylation; P:organophosphate metabolic process; P:signaling; P:cellular metabolic process; P:primary metabolic process; P:obsolete cellu…	10.44	2
160	[INTERPRO, BLASTED, MAPPED, ANNOTATED]	fasciola_hepatica_prjeb25283|maker-scaffold10x_1280_pilon-snap-gene-0.7	A0A4E0QZW8	Sodium/potassium-transporting ATPase subunit beta OS=Fasciola hepatica OX=6192 GN=D915_008854 PE=3 SV=1	259	5	0	55.18	9	P:GO:0030003; P:GO:0035725; P:GO:0065008; P:GO:0071805; P:GO:0098771; P:GO:0140352; F:GO:0001671; F:GO:0005515; C:GO:0005890	P:intracellular monoatomic cation homeostasis; P:sodium ion transmembrane transport; P:regulation of biological quality; P:potassium ion transmembrane transport; P:inorganic ion homeostasis; P:export from cell; F:ATPase activator activity; F:protein binding; C:sodium:potassium-exchanging ATPase complex			IPR038702 (G3DSA:2.60.40.GENE3D); IPR000402 (PFAM); IPR000402 (PANTHER); TMhelix (TMHMM)	P:GO:0006810; P:GO:0006811; P:GO:0006812; P:GO:0006813; P:GO:0006814; P:GO:0006873; P:GO:0006875; P:GO:0009987; P:GO:0019725; P:GO:0030001; P:GO:0030003; P:GO:0030004; P:GO:0034220; P:GO:0035725; P:GO:0042592; P:GO:0048878; P:GO:0050801; P:GO:0051179; P:GO:0051234; P:GO:0055065; P:GO:0055067; P:GO:0055080; P:GO:0055082; P:GO:0055085; P:GO:0065007; P:GO:0065008; P:GO:0071805; P:GO:0098655; P:GO:00…	P:transport; P:monoatomic ion transport; P:monoatomic cation transport; P:potassium ion transport; P:sodium ion transport; P:intracellular monoatomic ion homeostasis; P:obsolete intracellular metal ion homeostasis; P:cellular process; P:cellular homeostasis; P:metal ion transport; P:intracellular monoatomic cation homeostasis; P:obsolete cellular monovalent inorganic cation homeostasis; P:monoato…	11.58	2
161	[INTERPRO, BLASTED, MAPPED, ANNOTATED]	fasciola_hepatica_prjeb25283|maker-scaffold10x_1280_pilon-snap-gene-0.8	A0A4E0R753	Glutathione synthetase OS=Fasciola hepatica OX=6192 GN=D915_006479 PE=3 SV=1	511	1	0	99.8	7	P:GO:0006750; F:GO:0000287; F:GO:0004363; F:GO:0005524; F:GO:0042277; F:GO:0043295; C:GO:0005829	P:glutathione biosynthetic process; F:magnesium ion binding; F:glutathione synthase activity; F:ATP binding; F:peptide binding; F:glutathione binding; C:cytosol	EC:6.3.2.3	Glutathione synthase	IPR005615 (PIRSF); G3DSA:3.30.470.20 (GENE3D); IPR014709 (G3DSA:3.30.1490.GENE3D); IPR004887 (PFAM); IPR014042 (G3DSA:1.10.1080.GENE3D); IPR037013 (G3DSA:3.40.50.GENE3D); IPR014049 (G3DSA:3.30.1490.GENE3D); IPR005615 (PFAM); IPR005615 (PANTHER); IPR016185 (SUPERFAMILY); SSF56059 (SUPERFAMILY)	P:GO:0006750; F:GO:0003824; F:GO:0004363; F:GO:0005488; F:GO:0005524; F:GO:0016874; F:GO:0033218; F:GO:0042277; F:GO:0043167; F:GO:0043168; C:GO:0005622; C:GO:0005737; C:GO:0005829; C:GO:0110165	P:glutathione biosynthetic process; F:catalytic activity; F:glutathione synthase activity; F:binding; F:ATP binding; F:ligase activity; F:amide binding; F:peptide binding; F:ion binding; F:anion binding; C:intracellular anatomical structure; C:cytoplasm; C:cytosol; C:cellular anatomical entity	9.198	3
162	[INTERPRO, BLASTED, MAPPED, ANNOTATED]	fasciola_hepatica_prjeb25283|maker-scaffold10x_1282_pilon-snap-gene-0.2	A0A4E0R1L3	Putative mitochondrial ribosomal protein l12 strongylocentrotus purpuratus OS=Fasciola hepatica OX=6192 GN=D915_009879 PE=3 SV=1	205	1	8.443e-150	100	4	P:GO:0006412; F:GO:0003735; C:GO:0005840; C:GO:1990904	P:translation; F:structural constituent of ribosome; C:ribosome; C:ribonucleoprotein complex			IPR014719 (G3DSA:3.30.1390.GENE3D); IPR008932 (PFAM); IPR013823 (PFAM); IPR036235 (G3DSA:1.20.5.GENE3D); IPR000206 (PANTHER); IPR000206 (HAMAP); IPR014719 (SUPERFAMILY); IPR036235 (SUPERFAMILY)	P:GO:0006412; F:GO:0003735; C:GO:0005840	P:translation; F:structural constituent of ribosome; C:ribosome	14.63	2
163	[INTERPRO, BLASTED, MAPPED, ANNOTATED]	fasciola_hepatica_prjeb25283|maker-scaffold10x_1296_pilon-snap-gene-0.15	A0A2H1BWF1	Peptidyl-prolyl cis-trans isomerase OS=Fasciola hepatica OX=6192 GN=D915_009870 PE=3 SV=1	209	11	3.17211e-155	63.62	5	P:GO:0000413; P:GO:0006457; F:GO:0003755; C:GO:0016020; C:GO:0043231	P:protein peptidyl-prolyl isomerization; P:protein folding; F:peptidyl-prolyl cis-trans isomerase activity; C:membrane; C:intracellular membrane-bounded organelle	EC:5.2.1.8	Peptidylprolyl isomerase	IPR002130 (PRINTS); IPR024936 (PIRSF); IPR002130 (PFAM); IPR029000 (G3DSA:2.40.100.GENE3D); PTHR11071 (PANTHER); IPR002130 (PROSITE_PROFILES); SignalP-noTM (SIGNALP_EUK); SignalP-TM (SIGNALP_GRAM_POSITIVE); SignalP-noTM (SIGNALP_GRAM_NEGATIVE); IPR029000 (SUPERFAMILY)	P:GO:0000413; F:GO:0003755; C:GO:0005622; C:GO:0016020; C:GO:0043226; C:GO:0043227; C:GO:0043229; C:GO:0043231; C:GO:0110165	P:protein peptidyl-prolyl isomerization; F:peptidyl-prolyl cis-trans isomerase activity; C:intracellular anatomical structure; C:membrane; C:organelle; C:membrane-bounded organelle; C:intracellular organelle; C:intracellular membrane-bounded organelle; C:cellular anatomical entity	44.5	11
164	[INTERPRO, BLASTED, MAPPED, ANNOTATED]	fasciola_hepatica_prjeb25283|maker-scaffold10x_1296_pilon-snap-gene-0.19	A0A4E0RXI4	Glycine--tRNA ligase OS=Fasciola hepatica OX=6192 GN=D915_008475 PE=3 SV=1	1268	2	0	97.05	9	P:GO:0000959; P:GO:0006414; P:GO:0006426; P:GO:0032543; F:GO:0004820; F:GO:0005524; F:GO:0016740; C:GO:0005739; C:GO:0016020	P:mitochondrial RNA metabolic process; P:translational elongation; P:glycyl-tRNA aminoacylation; P:mitochondrial translation; F:glycine-tRNA ligase activity; F:ATP binding; F:transferase activity; C:mitochondrion; C:membrane	EC:2; EC:6.1.1.14	Transferases; Glycine--tRNA ligase	PR01043 (PRINTS); IPR000738 (SMART); G3DSA:3.30.720.200 (GENE3D); G3DSA:3.30.40.230 (GENE3D); G3DSA:1.10.287.10 (GENE3D); IPR000738 (PFAM); IPR002314 (PFAM); IPR002315 (TIGRFAM); IPR045864 (G3DSA:3.30.930.GENE3D); mobidb-lite (MOBIDB_LITE); mobidb-lite (MOBIDB_LITE); mobidb-lite (MOBIDB_LITE); mobidb-lite (MOBIDB_LITE); mobidb-lite (MOBIDB_LITE); mobidb-lite (MOBIDB_LITE); mobidb-lite (MOBIDB_LIT…	P:GO:0000959; P:GO:0006082; P:GO:0006139; P:GO:0006399; P:GO:0006412; P:GO:0006414; P:GO:0006418; P:GO:0006426; P:GO:0006518; P:GO:0006520; P:GO:0006725; P:GO:0006807; P:GO:0008152; P:GO:0009058; P:GO:0009059; P:GO:0009987; P:GO:0010467; P:GO:0016070; P:GO:0019538; P:GO:0019538; P:GO:0019752; P:GO:0032543; P:GO:0034641; P:GO:0034645; P:GO:0034660; P:GO:0043043; P:GO:0043170; P:GO:0043436; P:GO:00…	P:mitochondrial RNA metabolic process; P:organic acid metabolic process; P:nucleobase-containing compound metabolic process; P:tRNA metabolic process; P:translation; P:translational elongation; P:tRNA aminoacylation for protein translation; P:glycyl-tRNA aminoacylation; P:peptide metabolic process; P:amino acid metabolic process; P:cellular aromatic compound metabolic process; P:nitrogen compound…	9.779	10
165	[INTERPRO, BLASTED, MAPPED, ANNOTATED]	fasciola_hepatica_prjeb25283|maker-scaffold10x_1299_pilon-pred_gff_StringTie-gene-0.1	A0A4E0R820	Mitochondrial L-2-hydroxyglutarate dehydrogenase OS=Fasciola hepatica OX=6192 GN=D915_006052 PE=4 SV=1	471	2	0	86.1	1	F:GO:0016491	F:oxidoreductase activity	EC:1	Oxidoreductases	IPR006076 (PFAM); G3DSA:3.30.9.10 (GENE3D); IPR036188 (G3DSA:3.50.50.GENE3D); PTHR43104 (PANTHER); IPR036188 (SUPERFAMILY)	F:GO:0003824; F:GO:0016491	F:catalytic activity; F:oxidoreductase activity	43.1	17
166	[INTERPRO, BLASTED, MAPPED, ANNOTATED]	fasciola_hepatica_prjeb25283|maker-scaffold10x_13_pilon-augustus-gene-1.92	A0A4E0S0Z4	Annexin OS=Fasciola hepatica OX=6192 GN=D915_003086 PE=3 SV=1	323	6	0	64.95	3	F:GO:0005509; F:GO:0005544; C:GO:0005737	F:calcium ion binding; F:calcium-dependent phospholipid binding; C:cytoplasm			IPR001464 (PRINTS); IPR018502 (SMART); IPR037104 (G3DSA:1.10.220.GENE3D); IPR037104 (G3DSA:1.10.220.GENE3D); IPR018502 (PFAM); IPR037104 (G3DSA:1.10.220.GENE3D); IPR037104 (G3DSA:1.10.220.GENE3D); PTHR10502 (PANTHER); IPR018502 (PROSITE_PROFILES); IPR018502 (PROSITE_PROFILES); IPR018502 (PROSITE_PROFILES); IPR018502 (PROSITE_PROFILES); IPR037104 (SUPERFAMILY)	F:GO:0005488; F:GO:0005509; F:GO:0005544; F:GO:0043167; F:GO:0043169; F:GO:0046872; C:GO:0005622; C:GO:0005737; C:GO:0110165	F:binding; F:calcium ion binding; F:calcium-dependent phospholipid binding; F:ion binding; F:cation binding; F:metal ion binding; C:intracellular anatomical structure; C:cytoplasm; C:cellular anatomical entity	58.51	19
167	[INTERPRO, BLASTED, MAPPED, ANNOTATED]	fasciola_hepatica_prjeb25283|maker-scaffold10x_13_pilon-augustus-gene-2.165	A0A2H1C2I5	PurA ssDNA and RNA-binding protein OS=Fasciola hepatica OX=6192 GN=D915_007786 PE=3 SV=1	272	2	0	79.96	6	P:GO:0006357; F:GO:0000977; F:GO:0000981; F:GO:0032422; C:GO:0005634; C:GO:0016020	P:regulation of transcription by RNA polymerase II; F:RNA polymerase II transcription regulatory region sequence-specific DNA binding; F:DNA-binding transcription factor activity, RNA polymerase II-specific; F:purine-rich negative regulatory element binding; C:nucleus; C:membrane			IPR006628 (SMART); IPR006628 (PFAM); G3DSA:3.10.450.700 (GENE3D); G3DSA:3.30.2450.30 (GENE3D); mobidb-lite (MOBIDB_LITE); mobidb-lite (MOBIDB_LITE); mobidb-lite (MOBIDB_LITE); mobidb-lite (MOBIDB_LITE); mobidb-lite (MOBIDB_LITE); IPR006628 (PANTHER)	P:GO:0006139; P:GO:0006351; P:GO:0006355; P:GO:0006357; P:GO:0006366; P:GO:0006725; P:GO:0006807; P:GO:0008152; P:GO:0009058; P:GO:0009059; P:GO:0009889; P:GO:0009987; P:GO:0010467; P:GO:0010468; P:GO:0010556; P:GO:0016070; P:GO:0018130; P:GO:0019219; P:GO:0019222; P:GO:0019438; P:GO:0031323; P:GO:0031326; P:GO:0032774; P:GO:0034641; P:GO:0034645; P:GO:0034654; P:GO:0043170; P:GO:0044237; P:GO:00…	P:nucleobase-containing compound metabolic process; P:DNA-templated transcription; P:regulation of DNA-templated transcription; P:regulation of transcription by RNA polymerase II; P:transcription by RNA polymerase II; P:cellular aromatic compound metabolic process; P:nitrogen compound metabolic process; P:metabolic process; P:biosynthetic process; P:macromolecule biosynthetic process; P:regulatio…	20.96	4
168	[INTERPRO, BLASTED, MAPPED, ANNOTATED]	fasciola_hepatica_prjeb25283|maker-scaffold10x_13_pilon-snap-gene-0.76	A0A4E0RBT7	Dynactin subunit 1 OS=Fasciola hepatica OX=6192 GN=D915_005433 PE=3 SV=1	1517	5	0	68.81	1	C:GO:0030286	C:dynein complex			IPR000938 (SMART); IPR036859 (G3DSA:2.30.30.GENE3D); IPR022157 (PFAM); IPR000938 (PFAM); mobidb-lite (MOBIDB_LITE); mobidb-lite (MOBIDB_LITE); mobidb-lite (MOBIDB_LITE); mobidb-lite (MOBIDB_LITE); mobidb-lite (MOBIDB_LITE); mobidb-lite (MOBIDB_LITE); mobidb-lite (MOBIDB_LITE); mobidb-lite (MOBIDB_LITE); PTHR18916 (PANTHER); IPR000938 (PROSITE_PROFILES); IPR036859 (SUPERFAMILY)	no GO terms	no GO terms	5.339	7
169	[INTERPRO, BLASTED, MAPPED, ANNOTATED]	fasciola_hepatica_prjeb25283|maker-scaffold10x_13_pilon-snap-gene-0.80	A0A4E0S463	ATP dependent zinc metalloprotease YME1 OS=Fasciola hepatica OX=6192 GN=D915_000396 PE=3 SV=1	630	20	0	57.07	8	P:GO:0006515; P:GO:0007005; P:GO:0044248; F:GO:0004176; F:GO:0004222; F:GO:0005524; F:GO:0016887; C:GO:0005743	P:protein quality control for misfolded or incompletely synthesized proteins; P:mitochondrion organization; P:cellular catabolic process; F:ATP-dependent peptidase activity; F:metalloendopeptidase activity; F:ATP binding; F:ATP hydrolysis activity; C:mitochondrial inner membrane	EC:3.4.24; EC:3.6.1.15	Acting on peptide bonds (peptidases); Nucleoside-triphosphate phosphatase	IPR003593 (SMART); IPR000642 (PFAM); IPR041569 (PFAM); IPR027417 (G3DSA:3.40.50.GENE3D); IPR005936 (TIGRFAM); G3DSA:1.10.8.60 (GENE3D); IPR003959 (PFAM); IPR037219 (G3DSA:1.20.58.GENE3D); mobidb-lite (MOBIDB_LITE); mobidb-lite (MOBIDB_LITE); PTHR23076 (PANTHER); cd19501 (CDD); IPR037219 (SUPERFAMILY); IPR027417 (SUPERFAMILY)	P:GO:0006508; P:GO:0006515; P:GO:0006807; P:GO:0006996; P:GO:0007005; P:GO:0008152; P:GO:0009056; P:GO:0009057; P:GO:0009987; P:GO:0016043; P:GO:0019538; P:GO:0019538; P:GO:0030163; P:GO:0030163; P:GO:0043170; P:GO:0044237; P:GO:0044238; P:GO:0044248; P:GO:0044260; P:GO:0044265; P:GO:0051603; P:GO:0071704; P:GO:0071840; P:GO:1901564; P:GO:1901565; P:GO:1901575; F:GO:0003824; F:GO:0004176; F:GO:00…	P:proteolysis; P:protein quality control for misfolded or incompletely synthesized proteins; P:nitrogen compound metabolic process; P:organelle organization; P:mitochondrion organization; P:metabolic process; P:catabolic process; P:macromolecule catabolic process; P:cellular process; P:cellular component organization; P:protein metabolic process; P:protein metabolic process; P:protein catabolic p…	6.032	3
170	[INTERPRO, BLASTED, MAPPED, ANNOTATED]	fasciola_hepatica_prjeb25283|maker-scaffold10x_1304_pilon-snap-gene-0.46	A0A4E0R0T7	Complex I-49kD OS=Fasciola hepatica OX=6192 GN=D915_007575 PE=3 SV=1	716	3	0	93.25	14	P:GO:0006120; P:GO:0015031; P:GO:0015985; P:GO:0015986; P:GO:0016192; P:GO:0061025; F:GO:0005484; F:GO:0009055; F:GO:0016651; F:GO:0022804; F:GO:0048038; F:GO:0051287; C:GO:0005747; C:GO:0005794	P:mitochondrial electron transport, NADH to ubiquinone; P:protein transport; P:energy coupled proton transport, down electrochemical gradient; P:proton motive force-driven ATP synthesis; P:vesicle-mediated transport; P:membrane fusion; F:SNAP receptor activity; F:electron transfer activity; F:oxidoreductase activity, acting on NAD(P)H; F:active transmembrane transporter activity; F:quinone bindin…	EC:1.6	Acting on NADH or NADPH	IPR029014 (G3DSA:1.10.645.GENE3D); IPR022885 (TIGRFAM); IPR001135 (PFAM); PF12352 (PFAM); IPR022885 (PANTHER); IPR022885 (HAMAP); cd15863 (CDD); IPR029014 (SUPERFAMILY); TMhelix (TMHMM); TMhelix (TMHMM)	P:GO:0006091; P:GO:0006119; P:GO:0006120; P:GO:0006139; P:GO:0006163; P:GO:0006164; P:GO:0006725; P:GO:0006753; P:GO:0006754; P:GO:0006793; P:GO:0006796; P:GO:0006807; P:GO:0006810; P:GO:0006811; P:GO:0006812; P:GO:0008152; P:GO:0009058; P:GO:0009060; P:GO:0009117; P:GO:0009141; P:GO:0009142; P:GO:0009144; P:GO:0009145; P:GO:0009150; P:GO:0009152; P:GO:0009165; P:GO:0009199; P:GO:0009201; P:GO:00…	P:generation of precursor metabolites and energy; P:oxidative phosphorylation; P:mitochondrial electron transport, NADH to ubiquinone; P:nucleobase-containing compound metabolic process; P:purine nucleotide metabolic process; P:purine nucleotide biosynthetic process; P:cellular aromatic compound metabolic process; P:nucleoside phosphate metabolic process; P:ATP biosynthetic process; P:phosphorus …	4.33	3
171	[INTERPRO, BLASTED, MAPPED, ANNOTATED]	fasciola_hepatica_prjeb25283|maker-scaffold10x_1306_pilon-snap-gene-0.16	A0A4E0RFC0	Complement component 1 Q subcomponent-binding protein mitochondrial OS=Fasciola hepatica OX=6192 GN=D915_003421 PE=3 SV=1	246	1	5.1113e-106	100	3	P:GO:0042254; P:GO:0140694; C:GO:0005759	P:ribosome biogenesis; P:non-membrane-bounded organelle assembly; C:mitochondrial matrix			IPR003428 (PFAM); IPR036561 (G3DSA:3.10.280.GENE3D); IPR003428 (PANTHER); SignalP-TM (SIGNALP_GRAM_POSITIVE); IPR036561 (SUPERFAMILY)	P:GO:0006996; P:GO:0009987; P:GO:0016043; P:GO:0022607; P:GO:0022613; P:GO:0042254; P:GO:0044085; P:GO:0070925; P:GO:0071840; P:GO:0140694; C:GO:0005759	P:organelle organization; P:cellular process; P:cellular component organization; P:cellular component assembly; P:ribonucleoprotein complex biogenesis; P:ribosome biogenesis; P:cellular component biogenesis; P:organelle assembly; P:cellular component organization or biogenesis; P:non-membrane-bounded organelle assembly; C:mitochondrial matrix	34.15	9
172	[INTERPRO, BLASTED, MAPPED, ANNOTATED]	fasciola_hepatica_prjeb25283|maker-scaffold10x_1309_pilon-augustus-gene-0.33	A0A4E0RB37	Sulfide:quinone oxidoreductase mitochondrial OS=Fasciola hepatica OX=6192 GN=D915_005745 PE=4 SV=1	200	1	6.95347e-146	99.5	8	P:GO:0006790; P:GO:0090502; F:GO:0003723; F:GO:0016667; F:GO:0033897; F:GO:0050660; C:GO:0005739; C:GO:0016020	P:sulfur compound metabolic process; P:RNA phosphodiester bond hydrolysis, endonucleolytic; F:RNA binding; F:oxidoreductase activity, acting on a sulfur group of donors; F:ribonuclease T2 activity; F:flavin adenine dinucleotide binding; C:mitochondrion; C:membrane	EC:3.1; EC:1; EC:4.6.1.19	Acting on ester bonds; Oxidoreductases; Ribonuclease T(2)	G3DSA:3.50.50.100 (GENE3D); IPR015904 (PANTHER); IPR036188 (SUPERFAMILY)	P:GO:0006790; P:GO:0008152; P:GO:0009987; P:GO:0044237; F:GO:0000166; F:GO:0003824; F:GO:0005488; F:GO:0016491; F:GO:0016667; F:GO:0036094; F:GO:0043167; F:GO:0043168; F:GO:0050660; F:GO:0097159; F:GO:1901265; F:GO:1901363; C:GO:0005622; C:GO:0005737; C:GO:0005739; C:GO:0016020; C:GO:0043226; C:GO:0043227; C:GO:0043229; C:GO:0043231; C:GO:0110165	P:sulfur compound metabolic process; P:metabolic process; P:cellular process; P:cellular metabolic process; F:nucleotide binding; F:catalytic activity; F:binding; F:oxidoreductase activity; F:oxidoreductase activity, acting on a sulfur group of donors; F:small molecule binding; F:ion binding; F:anion binding; F:flavin adenine dinucleotide binding; F:organic cyclic compound binding; F:nucleoside p…	28.5	6
173	[INTERPRO, BLASTED, MAPPED, ANNOTATED]	fasciola_hepatica_prjeb25283|maker-scaffold10x_1309_pilon-snap-gene-0.103	A0A4E0RN12	Arginase OS=Fasciola hepatica OX=6192 GN=D915_000092 PE=3 SV=1	359	1	0	99.16	7	P:GO:0000050; P:GO:0006527; F:GO:0004053; F:GO:0046914; C:GO:0005634; C:GO:0005829; C:GO:0016020	P:urea cycle; P:arginine catabolic process; F:arginase activity; F:transition metal ion binding; C:nucleus; C:cytosol; C:membrane	EC:3.5.3.1	Arginase	IPR006035 (PRINTS); IPR006035 (PFAM); IPR014033 (TIGRFAM); G3DSA:3.40.800.10 (GENE3D); IPR006035 (PANTHER); IPR006035 (PROSITE_PROFILES); IPR014033 (CDD); IPR023696 (SUPERFAMILY)	P:GO:0006082; P:GO:0006520; P:GO:0006525; P:GO:0006527; P:GO:0006807; P:GO:0008152; P:GO:0009056; P:GO:0009064; P:GO:0009987; P:GO:0016054; P:GO:0019752; P:GO:0043436; P:GO:0044237; P:GO:0044238; P:GO:0044248; P:GO:0044281; P:GO:0044282; P:GO:0046395; P:GO:0071704; P:GO:1901564; P:GO:1901565; P:GO:1901575; P:GO:1901605; F:GO:0003824; F:GO:0004053; F:GO:0005488; F:GO:0016787; F:GO:0016810; F:GO:00…	P:organic acid metabolic process; P:amino acid metabolic process; P:arginine metabolic process; P:arginine catabolic process; P:nitrogen compound metabolic process; P:metabolic process; P:catabolic process; P:glutamine family amino acid metabolic process; P:cellular process; P:organic acid catabolic process; P:carboxylic acid metabolic process; P:oxoacid metabolic process; P:cellular metabolic pr…	16.71	4
174	[INTERPRO, BLASTED, MAPPED, ANNOTATED]	fasciola_hepatica_prjeb25283|maker-scaffold10x_1309_pilon-snap-gene-0.88	A0A4E0RKT8	GPI transamidase component PIG-T OS=Fasciola hepatica OX=6192 GN=D915_000095 PE=4 SV=1	666	1	0	100	4	P:GO:0016255; C:GO:0005773; C:GO:0005886; C:GO:0042765	P:attachment of GPI anchor to protein; C:vacuole; C:plasma membrane; C:GPI-anchor transamidase complex			IPR007245 (PFAM); IPR007245 (PANTHER); TMhelix (TMHMM); TMhelix (TMHMM)	P:GO:0006497; P:GO:0006505; P:GO:0006506; P:GO:0006629; P:GO:0006643; P:GO:0006644; P:GO:0006650; P:GO:0006661; P:GO:0006664; P:GO:0006793; P:GO:0006796; P:GO:0006807; P:GO:0008152; P:GO:0008610; P:GO:0008654; P:GO:0009058; P:GO:0009059; P:GO:0009247; P:GO:0009987; P:GO:0016255; P:GO:0019538; P:GO:0019538; P:GO:0019637; P:GO:0034645; P:GO:0036211; P:GO:0036211; P:GO:0042157; P:GO:0042158; P:GO:00…	P:protein lipidation; P:GPI anchor metabolic process; P:GPI anchor biosynthetic process; P:lipid metabolic process; P:membrane lipid metabolic process; P:phospholipid metabolic process; P:glycerophospholipid metabolic process; P:phosphatidylinositol biosynthetic process; P:glycolipid metabolic process; P:phosphorus metabolic process; P:phosphate-containing compound metabolic process; P:nitrogen c…	1.952	1
175	[INTERPRO, BLASTED, MAPPED, ANNOTATED]	fasciola_hepatica_prjeb25283|maker-scaffold10x_1309_pilon-snap-gene-0.98	A0A4E0S0N3	Coatomer subunit zeta OS=Fasciola hepatica OX=6192 GN=D915_000096 PE=3 SV=1	175	1	1.20551e-100	98.64	7	P:GO:0006886; P:GO:0006890; P:GO:0006891; C:GO:0000139; C:GO:0005773; C:GO:0005886; C:GO:0030126	P:intracellular protein transport; P:retrograde vesicle-mediated transport, Golgi to endoplasmic reticulum; P:intra-Golgi vesicle-mediated transport; C:Golgi membrane; C:vacuole; C:plasma membrane; C:COPI vesicle coat			G3DSA:3.30.450.60 (GENE3D); IPR022775 (PFAM); IPR039652 (PANTHER); cd14829 (CDD); IPR011012 (SUPERFAMILY)	P:GO:0006810; P:GO:0006886; P:GO:0006890; P:GO:0006891; P:GO:0008104; P:GO:0008104; P:GO:0009987; P:GO:0015031; P:GO:0016192; P:GO:0033036; P:GO:0045184; P:GO:0046907; P:GO:0048193; P:GO:0051179; P:GO:0051234; P:GO:0051641; P:GO:0051649; P:GO:0070727; P:GO:0071702; P:GO:0071705; C:GO:0005622; C:GO:0005737; C:GO:0005773; C:GO:0005794; C:GO:0005798; C:GO:0005886; C:GO:0012505; C:GO:0012506; C:GO:00…	P:transport; P:intracellular protein transport; P:retrograde vesicle-mediated transport, Golgi to endoplasmic reticulum; P:intra-Golgi vesicle-mediated transport; P:protein localization; P:protein localization; P:cellular process; P:protein transport; P:vesicle-mediated transport; P:macromolecule localization; P:establishment of protein localization; P:intracellular transport; P:Golgi vesicle tra…	22.86	3
176	[INTERPRO, BLASTED, MAPPED, ANNOTATED]	fasciola_hepatica_prjeb25283|maker-scaffold10x_1318_pilon-snap-gene-0.2	A0A4E0S2K5	Fumarate hydratase OS=Fasciola hepatica OX=6192 GN=D915_003140 PE=3 SV=1	559	1	0	100	4	P:GO:0006091; F:GO:0004333; F:GO:0046872; F:GO:0051539	P:generation of precursor metabolites and energy; F:fumarate hydratase activity; F:metal ion binding; F:4 iron, 4 sulfur cluster binding	EC:4.2.1.2	Fumarate hydratase	IPR011167 (PIRSF); IPR004647 (PFAM); IPR004646 (PFAM); IPR004647 (TIGRFAM); IPR036660 (G3DSA:3.20.130.GENE3D); IPR004646 (TIGRFAM); PTHR30389 (PANTHER); IPR036660 (SUPERFAMILY)	P:GO:0006091; F:GO:0004333; F:GO:0016829; F:GO:0016836	P:generation of precursor metabolites and energy; F:fumarate hydratase activity; F:lyase activity; F:hydro-lyase activity	32.92	12
177	[INTERPRO, BLASTED, MAPPED, ANNOTATED]	fasciola_hepatica_prjeb25283|maker-scaffold10x_1331_pilon-snap-gene-0.17	A0A4E0RYI9	cAMP-dependent protein kinase catalytic subunit alpha OS=Fasciola hepatica OX=6192 GN=D915_000165 PE=3 SV=1	323	20	1.07837e-147	64.24	7	P:GO:0010737; P:GO:0018105; F:GO:0004691; F:GO:0005524; C:GO:0005634; C:GO:0016020; C:GO:0140535	P:protein kinase A signaling; P:peptidyl-serine phosphorylation; F:cAMP-dependent protein kinase activity; F:ATP binding; C:nucleus; C:membrane; C:intracellular protein-containing complex	EC:2.7.11.11	cAMP-dependent protein kinase	IPR000719 (SMART); G3DSA:3.30.200.20 (GENE3D); G3DSA:1.10.510.10 (GENE3D); IPR000719 (PFAM); mobidb-lite (MOBIDB_LITE); mobidb-lite (MOBIDB_LITE); PTHR24353 (PANTHER); IPR000719 (PROSITE_PROFILES); IPR011009 (SUPERFAMILY)	P:GO:0006468; P:GO:0006793; P:GO:0006796; P:GO:0006807; P:GO:0007154; P:GO:0007165; P:GO:0008152; P:GO:0009987; P:GO:0010737; P:GO:0016310; P:GO:0018105; P:GO:0018193; P:GO:0018209; P:GO:0019538; P:GO:0019538; P:GO:0023052; P:GO:0035556; P:GO:0036211; P:GO:0036211; P:GO:0043170; P:GO:0043412; P:GO:0044237; P:GO:0044238; P:GO:0044260; P:GO:0050789; P:GO:0050794; P:GO:0050896; P:GO:0051716; P:GO:00…	P:protein phosphorylation; P:phosphorus metabolic process; P:phosphate-containing compound metabolic process; P:nitrogen compound metabolic process; P:cell communication; P:signal transduction; P:metabolic process; P:cellular process; P:protein kinase A signaling; P:phosphorylation; P:peptidyl-serine phosphorylation; P:peptidyl-amino acid modification; P:peptidyl-serine modification; P:protein me…	11.46	3
178	[INTERPRO, BLASTED, MAPPED, ANNOTATED]	fasciola_hepatica_prjeb25283|maker-scaffold10x_1332_pilon-augustus-gene-0.19	A0A4E0RAI7	GTP:AMP phosphotransferase mitochondrial OS=Fasciola hepatica OX=6192 GN=D915_003511 PE=3 SV=1	97	2	3.67727e-55	82.08	4	P:GO:0016310; P:GO:0046940; F:GO:0004017; F:GO:0005524	P:phosphorylation; P:nucleoside monophosphate phosphorylation; F:adenylate kinase activity; F:ATP binding	EC:2.7.4.4; EC:2.7.4.3	Nucleoside-phosphate kinase; Adenylate kinase	IPR000850 (PRINTS); IPR027417 (G3DSA:3.40.50.GENE3D)	P:GO:0006139; F:GO:0005524; F:GO:0019205	P:nucleobase-containing compound metabolic process; F:ATP binding; F:nucleobase-containing compound kinase activity	46.39	4
179	[INTERPRO, BLASTED, MAPPED, ANNOTATED]	fasciola_hepatica_prjeb25283|maker-scaffold10x_1335_pilon-snap-gene-0.63	A0A4E0R8G7	Protein TFG OS=Fasciola hepatica OX=6192 GN=D915_011055 PE=4 SV=1	540	3	0	86.4	5	P:GO:0048208; F:GO:0042802; C:GO:0005773; C:GO:0005886; C:GO:0070971	P:COPII vesicle coating; F:identical protein binding; C:vacuole; C:plasma membrane; C:endoplasmic reticulum exit site			IPR000270 (SMART); G3DSA:3.10.20.90 (GENE3D); IPR000270 (PFAM); mobidb-lite (MOBIDB_LITE); mobidb-lite (MOBIDB_LITE); mobidb-lite (MOBIDB_LITE); mobidb-lite (MOBIDB_LITE); mobidb-lite (MOBIDB_LITE); mobidb-lite (MOBIDB_LITE); mobidb-lite (MOBIDB_LITE); IPR033512 (PANTHER); IPR000270 (PROSITE_PROFILES); IPR034857 (CDD); SSF54277 (SUPERFAMILY)	P:GO:0006810; P:GO:0006888; P:GO:0009987; P:GO:0016192; P:GO:0046907; P:GO:0048193; P:GO:0048208; P:GO:0051179; P:GO:0051234; P:GO:0051641; P:GO:0051649; F:GO:0005515; F:GO:0042802; C:GO:0005622; C:GO:0005737; C:GO:0005773; C:GO:0005783; C:GO:0005886; C:GO:0012505; C:GO:0016020; C:GO:0043226; C:GO:0043227; C:GO:0043229; C:GO:0043231; C:GO:0070971; C:GO:0071944; C:GO:0110165	P:transport; P:endoplasmic reticulum to Golgi vesicle-mediated transport; P:cellular process; P:vesicle-mediated transport; P:intracellular transport; P:Golgi vesicle transport; P:COPII vesicle coating; P:localization; P:establishment of localization; P:cellular localization; P:establishment of localization in cell; F:protein binding; F:identical protein binding; C:intracellular anatomical struct…	1.852	1
180	[INTERPRO, BLASTED, MAPPED, ANNOTATED]	fasciola_hepatica_prjeb25283|maker-scaffold10x_1335_pilon-snap-gene-0.71	A0A4E0R953	Lipopolysaccharide choline phosphotransferase protein OS=Fasciola hepatica OX=6192 GN=D915_010753 PE=4 SV=1	470	11	5.88199e-108	60.87	1	F:GO:0016740	F:transferase activity	EC:2	Transferases	IPR007074 (PFAM); PTHR43404 (PANTHER); TMhelix (TMHMM)	no GO terms	no GO terms	3.617	1
181	[INTERPRO, BLASTED, MAPPED, ANNOTATED]	fasciola_hepatica_prjeb25283|maker-scaffold10x_1340_pilon-augustus-gene-0.23	A0A4E0RTX9	Tetraspanin-1 OS=Fasciola hepatica OX=6192 GN=D915_004124 PE=3 SV=1	185	1	8.46342e-130	99.42	1	C:GO:0016020	C:membrane			IPR008952 (G3DSA:1.10.1450.GENE3D); TMhelix (TMHMM)	C:GO:0016020	C:membrane	15.14	2
182	[INTERPRO, BLASTED, MAPPED, ANNOTATED]	fasciola_hepatica_prjeb25283|maker-scaffold10x_1347_pilon-snap-gene-0.14	A0A4E0RXP6	Myoferlin OS=Fasciola hepatica OX=6192 GN=D915_000973 PE=3 SV=1	2052	12	0	55.26	5	P:GO:0007009; P:GO:0061025; F:GO:0005488; C:GO:0005886; C:GO:0031410	P:plasma membrane organization; P:membrane fusion; F:binding; C:plasma membrane; C:cytoplasmic vesicle			IPR012561 (SMART); IPR000008 (SMART); IPR012968 (SMART); IPR006614 (SMART); IPR006614 (SMART); IPR012560 (SMART); IPR035892 (G3DSA:2.60.40.GENE3D); IPR012968 (PFAM); IPR035892 (G3DSA:2.60.40.GENE3D); IPR035892 (G3DSA:2.60.40.GENE3D); IPR035892 (G3DSA:2.60.40.GENE3D); IPR000008 (PFAM); IPR012560 (PFAM); IPR035892 (G3DSA:2.60.40.GENE3D); IPR012561 (PFAM); IPR032362 (PFAM); IPR035892 (G3DSA:2.60.40.…	P:GO:0007009; P:GO:0009987; P:GO:0010256; P:GO:0016043; P:GO:0061024; P:GO:0061025; P:GO:0071840; C:GO:0016020	P:plasma membrane organization; P:cellular process; P:endomembrane system organization; P:cellular component organization; P:membrane organization; P:membrane fusion; P:cellular component organization or biogenesis; C:membrane	7.456	13
183	[INTERPRO, BLASTED, MAPPED, ANNOTATED]	fasciola_hepatica_prjeb25283|maker-scaffold10x_135_pilon-snap-gene-0.38	A0A4E0RCY3	Ferritin OS=Fasciola hepatica OX=6192 GN=D915_002243 PE=3 SV=1	228	5	1.27994e-169	60.69	8	P:GO:0006826; P:GO:0006879; P:GO:0051651; P:GO:0065008; F:GO:0004322; F:GO:0008198; F:GO:0008199; C:GO:0005737	P:iron ion transport; P:intracellular iron ion homeostasis; P:maintenance of location in cell; P:regulation of biological quality; F:ferroxidase activity; F:ferrous iron binding; F:ferric iron binding; C:cytoplasm	EC:1.16.3.1	Ferroxidase	IPR008331 (PFAM); IPR012347 (G3DSA:1.20.1260.GENE3D); IPR001519 (PANTHER); IPR009040 (PROSITE_PROFILES); cd01056 (CDD); IPR009078 (SUPERFAMILY)	P:GO:0006826; P:GO:0006873; P:GO:0006875; P:GO:0006879; P:GO:0009987; P:GO:0019725; P:GO:0030003; P:GO:0042592; P:GO:0046916; P:GO:0048878; P:GO:0050801; P:GO:0051179; P:GO:0051235; P:GO:0051641; P:GO:0051651; P:GO:0055065; P:GO:0055072; P:GO:0055076; P:GO:0055080; P:GO:0055082; P:GO:0065007; P:GO:0065008; P:GO:0098771; F:GO:0005488; F:GO:0005506; F:GO:0008198; F:GO:0008199; F:GO:0043167; F:GO:00…	P:iron ion transport; P:intracellular monoatomic ion homeostasis; P:obsolete intracellular metal ion homeostasis; P:intracellular iron ion homeostasis; P:cellular process; P:cellular homeostasis; P:intracellular monoatomic cation homeostasis; P:homeostatic process; P:obsolete intracellular transition metal ion homeostasis; P:chemical homeostasis; P:monoatomic ion homeostasis; P:localization; P:ma…	14.91	3
184	[INTERPRO, BLASTED, MAPPED, ANNOTATED]	fasciola_hepatica_prjeb25283|maker-scaffold10x_136_pilon-snap-gene-0.27	A0A4E0R2W6	Very-long-chain (3R)-3-hydroxyacyl-CoA dehydratase OS=Fasciola hepatica OX=6192 GN=D915_007574 PE=3 SV=1	826	3	0	84.34	10	P:GO:0000038; P:GO:0006508; P:GO:0006633; P:GO:0030148; F:GO:0008234; F:GO:0016836; F:GO:0019787; C:GO:0005773; C:GO:0005789; C:GO:0005886	P:very long-chain fatty acid metabolic process; P:proteolysis; P:fatty acid biosynthetic process; P:sphingolipid biosynthetic process; F:cysteine-type peptidase activity; F:hydro-lyase activity; F:ubiquitin-like protein transferase activity; C:vacuole; C:endoplasmic reticulum membrane; C:plasma membrane	EC:4; EC:2.3.2	Lyases; Acyltransferases	IPR007482 (PFAM); IPR007135 (PFAM); G3DSA:3.30.1460.50 (GENE3D); IPR003653 (PFAM); G3DSA:3.40.395.10 (GENE3D); mobidb-lite (MOBIDB_LITE); mobidb-lite (MOBIDB_LITE); IPR007482 (PANTHER); IPR003653 (PROSITE_PROFILES); IPR007052 (PROSITE_PROFILES); IPR008978 (SUPERFAMILY); IPR038765 (SUPERFAMILY); TMhelix (TMHMM); TMhelix (TMHMM); TMhelix (TMHMM)	P:GO:0000038; P:GO:0006082; P:GO:0006508; P:GO:0006629; P:GO:0006631; P:GO:0006633; P:GO:0006643; P:GO:0006665; P:GO:0006807; P:GO:0008152; P:GO:0008610; P:GO:0009058; P:GO:0009987; P:GO:0016053; P:GO:0019752; P:GO:0030148; P:GO:0032787; P:GO:0043436; P:GO:0044237; P:GO:0044238; P:GO:0044249; P:GO:0044255; P:GO:0044281; P:GO:0044283; P:GO:0046394; P:GO:0046467; P:GO:0071704; P:GO:0072330; P:GO:19…	P:very long-chain fatty acid metabolic process; P:organic acid metabolic process; P:proteolysis; P:lipid metabolic process; P:fatty acid metabolic process; P:fatty acid biosynthetic process; P:membrane lipid metabolic process; P:sphingolipid metabolic process; P:nitrogen compound metabolic process; P:metabolic process; P:lipid biosynthetic process; P:biosynthetic process; P:cellular process; P:or…	1.574	1
185	[INTERPRO, BLASTED, MAPPED, ANNOTATED]	fasciola_hepatica_prjeb25283|maker-scaffold10x_1364_pilon-snap-gene-0.12	A0A4E0R8L3	Glycogen debranching enzyme OS=Fasciola hepatica OX=6192 GN=D915_006922 PE=4 SV=1	1470	1	0	98.13	5	P:GO:0005980; P:GO:0044248; F:GO:0004134; F:GO:0004135; C:GO:0005737	P:glycogen catabolic process; P:cellular catabolic process; F:4-alpha-glucanotransferase activity; F:amylo-alpha-1,6-glucosidase activity; C:cytoplasm	EC:2.4.1.25; EC:3.2.1.20; EC:3.2.1.33	4-alpha-glucanotransferase; Alpha-glucosidase; Amylo-alpha-1,6-glucosidase	G3DSA:3.20.20.80 (GENE3D); IPR032790 (PFAM); IPR032792 (PFAM); IPR032788 (PFAM); IPR029436 (PFAM); G3DSA:3.20.20.80 (GENE3D); IPR010401 (PANTHER); IPR008928 (SUPERFAMILY); IPR017853 (SUPERFAMILY)	P:GO:0005975; P:GO:0005976; P:GO:0005977; P:GO:0005980; P:GO:0006073; P:GO:0006091; P:GO:0006112; P:GO:0008152; P:GO:0009056; P:GO:0009057; P:GO:0009987; P:GO:0015980; P:GO:0016052; P:GO:0043170; P:GO:0044042; P:GO:0044237; P:GO:0044238; P:GO:0044248; P:GO:0044260; P:GO:0044262; P:GO:0044264; P:GO:0044275; P:GO:0071704; P:GO:1901575; F:GO:0003824; F:GO:0004134; F:GO:0004135; F:GO:0004553; F:GO:00…	P:carbohydrate metabolic process; P:polysaccharide metabolic process; P:glycogen metabolic process; P:glycogen catabolic process; P:obsolete cellular glucan metabolic process; P:generation of precursor metabolites and energy; P:energy reserve metabolic process; P:metabolic process; P:catabolic process; P:macromolecule catabolic process; P:cellular process; P:energy derivation by oxidation of orga…	9.524	12
1610	[INTERPRO, BLASTED, MAPPED, ANNOTATED]	fasciola_hepatica_prjeb25283|maker-scaffold10x_1366_pilon-snap-gene-0.21	A0A4E0R3U8	14-3-3 protein epsilon OS=Fasciola hepatica OX=6192 GN=D915_007669 PE=3 SV=1	257	10	0	72.66	3	P:GO:0007165; P:GO:0008104; C:GO:0005737	P:signal transduction; P:protein localization; C:cytoplasm			IPR000308 (PRINTS); IPR023410 (SMART); IPR036815 (G3DSA:1.20.190.GENE3D); IPR000308 (PIRSF); IPR023410 (PFAM); IPR000308 (PANTHER); IPR036815 (SUPERFAMILY)	P:GO:0007154; P:GO:0007165; P:GO:0008104; P:GO:0008104; P:GO:0009987; P:GO:0023052; P:GO:0033036; P:GO:0050789; P:GO:0050794; P:GO:0050896; P:GO:0051179; P:GO:0051641; P:GO:0051716; P:GO:0065007; P:GO:0070727; C:GO:0005622; C:GO:0005737; C:GO:0110165	P:cell communication; P:signal transduction; P:protein localization; P:protein localization; P:cellular process; P:signaling; P:macromolecule localization; P:regulation of biological process; P:regulation of cellular process; P:response to stimulus; P:localization; P:cellular localization; P:cellular response to stimulus; P:biological regulation; P:cellular macromolecule localization; C:intracell…	52.53	15
187	[INTERPRO, BLASTED, MAPPED, ANNOTATED]	fasciola_hepatica_prjeb25283|maker-scaffold10x_1366_pilon-snap-gene-0.25	A0A4E0RY05	Tryptophan--tRNA ligase OS=Fasciola hepatica OX=6192 GN=D915_002214 PE=3 SV=1	375	1	0	91.44	5	P:GO:0006414; P:GO:0006436; F:GO:0004830; F:GO:0005524; C:GO:0005737	P:translational elongation; P:tryptophanyl-tRNA aminoacylation; F:tryptophan-tRNA ligase activity; F:ATP binding; C:cytoplasm	EC:6.1.1.2	Tryptophan--tRNA ligase	IPR002306 (PRINTS); G3DSA:1.10.240.10 (GENE3D); IPR002305 (PFAM); IPR014729 (G3DSA:3.40.50.GENE3D); PTHR10055 (PANTHER); IPR002306 (CDD); SSF52374 (SUPERFAMILY)	P:GO:0006082; P:GO:0006139; P:GO:0006399; P:GO:0006412; P:GO:0006414; P:GO:0006418; P:GO:0006436; P:GO:0006518; P:GO:0006520; P:GO:0006725; P:GO:0006807; P:GO:0008152; P:GO:0009058; P:GO:0009059; P:GO:0009987; P:GO:0010467; P:GO:0016070; P:GO:0019538; P:GO:0019538; P:GO:0019752; P:GO:0034641; P:GO:0034645; P:GO:0034660; P:GO:0043043; P:GO:0043170; P:GO:0043436; P:GO:0043603; P:GO:0043604; P:GO:00…	P:organic acid metabolic process; P:nucleobase-containing compound metabolic process; P:tRNA metabolic process; P:translation; P:translational elongation; P:tRNA aminoacylation for protein translation; P:tryptophanyl-tRNA aminoacylation; P:peptide metabolic process; P:amino acid metabolic process; P:cellular aromatic compound metabolic process; P:nitrogen compound metabolic process; P:metabolic p…	10.13	2
188	[INTERPRO, BLASTED, MAPPED, ANNOTATED]	fasciola_hepatica_prjeb25283|maker-scaffold10x_1366_pilon-snap-gene-0.36	A0A4E0RXK9	Mitochondrial enoyl-CoA hydratase OS=Fasciola hepatica OX=6192 GN=D915_000914 PE=4 SV=1	307	7	3.46534e-29	46.44	4	P:GO:0006635; F:GO:0016836; C:GO:0005739; C:GO:0016020	P:fatty acid beta-oxidation; F:hydro-lyase activity; C:mitochondrion; C:membrane			G3DSA:3.90.226.10 (GENE3D); IPR001753 (PFAM); IPR014748 (G3DSA:1.10.12.GENE3D); PTHR11941 (PANTHER); cd06558 (CDD); IPR029045 (SUPERFAMILY)	P:GO:0006082; P:GO:0006629; P:GO:0006631; P:GO:0006635; P:GO:0008152; P:GO:0009056; P:GO:0009062; P:GO:0009987; P:GO:0016042; P:GO:0016054; P:GO:0019752; P:GO:0030258; P:GO:0032787; P:GO:0034440; P:GO:0043436; P:GO:0044237; P:GO:0044238; P:GO:0044242; P:GO:0044248; P:GO:0044255; P:GO:0044281; P:GO:0044282; P:GO:0046395; P:GO:0071704; P:GO:0072329; P:GO:1901575; F:GO:0003824; F:GO:0016829; F:GO:00…	P:organic acid metabolic process; P:lipid metabolic process; P:fatty acid metabolic process; P:fatty acid beta-oxidation; P:metabolic process; P:catabolic process; P:fatty acid catabolic process; P:cellular process; P:lipid catabolic process; P:organic acid catabolic process; P:carboxylic acid metabolic process; P:lipid modification; P:monocarboxylic acid metabolic process; P:lipid oxidation; P:o…	19.54	5
189	[INTERPRO, BLASTED, MAPPED, ANNOTATED]	fasciola_hepatica_prjeb25283|maker-scaffold10x_1366_pilon-snap-gene-0.39	A0A4E0S297	E3 SUMO-protein ligase RanBP2 OS=Fasciola hepatica OX=6192 GN=D915_003253 PE=4 SV=1	1810	3	0	65.65	9	P:GO:0046907; F:GO:0003924; F:GO:0005096; F:GO:0005515; F:GO:0016874; F:GO:0046872; C:GO:0005643; C:GO:0005773; C:GO:0005886	P:intracellular transport; F:GTPase activity; F:GTPase activator activity; F:protein binding; F:ligase activity; F:metal ion binding; C:nuclear pore; C:vacuole; C:plasma membrane	EC:6	Ligases	IPR000156 (SMART); IPR001876 (SMART); IPR011993 (G3DSA:2.30.29.GENE3D); IPR000156 (PFAM); G3DSA:4.10.1060.10 (GENE3D); IPR011990 (G3DSA:1.25.40.GENE3D); IPR001876 (PFAM); mobidb-lite (MOBIDB_LITE); mobidb-lite (MOBIDB_LITE); mobidb-lite (MOBIDB_LITE); mobidb-lite (MOBIDB_LITE); mobidb-lite (MOBIDB_LITE); mobidb-lite (MOBIDB_LITE); mobidb-lite (MOBIDB_LITE); mobidb-lite (MOBIDB_LITE); mobidb-lite …	P:GO:0046907; F:GO:0003824; F:GO:0003924; F:GO:0005096; F:GO:0005488; F:GO:0005515; F:GO:0008047; F:GO:0016462; F:GO:0016787; F:GO:0016817; F:GO:0016818; F:GO:0017111; F:GO:0030234; F:GO:0030695; F:GO:0060589; F:GO:0098772; C:GO:0005622; C:GO:0005634; C:GO:0005635; C:GO:0005643; C:GO:0005737; C:GO:0005773; C:GO:0005886; C:GO:0012505; C:GO:0016020; C:GO:0031967; C:GO:0031975; C:GO:0032991; C:GO:00…	P:intracellular transport; F:catalytic activity; F:GTPase activity; F:GTPase activator activity; F:binding; F:protein binding; F:enzyme activator activity; F:pyrophosphatase activity; F:hydrolase activity; F:hydrolase activity, acting on acid anhydrides; F:hydrolase activity, acting on acid anhydrides, in phosphorus-containing anhydrides; F:ribonucleoside triphosphate phosphatase activity; F:enzy…	3.923	5
190	[INTERPRO, BLASTED, MAPPED, ANNOTATED]	fasciola_hepatica_prjeb25283|maker-scaffold10x_1368_pilon-snap-gene-0.9	A0A4E0RFF1	WD40 repeat-containing protein SMU1 OS=Fasciola hepatica OX=6192 GN=D915_004313 PE=3 SV=1	525	20	0	47.55	5	P:GO:0000398; F:GO:0005515; C:GO:0016020; C:GO:0016607; C:GO:0071011	P:mRNA splicing, via spliceosome; F:protein binding; C:membrane; C:nuclear speck; C:precatalytic spliceosome			IPR020472 (PRINTS); IPR006595 (SMART); IPR006594 (SMART); IPR001680 (SMART); IPR001680 (PFAM); IPR015943 (G3DSA:2.130.10.GENE3D); PF17814 (PFAM); IPR045184 (PANTHER); IPR006595 (PROSITE_PROFILES); PS50294 (PROSITE_PROFILES); PS50294 (PROSITE_PROFILES); IPR006594 (PROSITE_PROFILES); PS50294 (PROSITE_PROFILES); IPR001680 (PROSITE_PROFILES); IPR001680 (PROSITE_PROFILES); PS50294 (PROSITE_PROFILES); …	P:GO:0000398; P:GO:0006139; P:GO:0006396; P:GO:0006725; P:GO:0006807; P:GO:0008152; P:GO:0008380; P:GO:0009987; P:GO:0010467; P:GO:0016070; P:GO:0034641; P:GO:0043170; P:GO:0044237; P:GO:0044238; P:GO:0046483; P:GO:0071704; P:GO:0090304; P:GO:1901360; F:GO:0005515; C:GO:0005622; C:GO:0005634; C:GO:0005681; C:GO:0016020; C:GO:0032991; C:GO:0043226; C:GO:0043227; C:GO:0043229; C:GO:0043231; C:GO:00…	P:mRNA splicing, via spliceosome; P:nucleobase-containing compound metabolic process; P:RNA processing; P:cellular aromatic compound metabolic process; P:nitrogen compound metabolic process; P:metabolic process; P:RNA splicing; P:cellular process; P:gene expression; P:RNA metabolic process; P:cellular nitrogen compound metabolic process; P:macromolecule metabolic process; P:cellular metabolic pro…	1.905	1
191	[INTERPRO, BLASTED, MAPPED, ANNOTATED]	fasciola_hepatica_prjeb25283|maker-scaffold10x_137_pilon-snap-gene-0.15	A0A4E0RU86	Acyl carrier protein OS=Fasciola hepatica OX=6192 GN=D915_003924 PE=3 SV=1	153	1	4.52063e-84	92.54	4	P:GO:0006633; F:GO:0005488; C:GO:0005739; C:GO:0016020	P:fatty acid biosynthetic process; F:binding; C:mitochondrion; C:membrane			IPR009081 (PFAM); IPR036736 (G3DSA:1.10.1200.GENE3D); IPR003231 (PANTHER); IPR003231 (HAMAP); IPR009081 (PROSITE_PROFILES); IPR036736 (SUPERFAMILY)	P:GO:0006633; F:GO:0005488; C:GO:0005622; C:GO:0005737; C:GO:0005739; C:GO:0016020; C:GO:0043226; C:GO:0043227; C:GO:0043229; C:GO:0043231; C:GO:0110165	P:fatty acid biosynthetic process; F:binding; C:intracellular anatomical structure; C:cytoplasm; C:mitochondrion; C:membrane; C:organelle; C:membrane-bounded organelle; C:intracellular organelle; C:intracellular membrane-bounded organelle; C:cellular anatomical entity	13.73	2
192	[INTERPRO, BLASTED, MAPPED, ANNOTATED]	fasciola_hepatica_prjeb25283|maker-scaffold10x_137_pilon-snap-gene-0.20	A0A4E0RVF1	RNA-binding protein Luc7 1 OS=Fasciola hepatica OX=6192 GN=D915_003923 PE=3 SV=1	264	2	0	77.27	6	P:GO:0006376; F:GO:0003729; C:GO:0005685; C:GO:0005686; C:GO:0016020; C:GO:0071004	P:mRNA splice site recognition; F:mRNA binding; C:U1 snRNP; C:U2 snRNP; C:membrane; C:U2-type prespliceosome			IPR004882 (PFAM); mobidb-lite (MOBIDB_LITE); mobidb-lite (MOBIDB_LITE); IPR004882 (PANTHER)	P:GO:0000245; P:GO:0000375; P:GO:0000377; P:GO:0000398; P:GO:0006139; P:GO:0006376; P:GO:0006396; P:GO:0006397; P:GO:0006725; P:GO:0006807; P:GO:0008152; P:GO:0008380; P:GO:0009987; P:GO:0010467; P:GO:0016043; P:GO:0016070; P:GO:0016071; P:GO:0022607; P:GO:0022613; P:GO:0022618; P:GO:0034641; P:GO:0043170; P:GO:0043933; P:GO:0044085; P:GO:0044237; P:GO:0044238; P:GO:0046483; P:GO:0065003; P:GO:00…	P:spliceosomal complex assembly; P:RNA splicing, via transesterification reactions; P:RNA splicing, via transesterification reactions with bulged adenosine as nucleophile; P:mRNA splicing, via spliceosome; P:nucleobase-containing compound metabolic process; P:mRNA splice site recognition; P:RNA processing; P:mRNA processing; P:cellular aromatic compound metabolic process; P:nitrogen compound meta…	9.848	2
193	[INTERPRO, BLASTED, MAPPED, ANNOTATED]	fasciola_hepatica_prjeb25283|maker-scaffold10x_1373_pilon-snap-gene-0.84	A0A4E0RDH4	Elongation factor Tu OS=Fasciola hepatica OX=6192 GN=D915_009310 PE=3 SV=1	446	10	0	51.54	8	P:GO:0006414; P:GO:0032543; F:GO:0003723; F:GO:0003746; F:GO:0003924; F:GO:0005525; C:GO:0005739; C:GO:0016020	P:translational elongation; P:mitochondrial translation; F:RNA binding; F:translation elongation factor activity; F:GTPase activity; F:GTP binding; C:mitochondrion; C:membrane	EC:3.6.1.15	Nucleoside-triphosphate phosphatase	IPR000795 (PRINTS); IPR027417 (G3DSA:3.40.50.GENE3D); IPR004161 (PFAM); IPR000795 (PFAM); G3DSA:2.40.30.10 (GENE3D); G3DSA:2.40.30.10 (GENE3D); IPR004160 (PFAM); PTHR43721 (PANTHER); IPR000795 (PROSITE_PROFILES); IPR041709 (CDD); cd03706 (CDD); IPR033720 (CDD); IPR009001 (SUPERFAMILY); IPR027417 (SUPERFAMILY); IPR009000 (SUPERFAMILY)	P:GO:0006412; P:GO:0006414; P:GO:0006518; P:GO:0006807; P:GO:0008152; P:GO:0009058; P:GO:0009059; P:GO:0009987; P:GO:0010467; P:GO:0019538; P:GO:0019538; P:GO:0032543; P:GO:0034641; P:GO:0034645; P:GO:0043043; P:GO:0043170; P:GO:0043603; P:GO:0043604; P:GO:0044237; P:GO:0044238; P:GO:0044249; P:GO:0044260; P:GO:0044271; P:GO:0071704; P:GO:0140053; P:GO:1901564; P:GO:1901566; P:GO:1901576; F:GO:00…	P:translation; P:translational elongation; P:peptide metabolic process; P:nitrogen compound metabolic process; P:metabolic process; P:biosynthetic process; P:macromolecule biosynthetic process; P:cellular process; P:gene expression; P:protein metabolic process; P:protein metabolic process; P:mitochondrial translation; P:cellular nitrogen compound metabolic process; P:obsolete cellular macromolecu…	29.37	11
194	[INTERPRO, BLASTED, MAPPED, ANNOTATED]	fasciola_hepatica_prjeb25283|maker-scaffold10x_1373_pilon-snap-gene-0.92	A0A4E0QVC3	Developmentally-regulated GTP-binding protein 1 OS=Fasciola hepatica OX=6192 GN=D915_009647 PE=4 SV=1	433	6	2.06864e-173	71.8	7	P:GO:0002181; P:GO:0006414; P:GO:0008535; F:GO:0003924; F:GO:0005525; C:GO:0005739; C:GO:0045277	P:cytoplasmic translation; P:translational elongation; P:respiratory chain complex IV assembly; F:GTPase activity; F:GTP binding; C:mitochondrion; C:respiratory chain complex IV	EC:3.6.1.15	Nucleoside-triphosphate phosphatase	IPR006073 (PRINTS); IPR006073 (PFAM); G3DSA:6.10.140.1070 (GENE3D); IPR005225 (TIGRFAM); IPR031662 (PFAM); IPR003213 (PFAM); IPR036549 (G3DSA:1.10.10.GENE3D); IPR045001 (PANTHER); IPR031167 (PROSITE_PROFILES); IPR045001 (CDD); IPR036549 (SUPERFAMILY); IPR027417 (SUPERFAMILY)	P:GO:0002181; P:GO:0006412; P:GO:0006414; P:GO:0006518; P:GO:0006807; P:GO:0008152; P:GO:0009058; P:GO:0009059; P:GO:0009987; P:GO:0010467; P:GO:0019538; P:GO:0019538; P:GO:0034641; P:GO:0034645; P:GO:0043043; P:GO:0043170; P:GO:0043603; P:GO:0043604; P:GO:0044237; P:GO:0044238; P:GO:0044249; P:GO:0044260; P:GO:0044271; P:GO:0071704; P:GO:1901564; P:GO:1901566; P:GO:1901576; F:GO:0000166; F:GO:00…	P:cytoplasmic translation; P:translation; P:translational elongation; P:peptide metabolic process; P:nitrogen compound metabolic process; P:metabolic process; P:biosynthetic process; P:macromolecule biosynthetic process; P:cellular process; P:gene expression; P:protein metabolic process; P:protein metabolic process; P:cellular nitrogen compound metabolic process; P:obsolete cellular macromolecule…	5.774	2
195	[INTERPRO, BLASTED, MAPPED, ANNOTATED]	fasciola_hepatica_prjeb25283|maker-scaffold10x_1373_pilon-snap-gene-0.97	A0A4E0RAS5	Putative ATP-dependent RNA helicase DDX17 OS=Fasciola hepatica OX=6192 GN=D915_010760 PE=4 SV=1	1132	20	0	56.55	8	F:GO:0003723; F:GO:0003724; F:GO:0005524; F:GO:0016887; C:GO:0005634; C:GO:0005737; C:GO:0016020; C:GO:1990904	F:RNA binding; F:RNA helicase activity; F:ATP binding; F:ATP hydrolysis activity; C:nucleus; C:cytoplasm; C:membrane; C:ribonucleoprotein complex	EC:3	Hydrolases	IPR014001 (SMART); IPR001650 (SMART); IPR027417 (G3DSA:3.40.50.GENE3D); IPR001650 (PFAM); IPR027417 (G3DSA:3.40.50.GENE3D); IPR011545 (PFAM); mobidb-lite (MOBIDB_LITE); mobidb-lite (MOBIDB_LITE); mobidb-lite (MOBIDB_LITE); mobidb-lite (MOBIDB_LITE); mobidb-lite (MOBIDB_LITE); mobidb-lite (MOBIDB_LITE); mobidb-lite (MOBIDB_LITE); mobidb-lite (MOBIDB_LITE); mobidb-lite (MOBIDB_LITE); mobidb-lite (M…	F:GO:0003676; F:GO:0003723; F:GO:0003724; F:GO:0003824; F:GO:0004386; F:GO:0005488; F:GO:0005524; F:GO:0016462; F:GO:0016787; F:GO:0016817; F:GO:0016818; F:GO:0016887; F:GO:0017111; F:GO:0097159; F:GO:0140098; F:GO:0140640; F:GO:0140657; F:GO:1901363; C:GO:0005622; C:GO:0005634; C:GO:0005737; C:GO:0016020; C:GO:0032991; C:GO:0043226; C:GO:0043227; C:GO:0043229; C:GO:0043231; C:GO:0110165; C:GO:19…	F:nucleic acid binding; F:RNA binding; F:RNA helicase activity; F:catalytic activity; F:helicase activity; F:binding; F:ATP binding; F:pyrophosphatase activity; F:hydrolase activity; F:hydrolase activity, acting on acid anhydrides; F:hydrolase activity, acting on acid anhydrides, in phosphorus-containing anhydrides; F:ATP hydrolysis activity; F:ribonucleoside triphosphate phosphatase activity; F:…	3.534	4
17	[INTERPRO, BLASTED, MAPPED, ANNOTATED]	fasciola_hepatica_prjeb25283|maker-scaffold10x_1376_pilon-augustus-gene-0.5	A0A4E0RPR1	Basement membrane-specific heparan sulfate proteoglycan core protein OS=Fasciola hepatica OX=6192 GN=D915_000102 PE=4 SV=1	756	8	0	50.68	1	F:GO:0005515	F:protein binding			IPR002172 (PRINTS); IPR002172 (SMART); IPR003599 (SMART); IPR003598 (SMART); IPR002172 (PFAM); IPR013098 (PFAM); IPR013783 (G3DSA:2.60.40.GENE3D); IPR036055 (G3DSA:4.10.400.GENE3D); G3DSA:4.10.1220.10 (GENE3D); IPR013783 (G3DSA:2.60.40.GENE3D); IPR013783 (G3DSA:2.60.40.GENE3D); IPR036055 (G3DSA:4.10.400.GENE3D); PTHR24270 (PANTHER); IPR007110 (PROSITE_PROFILES); IPR002172 (PROSITE_PROFILES); IPR0…	F:GO:0005515	F:protein binding	49.74	35
197	[INTERPRO, BLASTED, MAPPED, ANNOTATED]	fasciola_hepatica_prjeb25283|maker-scaffold10x_1382_pilon-snap-gene-0.50	A0A2H1C3Z8	L23A ribosomal protein natural variant OS=Fasciola hepatica OX=6192 GN=D915_007199 PE=3 SV=1	200	1	8.15387e-142	100	4	P:GO:0000027; P:GO:0006412; F:GO:0003735; C:GO:0022625	P:ribosomal large subunit assembly; P:translation; F:structural constituent of ribosome; C:cytosolic large ribosomal subunit			IPR013025 (PFAM); IPR012677 (G3DSA:3.30.70.GENE3D); IPR005633 (PFAM); mobidb-lite (MOBIDB_LITE); IPR013025 (PANTHER); IPR013025 (HAMAP); IPR013025 (HAMAP); IPR012678 (SUPERFAMILY)	P:GO:0000027; P:GO:0006412; P:GO:0006996; P:GO:0009987; P:GO:0016043; P:GO:0022607; P:GO:0022613; P:GO:0022618; P:GO:0042254; P:GO:0042273; P:GO:0043933; P:GO:0044085; P:GO:0065003; P:GO:0065003; P:GO:0070925; P:GO:0071826; P:GO:0071840; P:GO:0140694; F:GO:0003735; F:GO:0005198; C:GO:0005622; C:GO:0005737; C:GO:0005829; C:GO:0005840; C:GO:0015934; C:GO:0022625; C:GO:0022626; C:GO:0032991; C:GO:00…	P:ribosomal large subunit assembly; P:translation; P:organelle organization; P:cellular process; P:cellular component organization; P:cellular component assembly; P:ribonucleoprotein complex biogenesis; P:protein-RNA complex assembly; P:ribosome biogenesis; P:ribosomal large subunit biogenesis; P:protein-containing complex organization; P:cellular component biogenesis; P:protein-containing comple…	27	5
198	[INTERPRO, BLASTED, MAPPED, ANNOTATED]	fasciola_hepatica_prjeb25283|maker-scaffold10x_1382_pilon-snap-gene-0.57	A0A2H1C281	Papain family cysteine protease OS=Fasciola hepatica OX=6192 GN=D915_008045 PE=3 SV=1	316	20	2.1095e-170	62.16	7	P:GO:0044248; P:GO:0050790; P:GO:0051603; F:GO:0004197; C:GO:0005615; C:GO:0005764; C:GO:0016020	P:cellular catabolic process; P:regulation of catalytic activity; P:proteolysis involved in protein catabolic process; F:cysteine-type endopeptidase activity; C:extracellular space; C:lysosome; C:membrane	EC:3.4.22	Acting on peptide bonds (peptidases)	IPR000668 (SMART); G3DSA:3.90.70.10 (GENE3D); IPR000668 (PFAM); G3DSA:3.90.70.10 (GENE3D); IPR013128 (PANTHER); cd02620 (CDD); IPR038765 (SUPERFAMILY); IPR038765 (SUPERFAMILY)	P:GO:0006508; P:GO:0006807; P:GO:0008152; P:GO:0009056; P:GO:0009057; P:GO:0009987; P:GO:0019538; P:GO:0019538; P:GO:0030163; P:GO:0030163; P:GO:0043170; P:GO:0044237; P:GO:0044238; P:GO:0044248; P:GO:0044260; P:GO:0044265; P:GO:0051603; P:GO:0071704; P:GO:1901564; P:GO:1901565; P:GO:1901575; F:GO:0003824; F:GO:0004175; F:GO:0004197; F:GO:0008233; F:GO:0008234; F:GO:0016787; F:GO:0140096; C:GO:00…	P:proteolysis; P:nitrogen compound metabolic process; P:metabolic process; P:catabolic process; P:macromolecule catabolic process; P:cellular process; P:protein metabolic process; P:protein metabolic process; P:protein catabolic process; P:protein catabolic process; P:macromolecule metabolic process; P:cellular metabolic process; P:primary metabolic process; P:cellular catabolic process; P:obsole…	22.47	7
199	[INTERPRO, BLASTED, MAPPED, ANNOTATED]	fasciola_hepatica_prjeb25283|maker-scaffold10x_1386_pilon-snap-gene-0.4	A0A2H1CCM3	Lysosomal alpha-glucosidase OS=Fasciola hepatica OX=6192 GN=D915_004716 PE=4 SV=1	441	2	1.68454e-159	94.16	1	F:GO:0016787	F:hydrolase activity	EC:3	Hydrolases	IPR000519 (SMART); IPR000519 (PFAM); G3DSA:2.60.40.1760 (GENE3D); IPR031727 (PFAM); IPR044913 (G3DSA:4.10.110.GENE3D); IPR000519 (PROSITE_PROFILES); IPR000519 (CDD); IPR044913 (SUPERFAMILY)	no GO terms	no GO terms	8.844	4
200	[INTERPRO, BLASTED, MAPPED, ANNOTATED]	fasciola_hepatica_prjeb25283|maker-scaffold10x_1389_pilon-augustus-gene-0.23	A0A4E0R0J6	Heterogeneous nuclear ribonucleoprotein L OS=Fasciola hepatica OX=6192 GN=D915_007804 PE=4 SV=1	219	7	9.34639e-94	60.27	6	P:GO:0006397; P:GO:0043484; F:GO:0003729; C:GO:0005634; C:GO:0016020; C:GO:1990904	P:mRNA processing; P:regulation of RNA splicing; F:mRNA binding; C:nucleus; C:membrane; C:ribonucleoprotein complex			IPR000504 (SMART); IPR012677 (G3DSA:3.30.70.GENE3D); IPR012677 (G3DSA:3.30.70.GENE3D); IPR012677 (G3DSA:3.30.70.GENE3D); PF13893 (PFAM); PTHR15592 (PANTHER); IPR000504 (PROSITE_PROFILES); cd12424 (CDD); IPR035979 (SUPERFAMILY); IPR035979 (SUPERFAMILY)	P:GO:0006139; P:GO:0006396; P:GO:0006725; P:GO:0006807; P:GO:0008152; P:GO:0008380; P:GO:0009987; P:GO:0010467; P:GO:0010468; P:GO:0016070; P:GO:0019219; P:GO:0019222; P:GO:0031323; P:GO:0034641; P:GO:0043170; P:GO:0043484; P:GO:0044237; P:GO:0044238; P:GO:0046483; P:GO:0050789; P:GO:0050794; P:GO:0051171; P:GO:0051252; P:GO:0060255; P:GO:0065007; P:GO:0071704; P:GO:0080090; P:GO:0090304; P:GO:19…	P:nucleobase-containing compound metabolic process; P:RNA processing; P:cellular aromatic compound metabolic process; P:nitrogen compound metabolic process; P:metabolic process; P:RNA splicing; P:cellular process; P:gene expression; P:regulation of gene expression; P:RNA metabolic process; P:regulation of nucleobase-containing compound metabolic process; P:regulation of metabolic process; P:regul…	8.219	1
201	[INTERPRO, BLASTED, MAPPED, ANNOTATED]	fasciola_hepatica_prjeb25283|maker-scaffold10x_139_pilon-snap-gene-0.7	A0A4E0RAJ8	Leucine-rich repeat-containing protein 47 OS=Fasciola hepatica OX=6192 GN=D915_003494 PE=4 SV=1	584	20	0	52.36	3	P:GO:0006432; F:GO:0004826; F:GO:0005515	P:phenylalanyl-tRNA aminoacylation; F:phenylalanine-tRNA ligase activity; F:protein binding	EC:6.1.1.20	Phenylalanine--tRNA ligase	SM00364 (SMART); IPR003591 (SMART); IPR032675 (G3DSA:3.80.10.GENE3D); IPR032675 (G3DSA:3.80.10.GENE3D); IPR001611 (PFAM); IPR020825 (G3DSA:3.50.40.GENE3D); mobidb-lite (MOBIDB_LITE); mobidb-lite (MOBIDB_LITE); PTHR48051 (PANTHER); IPR001611 (PROSITE_PROFILES); IPR001611 (PROSITE_PROFILES); SSF52058 (SUPERFAMILY)	F:GO:0005515	F:protein binding	9.932	4
202	[INTERPRO, BLASTED, MAPPED, ANNOTATED]	fasciola_hepatica_prjeb25283|maker-scaffold10x_139_pilon-snap-gene-0.9	A0A4E0S1S0	Ubiquitin carboxyl-terminal hydrolase OS=Fasciola hepatica OX=6192 GN=D915_002450 PE=3 SV=1	191	2	2.046e-136	71.17	6	P:GO:0006511; P:GO:0016579; P:GO:0044237; F:GO:0004843; F:GO:0008242; C:GO:0005737	P:ubiquitin-dependent protein catabolic process; P:protein deubiquitination; P:cellular metabolic process; F:cysteine-type deubiquitinase activity; F:omega peptidase activity; C:cytoplasm	EC:3.4.19.12	Ubiquitinyl hydrolase 1	IPR001578 (PRINTS); IPR036959 (G3DSA:3.40.532.GENE3D); IPR036959 (G3DSA:3.40.532.GENE3D); IPR001578 (PFAM); IPR001578 (PANTHER); cd09616 (CDD); IPR038765 (SUPERFAMILY)	P:GO:0006508; P:GO:0006511; P:GO:0006807; P:GO:0008152; P:GO:0009987; P:GO:0016579; P:GO:0019538; P:GO:0019538; P:GO:0036211; P:GO:0036211; P:GO:0043170; P:GO:0043412; P:GO:0044237; P:GO:0044238; P:GO:0044260; P:GO:0070646; P:GO:0070647; P:GO:0071704; P:GO:1901564; F:GO:0003824; F:GO:0004843; F:GO:0008233; F:GO:0008234; F:GO:0008242; F:GO:0016787; F:GO:0019783; F:GO:0101005; F:GO:0140096; C:GO:00…	P:proteolysis; P:ubiquitin-dependent protein catabolic process; P:nitrogen compound metabolic process; P:metabolic process; P:cellular process; P:protein deubiquitination; P:protein metabolic process; P:protein metabolic process; P:protein modification process; P:protein modification process; P:macromolecule metabolic process; P:macromolecule modification; P:cellular metabolic process; P:primary …	5.759	1
203	[INTERPRO, BLASTED, MAPPED, ANNOTATED]	fasciola_hepatica_prjeb25283|maker-scaffold10x_1399_pilon-snap-gene-0.14	A0A4E0QUM5	GOLD domain-containing protein OS=Fasciola hepatica OX=6192 GN=D915_010692 PE=3 SV=1	182	1	4.18457e-93	99.23	9	P:GO:0006886; P:GO:0006888; P:GO:0007030; C:GO:0005773; C:GO:0005783; C:GO:0005793; C:GO:0005794; C:GO:0005886; C:GO:0030134	P:intracellular protein transport; P:endoplasmic reticulum to Golgi vesicle-mediated transport; P:Golgi organization; C:vacuole; C:endoplasmic reticulum; C:endoplasmic reticulum-Golgi intermediate compartment; C:Golgi apparatus; C:plasma membrane; C:COPII-coated ER to Golgi transport vesicle			IPR009038 (SMART); IPR009038 (PFAM); mobidb-lite (MOBIDB_LITE); mobidb-lite (MOBIDB_LITE); IPR015720 (PANTHER); IPR009038 (PROSITE_PROFILES); SignalP-noTM (SIGNALP_EUK); TMhelix (TMHMM)	P:GO:0006810; P:GO:0006886; P:GO:0006888; P:GO:0006996; P:GO:0007030; P:GO:0008104; P:GO:0008104; P:GO:0009987; P:GO:0010256; P:GO:0015031; P:GO:0016043; P:GO:0016192; P:GO:0033036; P:GO:0045184; P:GO:0046907; P:GO:0048193; P:GO:0051179; P:GO:0051234; P:GO:0051641; P:GO:0051649; P:GO:0070727; P:GO:0071702; P:GO:0071705; P:GO:0071840; C:GO:0005622; C:GO:0005737; C:GO:0005773; C:GO:0005783; C:GO:00…	P:transport; P:intracellular protein transport; P:endoplasmic reticulum to Golgi vesicle-mediated transport; P:organelle organization; P:Golgi organization; P:protein localization; P:protein localization; P:cellular process; P:endomembrane system organization; P:protein transport; P:cellular component organization; P:vesicle-mediated transport; P:macromolecule localization; P:establishment of pro…	26.92	4
204	[INTERPRO, BLASTED, MAPPED, ANNOTATED]	fasciola_hepatica_prjeb25283|maker-scaffold10x_14_pilon-snap-gene-0.109	A0A4E0RXE3	Glutamyl tRNA synthetase cytoplasmic OS=Fasciola hepatica OX=6192 GN=D915_002574 PE=3 SV=1	1234	3	0	71.56	9	P:GO:0006414; P:GO:0006424; P:GO:0006433; F:GO:0004364; F:GO:0004818; F:GO:0004827; F:GO:0005524; C:GO:0005737; C:GO:0017101	P:translational elongation; P:glutamyl-tRNA aminoacylation; P:prolyl-tRNA aminoacylation; F:glutathione transferase activity; F:glutamate-tRNA ligase activity; F:proline-tRNA ligase activity; F:ATP binding; C:cytoplasm; C:aminoacyl-tRNA synthetase multienzyme complex	EC:2.5.1.18; EC:6.1.1.15; EC:6.1.1.17	Glutathione transferase; Proline--tRNA ligase; Glutamate--tRNA ligase	IPR002316 (PRINTS); IPR016061 (SMART); IPR036621 (G3DSA:3.40.50.GENE3D); IPR020056 (G3DSA:2.40.240.GENE3D); G3DSA:1.20.1050.130 (GENE3D); IPR002314 (PFAM); IPR020059 (PFAM); G3DSA:3.90.800.10 (GENE3D); IPR017449 (G3DSA:3.30.110.GENE3D); IPR004499 (TIGRFAM); IPR020058 (PFAM); IPR014729 (G3DSA:3.40.50.GENE3D); IPR020061 (G3DSA:1.10.1160.GENE3D); IPR004154 (PFAM); IPR045864 (G3DSA:3.30.930.GENE3D); …	P:GO:0006082; P:GO:0006139; P:GO:0006399; P:GO:0006412; P:GO:0006414; P:GO:0006418; P:GO:0006433; P:GO:0006518; P:GO:0006520; P:GO:0006725; P:GO:0006807; P:GO:0008152; P:GO:0009058; P:GO:0009059; P:GO:0009987; P:GO:0010467; P:GO:0016070; P:GO:0019538; P:GO:0019538; P:GO:0019752; P:GO:0034641; P:GO:0034645; P:GO:0034660; P:GO:0043039; P:GO:0043043; P:GO:0043170; P:GO:0043436; P:GO:0043603; P:GO:00…	P:organic acid metabolic process; P:nucleobase-containing compound metabolic process; P:tRNA metabolic process; P:translation; P:translational elongation; P:tRNA aminoacylation for protein translation; P:prolyl-tRNA aminoacylation; P:peptide metabolic process; P:amino acid metabolic process; P:cellular aromatic compound metabolic process; P:nitrogen compound metabolic process; P:metabolic process…	8.752	8
205	[INTERPRO, BLASTED, MAPPED, ANNOTATED]	fasciola_hepatica_prjeb25283|maker-scaffold10x_14_pilon-snap-gene-0.126	A0A2H1BUL6	Cytochrome c1 domain protein OS=Fasciola hepatica OX=6192 GN=D915_009955 PE=3 SV=1	303	1	1.48469e-141	100	6	P:GO:0006122; P:GO:0015985; P:GO:0015986; F:GO:0009055; F:GO:0020037; C:GO:0005750	P:mitochondrial electron transport, ubiquinol to cytochrome c; P:energy coupled proton transport, down electrochemical gradient; P:proton motive force-driven ATP synthesis; F:electron transfer activity; F:heme binding; C:mitochondrial respiratory chain complex III	EC:1	Oxidoreductases	IPR002326 (PRINTS); IPR002326 (PFAM); IPR036909 (G3DSA:1.10.760.GENE3D); G3DSA:1.20.5.100 (GENE3D); IPR002326 (PANTHER); IPR009056 (PROSITE_PROFILES); IPR021157 (SUPERFAMILY); IPR036909 (SUPERFAMILY); TMhelix (TMHMM)	P:GO:0006091; P:GO:0006119; P:GO:0006122; P:GO:0006139; P:GO:0006163; P:GO:0006164; P:GO:0006725; P:GO:0006753; P:GO:0006754; P:GO:0006793; P:GO:0006796; P:GO:0006807; P:GO:0006810; P:GO:0006811; P:GO:0006812; P:GO:0008152; P:GO:0009058; P:GO:0009060; P:GO:0009117; P:GO:0009141; P:GO:0009142; P:GO:0009144; P:GO:0009145; P:GO:0009150; P:GO:0009152; P:GO:0009165; P:GO:0009199; P:GO:0009201; P:GO:00…	P:generation of precursor metabolites and energy; P:oxidative phosphorylation; P:mitochondrial electron transport, ubiquinol to cytochrome c; P:nucleobase-containing compound metabolic process; P:purine nucleotide metabolic process; P:purine nucleotide biosynthetic process; P:cellular aromatic compound metabolic process; P:nucleoside phosphate metabolic process; P:ATP biosynthetic process; P:phos…	31.02	8
206	[INTERPRO, BLASTED, MAPPED, ANNOTATED]	fasciola_hepatica_prjeb25283|maker-scaffold10x_1404_pilon-snap-gene-0.14	A0A4E0RUC9	Arginine:serine rich splicing factor OS=Fasciola hepatica OX=6192 GN=D915_008524 PE=4 SV=1	271	13	0	59.72	1	F:GO:0003723	F:RNA binding			IPR000504 (SMART); IPR012677 (G3DSA:3.30.70.GENE3D); IPR000504 (PFAM); mobidb-lite (MOBIDB_LITE); mobidb-lite (MOBIDB_LITE); mobidb-lite (MOBIDB_LITE); mobidb-lite (MOBIDB_LITE); mobidb-lite (MOBIDB_LITE); mobidb-lite (MOBIDB_LITE); PTHR48028 (PANTHER); IPR000504 (PROSITE_PROFILES); cd12373 (CDD); IPR035979 (SUPERFAMILY)	F:GO:0003676; F:GO:0003723	F:nucleic acid binding; F:RNA binding	4.428	1
207	[INTERPRO, BLASTED, MAPPED, ANNOTATED]	fasciola_hepatica_prjeb25283|maker-scaffold10x_1410_pilon-snap-gene-0.24	A0A4E0S107	Prominin-1-A OS=Fasciola hepatica OX=6192 GN=D915_005283 PE=3 SV=1	779	1	0	95.4	1	C:GO:0016020	C:membrane			IPR008795 (PFAM); IPR008795 (PANTHER); TMhelix (TMHMM); TMhelix (TMHMM); TMhelix (TMHMM); TMhelix (TMHMM); TMhelix (TMHMM); TMhelix (TMHMM)	C:GO:0016020	C:membrane	6.547	4
208	[INTERPRO, BLASTED, MAPPED, ANNOTATED]	fasciola_hepatica_prjeb25283|maker-scaffold10x_142_pilon-snap-gene-0.83	A0A4E0RFE1	Fragile X mental retardation syndrome 1 OS=Fasciola hepatica OX=6192 GN=D915_009388 PE=4 SV=1	812	3	0	65.19	22	P:GO:0006414; P:GO:0007417; P:GO:0008088; P:GO:0017148; P:GO:0022603; P:GO:0043488; P:GO:0045727; P:GO:0048813; P:GO:0050773; P:GO:0050804; P:GO:0050807; F:GO:0003730; F:GO:0042803; C:GO:0005634; C:GO:0005844; C:GO:0014069; C:GO:0030424; C:GO:0032838; C:GO:0036464; C:GO:0043025; C:GO:0043197; C:GO:0098590	P:translational elongation; P:central nervous system development; P:axo-dendritic transport; P:negative regulation of translation; P:regulation of anatomical structure morphogenesis; P:regulation of mRNA stability; P:positive regulation of translation; P:dendrite morphogenesis; P:regulation of dendrite development; P:modulation of chemical synaptic transmission; P:regulation of synapse organizati…			IPR036612 (G3DSA:3.30.1370.GENE3D); mobidb-lite (MOBIDB_LITE); mobidb-lite (MOBIDB_LITE); mobidb-lite (MOBIDB_LITE); mobidb-lite (MOBIDB_LITE); mobidb-lite (MOBIDB_LITE); mobidb-lite (MOBIDB_LITE); mobidb-lite (MOBIDB_LITE); mobidb-lite (MOBIDB_LITE); mobidb-lite (MOBIDB_LITE); IPR040148 (PANTHER); PS50084 (PROSITE_PROFILES); cd22426 (CDD); IPR036612 (SUPERFAMILY)	P:GO:0000902; P:GO:0000904; P:GO:0006139; P:GO:0006401; P:GO:0006402; P:GO:0006412; P:GO:0006414; P:GO:0006417; P:GO:0006518; P:GO:0006725; P:GO:0006807; P:GO:0006810; P:GO:0006928; P:GO:0007017; P:GO:0007018; P:GO:0007154; P:GO:0007267; P:GO:0007268; P:GO:0007275; P:GO:0007399; P:GO:0007417; P:GO:0008088; P:GO:0008152; P:GO:0009056; P:GO:0009057; P:GO:0009058; P:GO:0009059; P:GO:0009653; P:GO:00…	P:cell morphogenesis; P:cell morphogenesis involved in differentiation; P:nucleobase-containing compound metabolic process; P:RNA catabolic process; P:mRNA catabolic process; P:translation; P:translational elongation; P:regulation of translation; P:peptide metabolic process; P:cellular aromatic compound metabolic process; P:nitrogen compound metabolic process; P:transport; P:obsolete movement of …	19.09	12
209	[INTERPRO, BLASTED, MAPPED, ANNOTATED]	fasciola_hepatica_prjeb25283|maker-scaffold10x_1420_pilon-snap-gene-0.41	A0A4E0RQI5	Programmed cell death protein 6 OS=Fasciola hepatica OX=6192 GN=D915_010217 PE=4 SV=1	212	20	4.36845e-111	55.7	1	F:GO:0005509	F:calcium ion binding			IPR002048 (SMART); G3DSA:1.10.238.10 (GENE3D); IPR002048 (PFAM); PTHR46212 (PANTHER); IPR002048 (PROSITE_PROFILES); IPR002048 (PROSITE_PROFILES); IPR011992 (SUPERFAMILY)	F:GO:0005509	F:calcium ion binding	5.189	1
210	[INTERPRO, BLASTED, MAPPED, ANNOTATED]	fasciola_hepatica_prjeb25283|maker-scaffold10x_1420_pilon-snap-gene-0.42	A0A4E0S2T2	Programmed cell death protein 6 OS=Fasciola hepatica OX=6192 GN=D915_000927 PE=4 SV=1	200	20	4.7735e-125	58.18	2	F:GO:0005509; F:GO:0016787	F:calcium ion binding; F:hydrolase activity	EC:3	Hydrolases	IPR002048 (SMART); IPR002048 (PFAM); G3DSA:1.10.238.10 (GENE3D); PTHR46212 (PANTHER); IPR002048 (PROSITE_PROFILES); IPR002048 (PROSITE_PROFILES); cd16180 (CDD); IPR011992 (SUPERFAMILY)	F:GO:0005509	F:calcium ion binding	5.5	1
211	[INTERPRO, BLASTED, MAPPED, ANNOTATED]	fasciola_hepatica_prjeb25283|maker-scaffold10x_1420_pilon-snap-gene-0.45	A0A4E0QZH7	26S proteasome non-ATPase regulatory subunit OS=Fasciola hepatica OX=6192 GN=D915_008354 PE=4 SV=1	273	1	3.11074e-172	87.55	6	P:GO:0043161; P:GO:0044248; C:GO:0005634; C:GO:0005829; C:GO:0008541; C:GO:0016020	P:proteasome-mediated ubiquitin-dependent protein catabolic process; P:cellular catabolic process; C:nucleus; C:cytosol; C:proteasome regulatory particle, lid subcomplex; C:membrane			IPR033464 (PFAM); G3DSA:1.25.40.990 (GENE3D); IPR006746 (PANTHER); IPR000717 (PROSITE_PROFILES)	P:GO:0006508; P:GO:0006511; P:GO:0006807; P:GO:0008152; P:GO:0009056; P:GO:0009057; P:GO:0009987; P:GO:0010498; P:GO:0019538; P:GO:0019538; P:GO:0019941; P:GO:0030163; P:GO:0030163; P:GO:0043161; P:GO:0043170; P:GO:0043632; P:GO:0044237; P:GO:0044238; P:GO:0044248; P:GO:0044260; P:GO:0044265; P:GO:0051603; P:GO:0071704; P:GO:1901564; P:GO:1901565; P:GO:1901575; C:GO:0000502; C:GO:0005622; C:GO:00…	P:proteolysis; P:ubiquitin-dependent protein catabolic process; P:nitrogen compound metabolic process; P:metabolic process; P:catabolic process; P:macromolecule catabolic process; P:cellular process; P:proteasomal protein catabolic process; P:protein metabolic process; P:protein metabolic process; P:modification-dependent protein catabolic process; P:protein catabolic process; P:protein catabolic…	27.11	6
212	[INTERPRO, BLASTED, MAPPED, ANNOTATED]	fasciola_hepatica_prjeb25283|maker-scaffold10x_1420_pilon-snap-gene-0.55	A0A4E0REL8	Dynamin GTPase OS=Fasciola hepatica OX=6192 GN=D915_004587 PE=4 SV=1	1028	4	0	82.25	11	P:GO:0006898; P:GO:0006900; P:GO:0010324; F:GO:0003924; F:GO:0005525; F:GO:0008017; C:GO:0005737; C:GO:0005874; C:GO:0005886; C:GO:0043231; C:GO:0045202	P:receptor-mediated endocytosis; P:vesicle budding from membrane; P:membrane invagination; F:GTPase activity; F:GTP binding; F:microtubule binding; C:cytoplasm; C:microtubule; C:plasma membrane; C:intracellular membrane-bounded organelle; C:synapse	EC:3.6.1.15	Nucleoside-triphosphate phosphatase	IPR022812 (PRINTS); IPR001401 (SMART); IPR003130 (SMART); IPR001849 (SMART); IPR045063 (PFAM); IPR011993 (G3DSA:2.30.29.GENE3D); IPR003130 (PFAM); IPR027417 (G3DSA:3.40.50.GENE3D); IPR000375 (PFAM); G3DSA:1.20.120.1240 (GENE3D); IPR027417 (G3DSA:3.40.50.GENE3D); IPR001849 (PFAM); mobidb-lite (MOBIDB_LITE); mobidb-lite (MOBIDB_LITE); IPR022812 (PANTHER); IPR030381 (PROSITE_PROFILES); IPR030381 (PR…	P:GO:0006810; P:GO:0006897; P:GO:0006898; P:GO:0006900; P:GO:0006996; P:GO:0009987; P:GO:0010324; P:GO:0016043; P:GO:0016050; P:GO:0016192; P:GO:0051179; P:GO:0051234; P:GO:0061024; P:GO:0071840; F:GO:0003824; F:GO:0003924; F:GO:0005488; F:GO:0005515; F:GO:0005525; F:GO:0008017; F:GO:0008092; F:GO:0015631; F:GO:0016462; F:GO:0016787; F:GO:0016817; F:GO:0016818; F:GO:0017111; C:GO:0005622; C:GO:00…	P:transport; P:endocytosis; P:receptor-mediated endocytosis; P:vesicle budding from membrane; P:organelle organization; P:cellular process; P:membrane invagination; P:cellular component organization; P:vesicle organization; P:vesicle-mediated transport; P:localization; P:establishment of localization; P:membrane organization; P:cellular component organization or biogenesis; F:catalytic activity; …	7.685	5
213	[INTERPRO, NO-BLAST]	fasciola_hepatica_prjeb25283|maker-scaffold10x_1424_pilon-snap-gene-0.15	---NA---	---NA---	66	---NA---	---NA---	---NA---	---NA---					mobidb-lite (MOBIDB_LITE)	no GO terms	no GO terms	12	1
214	[INTERPRO, BLASTED, MAPPED, ANNOTATED]	fasciola_hepatica_prjeb25283|maker-scaffold10x_1425_pilon-snap-gene-0.15	A0A4E0RIX9	Putative microtubule-associated protein OS=Fasciola hepatica OX=6192 GN=D915_001813 PE=4 SV=1	652	4	0	84.72	15	P:GO:0007019; P:GO:0007409; P:GO:0016358; P:GO:0031110; P:GO:1901879; P:GO:1902903; F:GO:0003779; F:GO:0008017; C:GO:0005829; C:GO:0005874; C:GO:0005875; C:GO:0030425; C:GO:0043025; C:GO:0045202; C:GO:0098590	P:microtubule depolymerization; P:axonogenesis; P:dendrite development; P:regulation of microtubule polymerization or depolymerization; P:regulation of protein depolymerization; P:regulation of supramolecular fiber organization; F:actin binding; F:microtubule binding; C:cytosol; C:microtubule; C:microtubule associated complex; C:dendrite; C:neuronal cell body; C:synapse; C:plasma membrane region			mobidb-lite (MOBIDB_LITE); mobidb-lite (MOBIDB_LITE); mobidb-lite (MOBIDB_LITE); mobidb-lite (MOBIDB_LITE); mobidb-lite (MOBIDB_LITE); IPR026074 (PANTHER)	P:GO:0000226; P:GO:0000902; P:GO:0000904; P:GO:0006996; P:GO:0007010; P:GO:0007017; P:GO:0007019; P:GO:0007275; P:GO:0007399; P:GO:0007409; P:GO:0009653; P:GO:0009987; P:GO:0016043; P:GO:0016358; P:GO:0022008; P:GO:0022411; P:GO:0030030; P:GO:0030154; P:GO:0030182; P:GO:0031109; P:GO:0031110; P:GO:0031175; P:GO:0032501; P:GO:0032502; P:GO:0032886; P:GO:0032984; P:GO:0032984; P:GO:0032989; P:GO:00…	P:microtubule cytoskeleton organization; P:cell morphogenesis; P:cell morphogenesis involved in differentiation; P:organelle organization; P:cytoskeleton organization; P:microtubule-based process; P:microtubule depolymerization; P:multicellular organism development; P:nervous system development; P:axonogenesis; P:anatomical structure morphogenesis; P:cellular process; P:cellular component organiz…	14.88	6
215	[INTERPRO, BLASTED, MAPPED, ANNOTATED]	fasciola_hepatica_prjeb25283|maker-scaffold10x_1427_pilon-snap-gene-0.9	A0A4E0R8D3	Phosphatase inhibitor OS=Fasciola hepatica OX=6192 GN=D915_006495 PE=3 SV=1	195	1	8.31558e-144	99.49	6	P:GO:0009966; P:GO:0043086; P:GO:0043666; F:GO:0004721; F:GO:0004864; F:GO:0019903	P:regulation of signal transduction; P:negative regulation of catalytic activity; P:regulation of phosphoprotein phosphatase activity; F:phosphoprotein phosphatase activity; F:protein phosphatase inhibitor activity; F:protein phosphatase binding			IPR007062 (PFAM); G3DSA:6.10.250.1050 (GENE3D); mobidb-lite (MOBIDB_LITE); mobidb-lite (MOBIDB_LITE); mobidb-lite (MOBIDB_LITE); mobidb-lite (MOBIDB_LITE); IPR007062 (PANTHER)	P:GO:0006470; P:GO:0006793; P:GO:0006796; P:GO:0006807; P:GO:0008152; P:GO:0009966; P:GO:0009987; P:GO:0010921; P:GO:0016311; P:GO:0019220; P:GO:0019222; P:GO:0019538; P:GO:0019538; P:GO:0031323; P:GO:0031399; P:GO:0035303; P:GO:0035304; P:GO:0036211; P:GO:0036211; P:GO:0043170; P:GO:0043412; P:GO:0043666; P:GO:0044237; P:GO:0044238; P:GO:0044260; P:GO:0050789; P:GO:0050790; P:GO:0050794; P:GO:00…	P:protein dephosphorylation; P:phosphorus metabolic process; P:phosphate-containing compound metabolic process; P:nitrogen compound metabolic process; P:metabolic process; P:regulation of signal transduction; P:cellular process; P:regulation of phosphatase activity; P:dephosphorylation; P:regulation of phosphate metabolic process; P:regulation of metabolic process; P:protein metabolic process; P:…	6.667	1
216	[INTERPRO, BLASTED]	fasciola_hepatica_prjeb25283|maker-scaffold10x_1428_pilon-snap-gene-0.5	---NA---	putative vacuolar protein sorting 26 vps27	536	4	2.95787e-79	52.13	---NA---					mobidb-lite (MOBIDB_LITE); mobidb-lite (MOBIDB_LITE); SignalP-TM (SIGNALP_GRAM_POSITIVE)	no GO terms	no GO terms	1.489	1
186	[INTERPRO, BLASTED, MAPPED, ANNOTATED]	fasciola_hepatica_prjeb25283|maker-scaffold10x_143_pilon-augustus-gene-0.62	A0A2H1BRK2	Thioredoxin OS=Fasciola hepatica OX=6192 GN=D915_010841 PE=4 SV=1	104	12	4.08322e-41	59.91	1	F:GO:0015035	F:protein-disulfide reductase activity			PR00421 (PRINTS); G3DSA:3.40.30.10 (GENE3D); IPR005746 (TIGRFAM); IPR005746 (PIRSF); IPR013766 (PFAM); PTHR46115 (PANTHER); IPR013766 (PROSITE_PROFILES); cd02947 (CDD); IPR036249 (SUPERFAMILY)	F:GO:0015035	F:protein-disulfide reductase activity	66.35	13
218	[INTERPRO, BLASTED, MAPPED, ANNOTATED]	fasciola_hepatica_prjeb25283|maker-scaffold10x_143_pilon-snap-gene-0.14	A0A4E0S048	Eukaryotic translation initiation factor 3 subunit K OS=Fasciola hepatica OX=6192 GN=D915_006195 PE=3 SV=1	233	1	6.86302e-174	95.49	8	P:GO:0001732; P:GO:0006446; F:GO:0003723; F:GO:0003743; F:GO:0043022; C:GO:0005852; C:GO:0016282; C:GO:0033290	P:formation of cytoplasmic translation initiation complex; P:regulation of translational initiation; F:RNA binding; F:translation initiation factor activity; F:ribosome binding; C:eukaryotic translation initiation factor 3 complex; C:eukaryotic 43S preinitiation complex; C:eukaryotic 48S preinitiation complex			IPR036388 (G3DSA:1.10.10.GENE3D); IPR016020 (G3DSA:1.25.40.GENE3D); IPR033464 (PFAM); IPR009374 (PANTHER); IPR009374 (HAMAP); IPR000717 (PROSITE_PROFILES); IPR036390 (SUPERFAMILY); IPR016024 (SUPERFAMILY)	P:GO:0006446; F:GO:0003676; F:GO:0003723; F:GO:0003743; F:GO:0005488; F:GO:0008135; F:GO:0043022; F:GO:0045182; F:GO:0090079; F:GO:0097159; F:GO:1901363; C:GO:0005622; C:GO:0005737; C:GO:0005852; C:GO:0032991; C:GO:0110165	P:regulation of translational initiation; F:nucleic acid binding; F:RNA binding; F:translation initiation factor activity; F:binding; F:translation factor activity, RNA binding; F:ribosome binding; F:translation regulator activity; F:translation regulator activity, nucleic acid binding; F:organic cyclic compound binding; F:heterocyclic compound binding; C:intracellular anatomical structure; C:cyt…	14.59	3
219	[INTERPRO, BLASTED, MAPPED, ANNOTATED]	fasciola_hepatica_prjeb25283|maker-scaffold10x_143_pilon-snap-gene-0.4	A0A4E0R391	60S ribosomal protein L34 OS=Fasciola hepatica OX=6192 GN=D915_007713 PE=3 SV=1	120	1	8.37498e-85	100	4	P:GO:0006412; F:GO:0003735; C:GO:0005840; C:GO:1990904	P:translation; F:structural constituent of ribosome; C:ribosome; C:ribonucleoprotein complex			IPR008195 (PRINTS); G3DSA:6.20.340.10 (GENE3D); G3DSA:6.20.370.70 (GENE3D); IPR008195 (PFAM); IPR008195 (PANTHER)	P:GO:0006412; F:GO:0003735; C:GO:0005840	P:translation; F:structural constituent of ribosome; C:ribosome	21.67	3
220	[INTERPRO, BLASTED, MAPPED, ANNOTATED]	fasciola_hepatica_prjeb25283|maker-scaffold10x_143_pilon-snap-gene-0.5	A0A4E0QVM4	50S ribosome-binding GTPase OS=Fasciola hepatica OX=6192 GN=D915_010510 PE=4 SV=1	384	4	3.29347e-154	75.49	4	F:GO:0005524; F:GO:0005525; F:GO:0016887; C:GO:0005737	F:ATP binding; F:GTP binding; F:ATP hydrolysis activity; C:cytoplasm			IPR006073 (PRINTS); IPR004396 (TIGRFAM); IPR006073 (PFAM); IPR012675 (G3DSA:3.10.20.GENE3D); IPR027417 (G3DSA:3.40.50.GENE3D); IPR004396 (PIRSF); IPR023192 (G3DSA:1.10.150.GENE3D); IPR013029 (PFAM); PTHR23305 (PANTHER); IPR004396 (HAMAP); IPR031167 (PROSITE_PROFILES); IPR004095 (PROSITE_PROFILES); IPR013029 (CDD); IPR041706 (CDD); IPR027417 (SUPERFAMILY); IPR012676 (SUPERFAMILY)	F:GO:0003824; F:GO:0005524; F:GO:0005525; F:GO:0016462; F:GO:0016787; F:GO:0016817; F:GO:0016818; F:GO:0016887; F:GO:0017111; F:GO:0140657; C:GO:0005622; C:GO:0005737; C:GO:0110165	F:catalytic activity; F:ATP binding; F:GTP binding; F:pyrophosphatase activity; F:hydrolase activity; F:hydrolase activity, acting on acid anhydrides; F:hydrolase activity, acting on acid anhydrides, in phosphorus-containing anhydrides; F:ATP hydrolysis activity; F:ribonucleoside triphosphate phosphatase activity; F:ATP-dependent activity; C:intracellular anatomical structure; C:cytoplasm; C:cell…	30.73	8
221	[INTERPRO, BLASTED, MAPPED, ANNOTATED]	fasciola_hepatica_prjeb25283|maker-scaffold10x_143_pilon-snap-gene-0.9	A0A4E0QWJ0	Isoleucine--tRNA ligase OS=Fasciola hepatica OX=6192 GN=D915_009228 PE=3 SV=1	1252	4	0	55.01	7	P:GO:0006414; P:GO:0006428; P:GO:0106074; F:GO:0000049; F:GO:0002161; F:GO:0004822; F:GO:0005524	P:translational elongation; P:isoleucyl-tRNA aminoacylation; P:aminoacyl-tRNA metabolism involved in translational fidelity; F:tRNA binding; F:aminoacyl-tRNA editing activity; F:isoleucine-tRNA ligase activity; F:ATP binding	EC:6.1.1.5; EC:3.1.1	Isoleucine--tRNA ligase; Acting on ester bonds	IPR002301 (PRINTS); G3DSA:1.10.730.10 (GENE3D); IPR002300 (PFAM); IPR002301 (TIGRFAM); PF19302 (PFAM); IPR013155 (PFAM); IPR014729 (G3DSA:3.40.50.GENE3D); mobidb-lite (MOBIDB_LITE); IPR023586 (PANTHER); IPR023586 (HAMAP); IPR033709 (CDD); cd00818 (CDD); IPR009008 (SUPERFAMILY); SSF52374 (SUPERFAMILY); IPR009080 (SUPERFAMILY)	P:GO:0006082; P:GO:0006139; P:GO:0006399; P:GO:0006412; P:GO:0006414; P:GO:0006418; P:GO:0006428; P:GO:0006518; P:GO:0006520; P:GO:0006725; P:GO:0006807; P:GO:0008152; P:GO:0009058; P:GO:0009059; P:GO:0009987; P:GO:0010467; P:GO:0016070; P:GO:0019538; P:GO:0019538; P:GO:0019752; P:GO:0034641; P:GO:0034645; P:GO:0034660; P:GO:0043043; P:GO:0043170; P:GO:0043436; P:GO:0043603; P:GO:0043604; P:GO:00…	P:organic acid metabolic process; P:nucleobase-containing compound metabolic process; P:tRNA metabolic process; P:translation; P:translational elongation; P:tRNA aminoacylation for protein translation; P:isoleucyl-tRNA aminoacylation; P:peptide metabolic process; P:amino acid metabolic process; P:cellular aromatic compound metabolic process; P:nitrogen compound metabolic process; P:metabolic proc…	10.38	11
222	[INTERPRO, BLASTED, MAPPED, ANNOTATED]	fasciola_hepatica_prjeb25283|maker-scaffold10x_1437_pilon-snap-gene-0.44	A0A2H1CNJ8	Proteasome subunit alpha type OS=Fasciola hepatica OX=6192 GN=D915_002141 PE=3 SV=1	248	9	0	55.78	5	P:GO:0006511; C:GO:0005634; C:GO:0005829; C:GO:0016020; C:GO:0019773	P:ubiquitin-dependent protein catabolic process; C:nucleus; C:cytosol; C:membrane; C:proteasome core complex, alpha-subunit complex			IPR000426 (SMART); IPR000426 (PFAM); IPR001353 (PFAM); IPR029055 (G3DSA:3.60.20.GENE3D); PTHR11599 (PANTHER); IPR023332 (PROSITE_PROFILES); cd03752 (CDD); IPR029055 (SUPERFAMILY)	P:GO:0006511; P:GO:0051603; C:GO:0000502; C:GO:0005622; C:GO:0005634; C:GO:0005737; C:GO:0005829; C:GO:0005839; C:GO:0016020; C:GO:0019773; C:GO:0032991; C:GO:0043226; C:GO:0043227; C:GO:0043229; C:GO:0043231; C:GO:0110165; C:GO:0140535; C:GO:1902494; C:GO:1905368; C:GO:1905369	P:ubiquitin-dependent protein catabolic process; P:proteolysis involved in protein catabolic process; C:proteasome complex; C:intracellular anatomical structure; C:nucleus; C:cytoplasm; C:cytosol; C:proteasome core complex; C:membrane; C:proteasome core complex, alpha-subunit complex; C:protein-containing complex; C:organelle; C:membrane-bounded organelle; C:intracellular organelle; C:intracellul…	18.95	4
223	[INTERPRO, BLASTED, MAPPED, ANNOTATED]	fasciola_hepatica_prjeb25283|maker-scaffold10x_1445_pilon-snap-gene-0.69	A0A4E0R4Q8	Calreticulin OS=Fasciola hepatica OX=6192 GN=D915_008114 PE=3 SV=1	422	2	0	76.02	9	P:GO:0006457; P:GO:0030433; P:GO:0044248; F:GO:0005509; F:GO:0051082; C:GO:0005773; C:GO:0005788; C:GO:0005789; C:GO:0005886	P:protein folding; P:ubiquitin-dependent ERAD pathway; P:cellular catabolic process; F:calcium ion binding; F:unfolded protein binding; C:vacuole; C:endoplasmic reticulum lumen; C:endoplasmic reticulum membrane; C:plasma membrane			IPR001580 (PRINTS); IPR009169 (PIRSF); G3DSA:2.60.120.200 (GENE3D); IPR001580 (PFAM); IPR009033 (G3DSA:2.10.250.GENE3D); mobidb-lite (MOBIDB_LITE); mobidb-lite (MOBIDB_LITE); mobidb-lite (MOBIDB_LITE); mobidb-lite (MOBIDB_LITE); mobidb-lite (MOBIDB_LITE); mobidb-lite (MOBIDB_LITE); IPR001580 (PANTHER); SignalP-noTM (SIGNALP_EUK); IPR009033 (SUPERFAMILY); IPR013320 (SUPERFAMILY)	P:GO:0006457; P:GO:0006508; P:GO:0006511; P:GO:0006807; P:GO:0006950; P:GO:0008152; P:GO:0009056; P:GO:0009057; P:GO:0009987; P:GO:0010033; P:GO:0010243; P:GO:0010498; P:GO:0019538; P:GO:0019538; P:GO:0019941; P:GO:0030163; P:GO:0030163; P:GO:0030433; P:GO:0033554; P:GO:0034976; P:GO:0036503; P:GO:0042221; P:GO:0043161; P:GO:0043170; P:GO:0043632; P:GO:0044237; P:GO:0044238; P:GO:0044248; P:GO:00…	P:protein folding; P:proteolysis; P:ubiquitin-dependent protein catabolic process; P:nitrogen compound metabolic process; P:response to stress; P:metabolic process; P:catabolic process; P:macromolecule catabolic process; P:cellular process; P:response to organic substance; P:response to organonitrogen compound; P:proteasomal protein catabolic process; P:protein metabolic process; P:protein metabo…	56.87	29
224	[INTERPRO, BLASTED, MAPPED, ANNOTATED]	fasciola_hepatica_prjeb25283|maker-scaffold10x_1449_pilon-snap-gene-0.6	A0A4E0R337	Heterotrimeric GTP-binding protein alpha subunit G-alpha-q OS=Fasciola hepatica OX=6192 GN=D915_007159 PE=3 SV=1	214	14	4.1283e-115	69.05	11	P:GO:0007188; P:GO:0043949; P:GO:0045761; F:GO:0001664; F:GO:0003924; F:GO:0019001; F:GO:0031683; C:GO:0031234; C:GO:0097478; C:GO:0098797; C:GO:1902494	P:adenylate cyclase-modulating G protein-coupled receptor signaling pathway; P:regulation of cAMP-mediated signaling; P:regulation of adenylate cyclase activity; F:G protein-coupled receptor binding; F:GTPase activity; F:guanyl nucleotide binding; F:G-protein beta/gamma-subunit complex binding; C:extrinsic component of cytoplasmic side of plasma membrane; C:leaflet of membrane bilayer; C:plasma m…	EC:3.6.1.15	Nucleoside-triphosphate phosphatase	IPR001019 (PRINTS); IPR001019 (SMART); IPR011025 (G3DSA:1.10.400.GENE3D); IPR001019 (PFAM); IPR001019 (PANTHER); IPR001019 (PROSITE_PROFILES); IPR001019 (CDD); IPR011025 (SUPERFAMILY); IPR027417 (SUPERFAMILY)	P:GO:0007154; P:GO:0007165; P:GO:0007186; P:GO:0007188; P:GO:0009966; P:GO:0009987; P:GO:0010646; P:GO:0019932; P:GO:0019933; P:GO:0019935; P:GO:0023051; P:GO:0023052; P:GO:0031279; P:GO:0035556; P:GO:0043949; P:GO:0045761; P:GO:0048583; P:GO:0050789; P:GO:0050790; P:GO:0050794; P:GO:0050896; P:GO:0051339; P:GO:0051716; P:GO:0065007; P:GO:0065009; P:GO:1902531; F:GO:0001664; F:GO:0003824; F:GO:00…	P:cell communication; P:signal transduction; P:G protein-coupled receptor signaling pathway; P:adenylate cyclase-modulating G protein-coupled receptor signaling pathway; P:regulation of signal transduction; P:cellular process; P:regulation of cell communication; P:second-messenger-mediated signaling; P:cAMP-mediated signaling; P:cyclic-nucleotide-mediated signaling; P:regulation of signaling; P:s…	19.16	4
196	[INTERPRO, BLASTED, MAPPED, ANNOTATED]	fasciola_hepatica_prjeb25283|maker-scaffold10x_145_pilon-augustus-gene-2.273	A0A4E0R3Z0	Transgelin OS=Fasciola hepatica OX=6192 GN=D915_006998 PE=3 SV=1	190	6	1.29309e-142	59.24	1	F:GO:0005515	F:protein binding			PR00890 (PRINTS); IPR003096 (PRINTS); IPR001715 (SMART); IPR000557 (PFAM); IPR001715 (PFAM); IPR036872 (G3DSA:1.10.418.GENE3D); PTHR47385 (PANTHER); IPR000557 (PROSITE_PROFILES); IPR001715 (PROSITE_PROFILES); cd21207 (CDD); IPR036872 (SUPERFAMILY)	F:GO:0005515	F:protein binding	67.89	17
226	[INTERPRO, BLASTED, MAPPED, ANNOTATED]	fasciola_hepatica_prjeb25283|maker-scaffold10x_145_pilon-snap-gene-0.10	A0A2H1CFV8	Ferritin OS=Fasciola hepatica OX=6192 GN=D915_004003 PE=3 SV=1	135	6	7.89932e-93	57.15	8	P:GO:0006826; P:GO:0006879; P:GO:0051651; P:GO:0065008; F:GO:0008198; F:GO:0008199; F:GO:0016491; C:GO:0005737	P:iron ion transport; P:intracellular iron ion homeostasis; P:maintenance of location in cell; P:regulation of biological quality; F:ferrous iron binding; F:ferric iron binding; F:oxidoreductase activity; C:cytoplasm	EC:1	Oxidoreductases	IPR008331 (PFAM); IPR012347 (G3DSA:1.20.1260.GENE3D); IPR012347 (G3DSA:1.20.1260.GENE3D); IPR001519 (PANTHER); IPR009040 (PROSITE_PROFILES); cd01056 (CDD); IPR009078 (SUPERFAMILY)	P:GO:0006826; P:GO:0006873; P:GO:0006875; P:GO:0006879; P:GO:0009987; P:GO:0019725; P:GO:0030003; P:GO:0042592; P:GO:0046916; P:GO:0048878; P:GO:0050801; P:GO:0051179; P:GO:0051235; P:GO:0051641; P:GO:0051651; P:GO:0055065; P:GO:0055072; P:GO:0055076; P:GO:0055080; P:GO:0055082; P:GO:0065007; P:GO:0065008; P:GO:0098771; F:GO:0005488; F:GO:0005506; F:GO:0008198; F:GO:0008199; F:GO:0043167; F:GO:00…	P:iron ion transport; P:intracellular monoatomic ion homeostasis; P:obsolete intracellular metal ion homeostasis; P:intracellular iron ion homeostasis; P:cellular process; P:cellular homeostasis; P:intracellular monoatomic cation homeostasis; P:homeostatic process; P:obsolete intracellular transition metal ion homeostasis; P:chemical homeostasis; P:monoatomic ion homeostasis; P:localization; P:ma…	22.22	2
227	[INTERPRO, BLASTED, MAPPED, ANNOTATED]	fasciola_hepatica_prjeb25283|maker-scaffold10x_145_pilon-snap-gene-0.14	A0A4E0R8X6	Carbonic anhydrase OS=Fasciola hepatica OX=6192 GN=D915_006810 PE=3 SV=1	242	1	0	100	2	F:GO:0004089; F:GO:0008270	F:carbonate dehydratase activity; F:zinc ion binding	EC:4.2.1.1	Carbonic anhydrase	IPR001765 (SMART); IPR036874 (G3DSA:3.40.1050.GENE3D); IPR001765 (PFAM); IPR001765 (PANTHER); IPR036874 (SUPERFAMILY)	F:GO:0004089; F:GO:0008270	F:carbonate dehydratase activity; F:zinc ion binding	16.53	3
228	[INTERPRO, BLASTED, ANNOTATED]	fasciola_hepatica_prjeb25283|maker-scaffold10x_145_pilon-snap-gene-2.164	A0A4E0RG39	Uncharacterized protein OS=Fasciola hepatica OX=6192 GN=D915_002578 PE=4 SV=1	631	1	0	97.22	5	P:GO:0016570; P:GO:0044237; F:GO:0016874; F:GO:0140096; C:GO:0005737	P:histone modification; P:cellular metabolic process; F:ligase activity; F:catalytic activity, acting on a protein; C:cytoplasm			IPR004143 (PFAM); IPR045864 (G3DSA:3.30.930.GENE3D); PTHR12835 (PANTHER); IPR004143 (PROSITE_PROFILES); IPR045864 (SUPERFAMILY)	P:GO:0006807; P:GO:0008152; P:GO:0009987; P:GO:0016570; P:GO:0019538; P:GO:0019538; P:GO:0036211; P:GO:0036211; P:GO:0043170; P:GO:0043412; P:GO:0044237; P:GO:0044238; P:GO:0044260; P:GO:0071704; P:GO:1901564; F:GO:0003824; F:GO:0016874; F:GO:0140096; C:GO:0005622; C:GO:0005737; C:GO:0110165	P:nitrogen compound metabolic process; P:metabolic process; P:cellular process; P:histone modification; P:protein metabolic process; P:protein metabolic process; P:protein modification process; P:protein modification process; P:macromolecule metabolic process; P:macromolecule modification; P:cellular metabolic process; P:primary metabolic process; P:obsolete cellular macromolecule metabolic proce…	3.803	2
229	[INTERPRO, BLASTED, MAPPED, ANNOTATED]	fasciola_hepatica_prjeb25283|maker-scaffold10x_1450_pilon-snap-gene-0.10	A0A4E0RW61	Short branched chain specific acyl-mitochondrial OS=Fasciola hepatica OX=6192 GN=D915_010044 PE=3 SV=1	413	7	0	57.4	4	F:GO:0003995; F:GO:0050660; C:GO:0005739; C:GO:0016020	F:acyl-CoA dehydrogenase activity; F:flavin adenine dinucleotide binding; C:mitochondrion; C:membrane	EC:1.3.8	Acting on the CH-CH group of donors	IPR013786 (PFAM); IPR009075 (PFAM); PIRSF016578 (PIRSF); G3DSA:1.20.140.10 (GENE3D); IPR037069 (G3DSA:1.10.540.GENE3D); IPR006091 (PFAM); IPR046373 (G3DSA:2.40.110.GENE3D); PTHR43884 (PANTHER); SignalP-TM (SIGNALP_GRAM_POSITIVE); IPR036250 (SUPERFAMILY); IPR009100 (SUPERFAMILY)	F:GO:0003824; F:GO:0003995; F:GO:0016491; F:GO:0016627; F:GO:0050660; C:GO:0005622; C:GO:0005737; C:GO:0005739; C:GO:0016020; C:GO:0043226; C:GO:0043227; C:GO:0043229; C:GO:0043231; C:GO:0110165	F:catalytic activity; F:acyl-CoA dehydrogenase activity; F:oxidoreductase activity; F:oxidoreductase activity, acting on the CH-CH group of donors; F:flavin adenine dinucleotide binding; C:intracellular anatomical structure; C:cytoplasm; C:mitochondrion; C:membrane; C:organelle; C:membrane-bounded organelle; C:intracellular organelle; C:intracellular membrane-bounded organelle; C:cellular anatomi…	7.022	3
230	[INTERPRO, BLASTED, ANNOTATED]	fasciola_hepatica_prjeb25283|maker-scaffold10x_1452_pilon-snap-gene-0.9	A0A4E0R686	Uncharacterized protein OS=Fasciola hepatica OX=6192 GN=D915_005986 PE=4 SV=1	1351	1	0	94.12	3	C:GO:0005773; C:GO:0005789; C:GO:0005886	C:vacuole; C:endoplasmic reticulum membrane; C:plasma membrane			G3DSA:2.60.40.1120 (GENE3D); PTHR23303 (PANTHER); SSF117074 (SUPERFAMILY); IPR008969 (SUPERFAMILY); TMhelix (TMHMM)	C:GO:0005622; C:GO:0005737; C:GO:0005773; C:GO:0005783; C:GO:0005789; C:GO:0005886; C:GO:0012505; C:GO:0016020; C:GO:0031090; C:GO:0031984; C:GO:0042175; C:GO:0043226; C:GO:0043227; C:GO:0043229; C:GO:0043231; C:GO:0071944; C:GO:0098827; C:GO:0110165	C:intracellular anatomical structure; C:cytoplasm; C:vacuole; C:endoplasmic reticulum; C:endoplasmic reticulum membrane; C:plasma membrane; C:endomembrane system; C:membrane; C:organelle membrane; C:organelle subcompartment; C:nuclear outer membrane-endoplasmic reticulum membrane network; C:organelle; C:membrane-bounded organelle; C:intracellular organelle; C:intracellular membrane-bounded organe…	2.517	3
231	[INTERPRO, BLASTED, MAPPED, ANNOTATED]	fasciola_hepatica_prjeb25283|maker-scaffold10x_1453_pilon-snap-gene-0.12	A0A4E0RJ90	Sh3-containing grb2 protein 1 (Endophilin II) OS=Fasciola hepatica OX=6192 GN=D915_000876 PE=3 SV=1	283	19	2.45683e-124	64.39	5	P:GO:0009987; F:GO:0005515; C:GO:0005737; C:GO:0016020; C:GO:0043226	P:cellular process; F:protein binding; C:cytoplasm; C:membrane; C:organelle			PR00499 (PRINTS); IPR001452 (PRINTS); IPR001452 (SMART); IPR027267 (G3DSA:1.20.1270.GENE3D); IPR001452 (PFAM); IPR004148 (PFAM); IPR027267 (G3DSA:1.20.1270.GENE3D); G3DSA:2.30.30.40 (GENE3D); PTHR14167 (PANTHER); IPR001452 (PROSITE_PROFILES); IPR035824 (CDD); IPR027267 (SUPERFAMILY); IPR036028 (SUPERFAMILY)	F:GO:0005515; C:GO:0005737	F:protein binding; C:cytoplasm	17.31	4
232	[INTERPRO, BLASTED, MAPPED, ANNOTATED]	fasciola_hepatica_prjeb25283|maker-scaffold10x_1453_pilon-snap-gene-0.14	A0A4E0RDF6	Arginine kinase OS=Fasciola hepatica OX=6192 GN=D915_004728 PE=3 SV=1	716	2	0	64.5	4	P:GO:0016310; P:GO:0046314; F:GO:0004111; F:GO:0005524	P:phosphorylation; P:phosphocreatine biosynthetic process; F:creatine kinase activity; F:ATP binding	EC:2.7.3.2	Creatine kinase	IPR036802 (G3DSA:1.10.135.GENE3D); IPR022414 (PFAM); IPR022413 (PFAM); G3DSA:3.30.590.10 (GENE3D); IPR000749 (PANTHER); IPR022413 (PROSITE_PROFILES); IPR022414 (PROSITE_PROFILES); IPR022414 (PROSITE_PROFILES); IPR022413 (PROSITE_PROFILES); cd07932 (CDD); cd07932 (CDD); IPR036802 (SUPERFAMILY); IPR036802 (SUPERFAMILY); IPR014746 (SUPERFAMILY); IPR014746 (SUPERFAMILY)	P:GO:0046314; F:GO:0003824; F:GO:0004111; F:GO:0016301; F:GO:0016740; F:GO:0016772	P:phosphocreatine biosynthetic process; F:catalytic activity; F:creatine kinase activity; F:kinase activity; F:transferase activity; F:transferase activity, transferring phosphorus-containing groups	34.36	23
233	[INTERPRO, BLASTED, MAPPED, ANNOTATED]	fasciola_hepatica_prjeb25283|maker-scaffold10x_1453_pilon-snap-gene-0.19	A0A4E0R8G1	Peptidylprolyl isomerase OS=Fasciola hepatica OX=6192 GN=D915_006040 PE=4 SV=1	144	3	1.58012e-70	69.47	3	F:GO:0003755; F:GO:0005515; C:GO:0016020	F:peptidyl-prolyl cis-trans isomerase activity; F:protein binding; C:membrane	EC:5.2.1.8	Peptidylprolyl isomerase	IPR019734 (SMART); PF14559 (PFAM); IPR011990 (G3DSA:1.25.40.GENE3D); PTHR46512 (PANTHER); IPR019734 (PROSITE_PROFILES); IPR011990 (SUPERFAMILY)	F:GO:0005515	F:protein binding	11.11	1
234	[INTERPRO, BLASTED, MAPPED, ANNOTATED]	fasciola_hepatica_prjeb25283|maker-scaffold10x_1458_pilon-augustus-gene-0.7	A0A4E0RYD8	T-complex protein 1 subunit delta OS=Fasciola hepatica OX=6192 GN=D915_007995 PE=3 SV=1	540	11	0	60.41	6	P:GO:0006457; F:GO:0005524; F:GO:0016887; F:GO:0051082; F:GO:0140662; C:GO:0005832	P:protein folding; F:ATP binding; F:ATP hydrolysis activity; F:unfolded protein binding; F:ATP-dependent protein folding chaperone; C:chaperonin-containing T-complex	EC:3.6.1.15	Nucleoside-triphosphate phosphatase	IPR017998 (PRINTS); IPR002423 (PFAM); IPR012717 (TIGRFAM); IPR027410 (G3DSA:3.30.260.GENE3D); IPR027409 (G3DSA:3.50.7.GENE3D); IPR027413 (G3DSA:1.10.560.GENE3D); mobidb-lite (MOBIDB_LITE); mobidb-lite (MOBIDB_LITE); IPR017998 (PANTHER); IPR012717 (CDD); IPR027410 (SUPERFAMILY); IPR027413 (SUPERFAMILY); IPR027409 (SUPERFAMILY)	P:GO:0006457; P:GO:0009987; F:GO:0005488; F:GO:0005515; F:GO:0005524; F:GO:0016887; F:GO:0051082; F:GO:0140662; C:GO:0005622; C:GO:0005737; C:GO:0005829; C:GO:0005832; C:GO:0032991; C:GO:0101031; C:GO:0110165	P:protein folding; P:cellular process; F:binding; F:protein binding; F:ATP binding; F:ATP hydrolysis activity; F:unfolded protein binding; F:ATP-dependent protein folding chaperone; C:intracellular anatomical structure; C:cytoplasm; C:cytosol; C:chaperonin-containing T-complex; C:protein-containing complex; C:protein folding chaperone complex; C:cellular anatomical entity	31.3	16
235	[INTERPRO, BLASTED, MAPPED, ANNOTATED]	fasciola_hepatica_prjeb25283|maker-scaffold10x_1458_pilon-snap-gene-0.34	A0A4E0R0B0	Ribose-phosphate diphosphokinase OS=Fasciola hepatica OX=6192 GN=D915_008189 PE=3 SV=1	318	3	2.92396e-159	70.97	10	P:GO:0006015; P:GO:0006164; P:GO:0009156; P:GO:0016310; F:GO:0000287; F:GO:0004749; F:GO:0005524; F:GO:0016301; C:GO:0005737; C:GO:0061695	P:5-phosphoribose 1-diphosphate biosynthetic process; P:purine nucleotide biosynthetic process; P:ribonucleoside monophosphate biosynthetic process; P:phosphorylation; F:magnesium ion binding; F:ribose phosphate diphosphokinase activity; F:ATP binding; F:kinase activity; C:cytoplasm; C:transferase complex, transferring phosphorus-containing groups	EC:2.7.6.1	Ribose-phosphate diphosphokinase	SM01400 (SMART); IPR029099 (PFAM); IPR029057 (G3DSA:3.40.50.GENE3D); IPR029057 (G3DSA:3.40.50.GENE3D); IPR005946 (TIGRFAM); IPR005946 (PFAM); IPR005946 (PANTHER); IPR000836 (CDD); IPR029057 (SUPERFAMILY)	P:GO:0006139; P:GO:0006163; P:GO:0006164; P:GO:0006725; P:GO:0006753; P:GO:0006793; P:GO:0006796; P:GO:0006807; P:GO:0008152; P:GO:0009058; P:GO:0009117; P:GO:0009165; P:GO:0009987; P:GO:0018130; P:GO:0019438; P:GO:0019637; P:GO:0019693; P:GO:0034641; P:GO:0034654; P:GO:0044237; P:GO:0044238; P:GO:0044249; P:GO:0044271; P:GO:0044281; P:GO:0046390; P:GO:0046483; P:GO:0055086; P:GO:0071704; P:GO:00…	P:nucleobase-containing compound metabolic process; P:purine nucleotide metabolic process; P:purine nucleotide biosynthetic process; P:cellular aromatic compound metabolic process; P:nucleoside phosphate metabolic process; P:phosphorus metabolic process; P:phosphate-containing compound metabolic process; P:nitrogen compound metabolic process; P:metabolic process; P:biosynthetic process; P:nucleot…	17.3	4
236	[INTERPRO, BLASTED, MAPPED, ANNOTATED]	fasciola_hepatica_prjeb25283|maker-scaffold10x_1458_pilon-snap-gene-0.38	A0A4E0QZS5	Essential myosin light chain OS=Fasciola hepatica OX=6192 GN=D915_008917 PE=4 SV=1	154	17	2.87994e-65	54	3	F:GO:0005509; C:GO:0015629; C:GO:0032991	F:calcium ion binding; C:actin cytoskeleton; C:protein-containing complex			G3DSA:1.10.238.10 (GENE3D); G3DSA:1.10.238.10 (GENE3D); PTHR23048 (PANTHER); IPR002048 (PROSITE_PROFILES); IPR002048 (CDD); IPR011992 (SUPERFAMILY)	F:GO:0005509; C:GO:0005622; C:GO:0005856; C:GO:0015629; C:GO:0032991; C:GO:0043226; C:GO:0043228; C:GO:0043229; C:GO:0043232; C:GO:0110165	F:calcium ion binding; C:intracellular anatomical structure; C:cytoskeleton; C:actin cytoskeleton; C:protein-containing complex; C:organelle; C:non-membrane-bounded organelle; C:intracellular organelle; C:intracellular non-membrane-bounded organelle; C:cellular anatomical entity	36.36	4
237	[INTERPRO, BLASTED, MAPPED, ANNOTATED]	fasciola_hepatica_prjeb25283|maker-scaffold10x_1459_pilon-snap-gene-0.26	A0A4E0RNS1	Sorting nexin OS=Fasciola hepatica OX=6192 GN=D915_000623 PE=3 SV=1	435	3	0	59.92	5	P:GO:0006906; P:GO:0007040; P:GO:0043277; P:GO:0070925; F:GO:0035091	P:vesicle fusion; P:lysosome organization; P:apoptotic cell clearance; P:organelle assembly; F:phosphatidylinositol binding			IPR027267 (G3DSA:1.20.1270.GENE3D); IPR001683 (PFAM); IPR014637 (PIRSF); IPR036871 (G3DSA:3.30.1520.GENE3D); mobidb-lite (MOBIDB_LITE); mobidb-lite (MOBIDB_LITE); PTHR45850 (PANTHER); IPR001683 (PROSITE_PROFILES); cd06892 (CDD); IPR027267 (SUPERFAMILY); IPR036871 (SUPERFAMILY)	P:GO:0006810; P:GO:0006906; P:GO:0006909; P:GO:0006996; P:GO:0007033; P:GO:0007040; P:GO:0009987; P:GO:0016043; P:GO:0016050; P:GO:0016192; P:GO:0022607; P:GO:0043277; P:GO:0044085; P:GO:0048284; P:GO:0051179; P:GO:0051234; P:GO:0061024; P:GO:0061025; P:GO:0070925; P:GO:0071840; P:GO:0090174; F:GO:0035091	P:transport; P:vesicle fusion; P:phagocytosis; P:organelle organization; P:vacuole organization; P:lysosome organization; P:cellular process; P:cellular component organization; P:vesicle organization; P:vesicle-mediated transport; P:cellular component assembly; P:apoptotic cell clearance; P:cellular component biogenesis; P:organelle fusion; P:localization; P:establishment of localization; P:membr…	4.138	2
238	[INTERPRO, BLASTED]	fasciola_hepatica_prjeb25283|maker-scaffold10x_1459_pilon-snap-gene-0.27	---NA---	Tensin	1138	20	7.0354e-39	65.34	---NA---					mobidb-lite (MOBIDB_LITE); mobidb-lite (MOBIDB_LITE); mobidb-lite (MOBIDB_LITE); mobidb-lite (MOBIDB_LITE); mobidb-lite (MOBIDB_LITE); mobidb-lite (MOBIDB_LITE); mobidb-lite (MOBIDB_LITE); mobidb-lite (MOBIDB_LITE); mobidb-lite (MOBIDB_LITE); mobidb-lite (MOBIDB_LITE); mobidb-lite (MOBIDB_LITE); mobidb-lite (MOBIDB_LITE); mobidb-lite (MOBIDB_LITE); mobidb-lite (MOBIDB_LITE); mobidb-lite (MOBIDB_L…	no GO terms	no GO terms	4.614	8
239	[INTERPRO, BLASTED, MAPPED, ANNOTATED]	fasciola_hepatica_prjeb25283|maker-scaffold10x_1459_pilon-snap-gene-0.28	A0A4E0REG1	Threonine--tRNA ligase OS=Fasciola hepatica OX=6192 GN=D915_003797 PE=3 SV=1	623	3	0	65.43	5	P:GO:0006414; P:GO:0006435; F:GO:0004829; F:GO:0005524; C:GO:0005737	P:translational elongation; P:threonyl-tRNA aminoacylation; F:threonine-tRNA ligase activity; F:ATP binding; C:cytoplasm	EC:6.1.1.3	Threonine--tRNA ligase	IPR002320 (PRINTS); IPR012947 (SMART); IPR004095 (PFAM); IPR012947 (PFAM); IPR004154 (PFAM); G3DSA:3.30.980.10 (GENE3D); IPR036621 (G3DSA:3.40.50.GENE3D); IPR002314 (PFAM); IPR012675 (G3DSA:3.10.20.GENE3D); IPR002320 (TIGRFAM); IPR045864 (G3DSA:3.30.930.GENE3D); PTHR11451 (PANTHER); IPR004095 (PROSITE_PROFILES); IPR006195 (PROSITE_PROFILES); cd01667 (CDD); IPR047246 (CDD); IPR045864 (SUPERFAMILY)…	P:GO:0006082; P:GO:0006139; P:GO:0006399; P:GO:0006412; P:GO:0006414; P:GO:0006418; P:GO:0006435; P:GO:0006518; P:GO:0006520; P:GO:0006725; P:GO:0006807; P:GO:0008152; P:GO:0009058; P:GO:0009059; P:GO:0009987; P:GO:0010467; P:GO:0016070; P:GO:0019538; P:GO:0019538; P:GO:0019752; P:GO:0034641; P:GO:0034645; P:GO:0034660; P:GO:0043039; P:GO:0043043; P:GO:0043170; P:GO:0043436; P:GO:0043603; P:GO:00…	P:organic acid metabolic process; P:nucleobase-containing compound metabolic process; P:tRNA metabolic process; P:translation; P:translational elongation; P:tRNA aminoacylation for protein translation; P:threonyl-tRNA aminoacylation; P:peptide metabolic process; P:amino acid metabolic process; P:cellular aromatic compound metabolic process; P:nitrogen compound metabolic process; P:metabolic proce…	10.43	6
240	[INTERPRO, BLASTED, MAPPED, ANNOTATED]	fasciola_hepatica_prjeb25283|maker-scaffold10x_1459_pilon-snap-gene-0.34	A0A4E0QUQ2	Heterogeneous nuclear ribonucleoprotein K OS=Fasciola hepatica OX=6192 GN=D915_011217 PE=4 SV=1	473	8	8.2201e-42	52.65	7	P:GO:0006357; P:GO:0048024; F:GO:0003729; C:GO:0005634; C:GO:0005737; C:GO:0016020; C:GO:1990904	P:regulation of transcription by RNA polymerase II; P:regulation of mRNA splicing, via spliceosome; F:mRNA binding; C:nucleus; C:cytoplasm; C:membrane; C:ribonucleoprotein complex			IPR004087 (SMART); IPR036612 (G3DSA:3.30.1370.GENE3D); IPR004088 (PFAM); mobidb-lite (MOBIDB_LITE); mobidb-lite (MOBIDB_LITE); mobidb-lite (MOBIDB_LITE); mobidb-lite (MOBIDB_LITE); mobidb-lite (MOBIDB_LITE); mobidb-lite (MOBIDB_LITE); PTHR10288 (PANTHER); PS50084 (PROSITE_PROFILES); PS50084 (PROSITE_PROFILES); cd22432 (CDD); IPR036612 (SUPERFAMILY); IPR036612 (SUPERFAMILY)	P:GO:0000375; P:GO:0000377; P:GO:0000398; P:GO:0006139; P:GO:0006351; P:GO:0006355; P:GO:0006357; P:GO:0006366; P:GO:0006396; P:GO:0006397; P:GO:0006725; P:GO:0006807; P:GO:0008152; P:GO:0008380; P:GO:0009058; P:GO:0009059; P:GO:0009889; P:GO:0009987; P:GO:0010467; P:GO:0010468; P:GO:0010556; P:GO:0016070; P:GO:0016071; P:GO:0018130; P:GO:0019219; P:GO:0019222; P:GO:0019438; P:GO:0031323; P:GO:00…	P:RNA splicing, via transesterification reactions; P:RNA splicing, via transesterification reactions with bulged adenosine as nucleophile; P:mRNA splicing, via spliceosome; P:nucleobase-containing compound metabolic process; P:DNA-templated transcription; P:regulation of DNA-templated transcription; P:regulation of transcription by RNA polymerase II; P:transcription by RNA polymerase II; P:RNA pr…	24.74	12
241	[INTERPRO, BLASTED, MAPPED, ANNOTATED]	fasciola_hepatica_prjeb25283|maker-scaffold10x_1459_pilon-snap-gene-0.36	A0A2H1C7S1	RNA helicase OS=Fasciola hepatica OX=6192 GN=D915_006168 PE=4 SV=1	450	20	0	54.76	6	P:GO:0000398; P:GO:0006406; F:GO:0003723; F:GO:0003724; F:GO:0005524; F:GO:0016887	P:mRNA splicing, via spliceosome; P:mRNA export from nucleus; F:RNA binding; F:RNA helicase activity; F:ATP binding; F:ATP hydrolysis activity	EC:3.6.4.13	RNA helicase	IPR014001 (SMART); IPR001650 (SMART); IPR027417 (G3DSA:3.40.50.GENE3D); IPR011545 (PFAM); IPR001650 (PFAM); IPR027417 (G3DSA:3.40.50.GENE3D); PTHR47958 (PANTHER); IPR001650 (PROSITE_PROFILES); IPR014014 (PROSITE_PROFILES); IPR014001 (PROSITE_PROFILES); cd17950 (CDD); cd18787 (CDD); IPR027417 (SUPERFAMILY)	P:GO:0000375; P:GO:0000377; P:GO:0000398; P:GO:0006139; P:GO:0006396; P:GO:0006397; P:GO:0006403; P:GO:0006405; P:GO:0006406; P:GO:0006725; P:GO:0006807; P:GO:0006810; P:GO:0006913; P:GO:0008152; P:GO:0008380; P:GO:0009987; P:GO:0010467; P:GO:0015931; P:GO:0016070; P:GO:0016071; P:GO:0033036; P:GO:0034641; P:GO:0043170; P:GO:0044237; P:GO:0044238; P:GO:0046483; P:GO:0046907; P:GO:0050657; P:GO:00…	P:RNA splicing, via transesterification reactions; P:RNA splicing, via transesterification reactions with bulged adenosine as nucleophile; P:mRNA splicing, via spliceosome; P:nucleobase-containing compound metabolic process; P:RNA processing; P:mRNA processing; P:RNA localization; P:RNA export from nucleus; P:mRNA export from nucleus; P:cellular aromatic compound metabolic process; P:nitrogen com…	18.22	8
242	[INTERPRO, BLASTED, MAPPED, ANNOTATED]	fasciola_hepatica_prjeb25283|maker-scaffold10x_1464_pilon-snap-gene-0.35	A0A4E0RX27	40S ribosomal protein S8 OS=Fasciola hepatica OX=6192 GN=D915_006559 PE=3 SV=1	218	1	1.38089e-161	100	4	P:GO:0000462; P:GO:0006412; F:GO:0003735; C:GO:0022627	P:maturation of SSU-rRNA from tricistronic rRNA transcript (SSU-rRNA, 5.8S rRNA, LSU-rRNA); P:translation; F:structural constituent of ribosome; C:cytosolic small ribosomal subunit			IPR042563 (G3DSA:1.10.168.GENE3D); IPR022309 (PFAM); G3DSA:3.10.290.70 (GENE3D); IPR001047 (TIGRFAM); mobidb-lite (MOBIDB_LITE); mobidb-lite (MOBIDB_LITE); IPR001047 (PANTHER); cd11380 (CDD)	P:GO:0000462; P:GO:0006139; P:GO:0006364; P:GO:0006396; P:GO:0006412; P:GO:0006725; P:GO:0006807; P:GO:0008152; P:GO:0009987; P:GO:0010467; P:GO:0016070; P:GO:0016072; P:GO:0022613; P:GO:0030490; P:GO:0034470; P:GO:0034641; P:GO:0034660; P:GO:0042254; P:GO:0042274; P:GO:0043170; P:GO:0044085; P:GO:0044237; P:GO:0044238; P:GO:0046483; P:GO:0071704; P:GO:0071840; P:GO:0090304; P:GO:1901360; F:GO:00…	P:maturation of SSU-rRNA from tricistronic rRNA transcript (SSU-rRNA, 5.8S rRNA, LSU-rRNA); P:nucleobase-containing compound metabolic process; P:rRNA processing; P:RNA processing; P:translation; P:cellular aromatic compound metabolic process; P:nitrogen compound metabolic process; P:metabolic process; P:cellular process; P:gene expression; P:RNA metabolic process; P:rRNA metabolic process; P:rib…	44.5	9
243	[INTERPRO, BLASTED, MAPPED, ANNOTATED]	fasciola_hepatica_prjeb25283|maker-scaffold10x_147_pilon-snap-gene-0.15	A0A4E0RF34	NudC domain-containing protein 1 OS=Fasciola hepatica OX=6192 GN=D915_002563 PE=4 SV=1	639	1	0	91.92	2	C:GO:0005634; C:GO:0005737	C:nucleus; C:cytoplasm			IPR008978 (G3DSA:2.60.40.GENE3D); IPR037895 (PANTHER); IPR007052 (PROSITE_PROFILES); IPR008978 (SUPERFAMILY)	no GO terms	no GO terms	6.416	3
244	[INTERPRO, BLASTED, MAPPED, ANNOTATED]	fasciola_hepatica_prjeb25283|maker-scaffold10x_1476_pilon-snap-gene-0.38	A0A4E0QVV5	Phenylalanine--tRNA ligase OS=Fasciola hepatica OX=6192 GN=D915_010382 PE=3 SV=1	366	1	8.4427e-82	83.85	7	P:GO:0006414; P:GO:0006432; F:GO:0000049; F:GO:0004826; F:GO:0005524; C:GO:0005829; C:GO:1902494	P:translational elongation; P:phenylalanyl-tRNA aminoacylation; F:tRNA binding; F:phenylalanine-tRNA ligase activity; F:ATP binding; C:cytosol; C:catalytic complex	EC:6.1.1.20	Phenylalanine--tRNA ligase	IPR002319 (PFAM); IPR045864 (G3DSA:3.30.930.GENE3D); G3DSA:1.10.10.2320 (GENE3D); G3DSA:3.30.1370.240 (GENE3D); IPR040724 (PFAM); G3DSA:1.10.10.2330 (GENE3D); IPR040725 (PFAM); IPR045864 (G3DSA:3.30.930.GENE3D); PTHR11538 (PANTHER); IPR045864 (SUPERFAMILY); IPR045864 (SUPERFAMILY); IPR036390 (SUPERFAMILY)	P:GO:0006082; P:GO:0006139; P:GO:0006399; P:GO:0006412; P:GO:0006414; P:GO:0006518; P:GO:0006520; P:GO:0006725; P:GO:0006807; P:GO:0008152; P:GO:0009058; P:GO:0009059; P:GO:0009987; P:GO:0010467; P:GO:0016070; P:GO:0019538; P:GO:0019538; P:GO:0019752; P:GO:0034641; P:GO:0034645; P:GO:0034660; P:GO:0043039; P:GO:0043043; P:GO:0043170; P:GO:0043436; P:GO:0043603; P:GO:0043604; P:GO:0044237; P:GO:00…	P:organic acid metabolic process; P:nucleobase-containing compound metabolic process; P:tRNA metabolic process; P:translation; P:translational elongation; P:peptide metabolic process; P:amino acid metabolic process; P:cellular aromatic compound metabolic process; P:nitrogen compound metabolic process; P:metabolic process; P:biosynthetic process; P:macromolecule biosynthetic process; P:cellular pr…	7.104	2
245	[INTERPRO, BLASTED, ANNOTATED]	fasciola_hepatica_prjeb25283|maker-scaffold10x_1478_pilon-snap-gene-0.34	A0A4E0R5L1	Sel1 repeat-containing protein 1B OS=Fasciola hepatica OX=6192 GN=D915_008050 PE=4 SV=1	251	1	0	99.6	3	F:GO:0005515; C:GO:0005758; C:GO:0016020	F:protein binding; C:mitochondrial intermembrane space; C:membrane			IPR011990 (G3DSA:1.25.40.GENE3D); IPR040239 (PANTHER); SSF81901 (SUPERFAMILY); SSF81901 (SUPERFAMILY)	F:GO:0005515; C:GO:0005622; C:GO:0005737; C:GO:0005739; C:GO:0005740; C:GO:0005758; C:GO:0016020; C:GO:0031967; C:GO:0031974; C:GO:0031975; C:GO:0043226; C:GO:0043227; C:GO:0043229; C:GO:0043231; C:GO:0043233; C:GO:0070013; C:GO:0110165	F:protein binding; C:intracellular anatomical structure; C:cytoplasm; C:mitochondrion; C:mitochondrial envelope; C:mitochondrial intermembrane space; C:membrane; C:organelle envelope; C:membrane-enclosed lumen; C:envelope; C:organelle; C:membrane-bounded organelle; C:intracellular organelle; C:intracellular membrane-bounded organelle; C:organelle lumen; C:intracellular organelle lumen; C:cellular…	8.765	1
246	[INTERPRO, BLASTED, MAPPED, ANNOTATED]	fasciola_hepatica_prjeb25283|maker-scaffold10x_149_pilon-augustus-gene-0.77	A0A4E0RCC3	Guanine nucleotide-binding protein subunit beta OS=Fasciola hepatica OX=6192 GN=D915_005288 PE=3 SV=1	340	20	0	52.94	12	P:GO:0007186; P:GO:0034641; P:GO:0043170; P:GO:0044238; F:GO:0005102; F:GO:0030159; C:GO:0005737; C:GO:0031234; C:GO:0043231; C:GO:0097478; C:GO:0098797; C:GO:1902494	P:G protein-coupled receptor signaling pathway; P:cellular nitrogen compound metabolic process; P:macromolecule metabolic process; P:primary metabolic process; F:signaling receptor binding; F:signaling receptor complex adaptor activity; C:cytoplasm; C:extrinsic component of cytoplasmic side of plasma membrane; C:intracellular membrane-bounded organelle; C:leaflet of membrane bilayer; C:plasma mem…			IPR020472 (PRINTS); IPR001632 (PRINTS); IPR001680 (SMART); IPR001680 (PFAM); PIRSF002394 (PIRSF); IPR015943 (G3DSA:2.130.10.GENE3D); IPR016346 (PANTHER); PS50294 (PROSITE_PROFILES); IPR001680 (PROSITE_PROFILES); IPR001680 (PROSITE_PROFILES); IPR001680 (PROSITE_PROFILES); IPR001680 (PROSITE_PROFILES); IPR001680 (PROSITE_PROFILES); PS50294 (PROSITE_PROFILES); PS50294 (PROSITE_PROFILES); PS50294 (PR…	P:GO:0007154; P:GO:0007165; P:GO:0007186; P:GO:0009987; P:GO:0023052; P:GO:0050789; P:GO:0050794; P:GO:0050896; P:GO:0051716; P:GO:0065007; F:GO:0005102; F:GO:0005488; F:GO:0005515; F:GO:0030159; F:GO:0030674; F:GO:0035591; F:GO:0060090; C:GO:0005622; C:GO:0005737; C:GO:0005886; C:GO:0009898; C:GO:0016020; C:GO:0019897; C:GO:0019898; C:GO:0031234; C:GO:0032991; C:GO:0071944; C:GO:0097478; C:GO:00…	P:cell communication; P:signal transduction; P:G protein-coupled receptor signaling pathway; P:cellular process; P:signaling; P:regulation of biological process; P:regulation of cellular process; P:response to stimulus; P:cellular response to stimulus; P:biological regulation; F:signaling receptor binding; F:binding; F:protein binding; F:signaling receptor complex adaptor activity; F:protein-macr…	24.41	8
247	[INTERPRO, BLASTED, MAPPED, ANNOTATED]	fasciola_hepatica_prjeb25283|maker-scaffold10x_149_pilon-snap-gene-0.94	A0A2H1CS94	Four and a half LIM domains protein 3 OS=Fasciola hepatica OX=6192 GN=D915_001319 PE=4 SV=1	118	20	4.57443e-87	49.41	5	F:GO:0003712; F:GO:0046872; C:GO:0005634; C:GO:0016020; C:GO:0030018	F:transcription coregulator activity; F:metal ion binding; C:nucleus; C:membrane; C:Z disc			IPR001781 (SMART); G3DSA:2.10.110.10 (GENE3D); G3DSA:2.10.110.10 (GENE3D); IPR001781 (PFAM); IPR037987 (PANTHER); IPR001781 (PROSITE_PROFILES); IPR001781 (PROSITE_PROFILES); cd08368 (CDD); SSF57716 (SUPERFAMILY); SSF57716 (SUPERFAMILY)	F:GO:0003712; F:GO:0140110; C:GO:0005622; C:GO:0005634; C:GO:0005737; C:GO:0016020; C:GO:0030016; C:GO:0030017; C:GO:0030018; C:GO:0031674; C:GO:0043226; C:GO:0043227; C:GO:0043228; C:GO:0043229; C:GO:0043231; C:GO:0043232; C:GO:0043292; C:GO:0099080; C:GO:0099081; C:GO:0099512; C:GO:0110165	F:transcription coregulator activity; F:transcription regulator activity; C:intracellular anatomical structure; C:nucleus; C:cytoplasm; C:membrane; C:myofibril; C:sarcomere; C:Z disc; C:I band; C:organelle; C:membrane-bounded organelle; C:non-membrane-bounded organelle; C:intracellular organelle; C:intracellular membrane-bounded organelle; C:intracellular non-membrane-bounded organelle; C:contrac…	59.32	8
248	[INTERPRO, BLASTED, MAPPED, ANNOTATED]	fasciola_hepatica_prjeb25283|maker-scaffold10x_149_pilon-snap-gene-0.99	A0A2H1BWL2	ATP synthase subunit d, mitochondrial OS=Fasciola hepatica OX=6192 GN=D915_009069 PE=3 SV=1	176	1	2.19038e-133	100	4	P:GO:0015985; P:GO:0015986; F:GO:0015078; C:GO:0000276	P:energy coupled proton transport, down electrochemical gradient; P:proton motive force-driven ATP synthesis; F:proton transmembrane transporter activity; C:mitochondrial proton-transporting ATP synthase complex, coupling factor F(o)			IPR008689 (PIRSF); IPR008689 (PFAM); IPR036228 (G3DSA:6.10.280.GENE3D); IPR008689 (PANTHER); IPR036228 (SUPERFAMILY)	P:GO:0006139; P:GO:0006163; P:GO:0006164; P:GO:0006725; P:GO:0006753; P:GO:0006754; P:GO:0006793; P:GO:0006796; P:GO:0006807; P:GO:0006810; P:GO:0006811; P:GO:0006812; P:GO:0008152; P:GO:0009058; P:GO:0009117; P:GO:0009141; P:GO:0009142; P:GO:0009144; P:GO:0009145; P:GO:0009150; P:GO:0009152; P:GO:0009165; P:GO:0009199; P:GO:0009201; P:GO:0009205; P:GO:0009206; P:GO:0009259; P:GO:0009260; P:GO:00…	P:nucleobase-containing compound metabolic process; P:purine nucleotide metabolic process; P:purine nucleotide biosynthetic process; P:cellular aromatic compound metabolic process; P:nucleoside phosphate metabolic process; P:ATP biosynthetic process; P:phosphorus metabolic process; P:phosphate-containing compound metabolic process; P:nitrogen compound metabolic process; P:transport; P:monoatomic …	25	3
249	[INTERPRO, BLASTED]	fasciola_hepatica_prjeb25283|maker-scaffold10x_1499_pilon-augustus-gene-0.30	---NA---	DM9 domain-containing protein	139	20	5.21981e-43	57.68	---NA---					no IPS match	no IPS match	no IPS match	63.1	18
250	[INTERPRO, BLASTED, MAPPED, ANNOTATED]	fasciola_hepatica_prjeb25283|maker-scaffold10x_1499_pilon-snap-gene-0.19	A0A2H1CAH8	Cofilin/tropomyosin-type actin-binding protein OS=Fasciola hepatica OX=6192 GN=D915_005116 PE=3 SV=1	135	2	3.03543e-100	84.59	4	P:GO:0030042; F:GO:0051015; C:GO:0005737; C:GO:0015629	P:actin filament depolymerization; F:actin filament binding; C:cytoplasm; C:actin cytoskeleton			IPR017904 (PRINTS); IPR002108 (SMART); IPR002108 (PFAM); IPR029006 (G3DSA:3.40.20.GENE3D); IPR017904 (PANTHER); IPR002108 (PROSITE_PROFILES); IPR017904 (CDD); SSF55753 (SUPERFAMILY)	P:GO:0006996; P:GO:0007010; P:GO:0007015; P:GO:0008154; P:GO:0009987; P:GO:0016043; P:GO:0022411; P:GO:0030029; P:GO:0030036; P:GO:0030042; P:GO:0032984; P:GO:0032984; P:GO:0043933; P:GO:0051261; P:GO:0071840; P:GO:0097435; F:GO:0003779; F:GO:0005488; F:GO:0005515; F:GO:0008092; F:GO:0044877; F:GO:0051015; C:GO:0005622; C:GO:0005737; C:GO:0005856; C:GO:0015629; C:GO:0043226; C:GO:0043228; C:GO:00…	P:organelle organization; P:cytoskeleton organization; P:actin filament organization; P:actin polymerization or depolymerization; P:cellular process; P:cellular component organization; P:cellular component disassembly; P:actin filament-based process; P:actin cytoskeleton organization; P:actin filament depolymerization; P:protein-containing complex disassembly; P:protein-containing complex disasse…	74.81	11
251	[INTERPRO, BLASTED, MAPPED, ANNOTATED]	fasciola_hepatica_prjeb25283|maker-scaffold10x_15_pilon-snap-gene-0.21	A0A2H1BTH7	Ribosomal L18p/L5e family protein OS=Fasciola hepatica OX=6192 GN=D915_010416 PE=3 SV=1	299	1	0	100	6	P:GO:0000027; P:GO:0006412; F:GO:0003735; F:GO:0008097; C:GO:0005634; C:GO:0022625	P:ribosomal large subunit assembly; P:translation; F:structural constituent of ribosome; F:5S rRNA binding; C:nucleus; C:cytosolic large ribosomal subunit			IPR005485 (PRINTS); IPR005485 (PFAM); G3DSA:3.30.420.100 (GENE3D); IPR025607 (PFAM); mobidb-lite (MOBIDB_LITE); IPR005485 (PANTHER); IPR005485 (HAMAP); cd00432 (CDD); SSF53137 (SUPERFAMILY)	P:GO:0000027; P:GO:0006412; P:GO:0006996; P:GO:0009987; P:GO:0016043; P:GO:0022607; P:GO:0022613; P:GO:0022618; P:GO:0042254; P:GO:0042273; P:GO:0043933; P:GO:0044085; P:GO:0065003; P:GO:0065003; P:GO:0070925; P:GO:0071826; P:GO:0071840; P:GO:0140694; F:GO:0003676; F:GO:0003723; F:GO:0003735; F:GO:0005198; F:GO:0005488; F:GO:0008097; F:GO:0019843; F:GO:0097159; F:GO:1901363; C:GO:0005622; C:GO:00…	P:ribosomal large subunit assembly; P:translation; P:organelle organization; P:cellular process; P:cellular component organization; P:cellular component assembly; P:ribonucleoprotein complex biogenesis; P:protein-RNA complex assembly; P:ribosome biogenesis; P:ribosomal large subunit biogenesis; P:protein-containing complex organization; P:cellular component biogenesis; P:protein-containing comple…	36.79	11
252	[INTERPRO, BLASTED, MAPPED, ANNOTATED]	fasciola_hepatica_prjeb25283|maker-scaffold10x_15_pilon-snap-gene-0.30	A0A4E0RR49	Spectrin beta chain OS=Fasciola hepatica OX=6192 GN=D915_006388 PE=3 SV=1	2421	15	1.32005e-81	53.57	8	P:GO:0030036; F:GO:0005509; F:GO:0016740; F:GO:0051015; C:GO:0005886; C:GO:0030054; C:GO:0030864; C:GO:0042995	P:actin cytoskeleton organization; F:calcium ion binding; F:transferase activity; F:actin filament binding; C:plasma membrane; C:cell junction; C:cortical actin cytoskeleton; C:cell projection	EC:2	Transferases	PR01887 (PRINTS); SM01184 (SMART); IPR018159 (SMART); IPR002048 (SMART); IPR001452 (SMART); IPR002048 (PFAM); G3DSA:1.20.58.60 (GENE3D); IPR001452 (PFAM); G3DSA:1.20.58.60 (GENE3D); G3DSA:1.20.58.60 (GENE3D); G3DSA:1.20.58.60 (GENE3D); G3DSA:2.30.30.40 (GENE3D); IPR002017 (PFAM); G3DSA:1.20.58.60 (GENE3D); G3DSA:1.20.58.60 (GENE3D); G3DSA:1.20.5.170 (GENE3D); G3DSA:1.20.58.60 (GENE3D); IPR014837 …	P:GO:0006996; P:GO:0007010; P:GO:0009987; P:GO:0016043; P:GO:0030029; P:GO:0030036; P:GO:0071840; F:GO:0003779; F:GO:0005488; F:GO:0005509; F:GO:0005515; F:GO:0008092; F:GO:0044877; F:GO:0051015; C:GO:0005622; C:GO:0005737; C:GO:0005856; C:GO:0005886; C:GO:0005938; C:GO:0015629; C:GO:0016020; C:GO:0030054; C:GO:0030863; C:GO:0030864; C:GO:0042995; C:GO:0043226; C:GO:0043228; C:GO:0043229; C:GO:00…	P:organelle organization; P:cytoskeleton organization; P:cellular process; P:cellular component organization; P:actin filament-based process; P:actin cytoskeleton organization; P:cellular component organization or biogenesis; F:actin binding; F:binding; F:calcium ion binding; F:protein binding; F:cytoskeletal protein binding; F:protein-containing complex binding; F:actin filament binding; C:intra…	54.32	139
2010	[INTERPRO, BLASTED, MAPPED, ANNOTATED]	fasciola_hepatica_prjeb25283|maker-scaffold10x_1500_pilon-snap-gene-0.69	A0A4E0RL90	SWI/SNF nucleosome remodeling complex component OS=Fasciola hepatica OX=6192 GN=D915_007724 PE=3 SV=1	426	19	0	51.11	8	P:GO:0006357; P:GO:0007399; P:GO:0043967; F:GO:0003682; C:GO:0005654; C:GO:0016020; C:GO:0016514; C:GO:0035267	P:regulation of transcription by RNA polymerase II; P:nervous system development; P:histone H4 acetylation; F:chromatin binding; C:nucleoplasm; C:membrane; C:SWI/SNF complex; C:NuA4 histone acetyltransferase complex			IPR004000 (PRINTS); IPR004000 (SMART); G3DSA:2.30.36.70 (GENE3D); IPR004000 (PFAM); G3DSA:3.90.640.10 (GENE3D); G3DSA:3.30.420.40 (GENE3D); G3DSA:3.30.420.40 (GENE3D); IPR004000 (PANTHER); cd00012 (CDD); IPR043129 (SUPERFAMILY); IPR043129 (SUPERFAMILY)	P:GO:0006139; P:GO:0006351; P:GO:0006355; P:GO:0006357; P:GO:0006366; P:GO:0006473; P:GO:0006475; P:GO:0006725; P:GO:0006807; P:GO:0007275; P:GO:0007399; P:GO:0008152; P:GO:0009058; P:GO:0009059; P:GO:0009889; P:GO:0009987; P:GO:0010467; P:GO:0010468; P:GO:0010556; P:GO:0016070; P:GO:0016570; P:GO:0016573; P:GO:0018130; P:GO:0018193; P:GO:0018205; P:GO:0018393; P:GO:0018394; P:GO:0019219; P:GO:00…	P:nucleobase-containing compound metabolic process; P:DNA-templated transcription; P:regulation of DNA-templated transcription; P:regulation of transcription by RNA polymerase II; P:transcription by RNA polymerase II; P:protein acetylation; P:internal protein amino acid acetylation; P:cellular aromatic compound metabolic process; P:nitrogen compound metabolic process; P:multicellular organism dev…	5.869	2
254	[INTERPRO, BLASTED, MAPPED, ANNOTATED]	fasciola_hepatica_prjeb25283|maker-scaffold10x_1500_pilon-snap-gene-0.76	A0A2H1BZ67	Heterogeneous nuclear ribonucleoprotein A2 OS=Fasciola hepatica OX=6192 GN=D915_009015 PE=4 SV=1	292	20	0	56.58	3	P:GO:0006396; F:GO:0003723; C:GO:1990904	P:RNA processing; F:RNA binding; C:ribonucleoprotein complex			IPR000504 (SMART); IPR000504 (PFAM); IPR012677 (G3DSA:3.30.70.GENE3D); IPR012677 (G3DSA:3.30.70.GENE3D); mobidb-lite (MOBIDB_LITE); mobidb-lite (MOBIDB_LITE); mobidb-lite (MOBIDB_LITE); mobidb-lite (MOBIDB_LITE); PTHR48032 (PANTHER); IPR000504 (PROSITE_PROFILES); IPR000504 (PROSITE_PROFILES); cd12328 (CDD); cd12578 (CDD); IPR035979 (SUPERFAMILY); IPR035979 (SUPERFAMILY)	F:GO:0003676; F:GO:0003723	F:nucleic acid binding; F:RNA binding	39.73	16
255	[INTERPRO, BLASTED, MAPPED, ANNOTATED]	fasciola_hepatica_prjeb25283|maker-scaffold10x_1500_pilon-snap-gene-0.79	A0A4E0RV13	Calcium-transporting ATPase OS=Fasciola hepatica OX=6192 GN=D915_003311 PE=3 SV=1	1122	18	0	47.5	8	P:GO:0051480; P:GO:0065008; P:GO:0070588; F:GO:0005388; F:GO:0005524; F:GO:0016887; C:GO:0005886; C:GO:0043231	P:regulation of cytosolic calcium ion concentration; P:regulation of biological quality; P:calcium ion transmembrane transport; F:P-type calcium transporter activity; F:ATP binding; F:ATP hydrolysis activity; C:plasma membrane; C:intracellular membrane-bounded organelle	EC:7.2.2.10; EC:3.6.1.15	P-type Ca(2+) transporter; Nucleoside-triphosphate phosphatase	PR00119 (PRINTS); IPR004014 (SMART); IPR001757 (TIGRFAM); IPR004014 (PFAM); IPR022141 (PFAM); IPR006068 (PFAM); IPR006408 (TIGRFAM); IPR023299 (G3DSA:3.40.1110.GENE3D); G3DSA:1.20.1110.10 (GENE3D); G3DSA:1.20.1110.10 (GENE3D); G3DSA:1.20.1110.10 (GENE3D); PF00702 (PFAM); PF13246 (PFAM); PF00122 (PFAM); IPR044492 (SFLD); SFLDG00002 (SFLD); mobidb-lite (MOBIDB_LITE); mobidb-lite (MOBIDB_LITE); mobi…	P:GO:0006873; P:GO:0006874; P:GO:0006875; P:GO:0009987; P:GO:0019725; P:GO:0030003; P:GO:0042592; P:GO:0048878; P:GO:0050801; P:GO:0051480; P:GO:0055065; P:GO:0055074; P:GO:0055080; P:GO:0055082; P:GO:0065007; P:GO:0065008; P:GO:0070588; P:GO:0072503; P:GO:0072507; P:GO:0098771; F:GO:0000166; F:GO:0003824; F:GO:0005215; F:GO:0005388; F:GO:0005524; F:GO:0008324; F:GO:0015075; F:GO:0015085; F:GO:00…	P:intracellular monoatomic ion homeostasis; P:intracellular calcium ion homeostasis; P:obsolete intracellular metal ion homeostasis; P:cellular process; P:cellular homeostasis; P:intracellular monoatomic cation homeostasis; P:homeostatic process; P:chemical homeostasis; P:monoatomic ion homeostasis; P:regulation of cytosolic calcium ion concentration; P:obsolete metal ion homeostasis; P:calcium i…	18.54	15
256	[INTERPRO, NO-BLAST]	fasciola_hepatica_prjeb25283|maker-scaffold10x_1517_pilon-snap-gene-0.11	---NA---	---NA---	55	---NA---	---NA---	---NA---	---NA---					no IPS match	no IPS match	no IPS match	40	3
257	[INTERPRO, BLASTED]	fasciola_hepatica_prjeb25283|maker-scaffold10x_1517_pilon-snap-gene-0.12	---NA---	unnamed protein product	112	17	1.34148e-27	51.7	---NA---					no IPS match	no IPS match	no IPS match	25.81	3
258	[INTERPRO, BLASTED, MAPPED, ANNOTATED]	fasciola_hepatica_prjeb25283|maker-scaffold10x_1528_pilon-snap-gene-0.13	A0A4E0R8M7	Serine/threonine-protein phosphatase OS=Fasciola hepatica OX=6192 GN=D915_006047 PE=3 SV=1	318	20	0	63.82	5	P:GO:0006470; P:GO:0140014; F:GO:0017018; F:GO:0046872; C:GO:0005829	P:protein dephosphorylation; P:mitotic nuclear division; F:myosin phosphatase activity; F:metal ion binding; C:cytosol	EC:3.1.3.16	Protein-serine/threonine phosphatase	IPR006186 (PRINTS); IPR006186 (SMART); IPR029052 (G3DSA:3.60.21.GENE3D); IPR004843 (PFAM); IPR047129 (PANTHER); cd07415 (CDD); IPR029052 (SUPERFAMILY)	P:GO:0000278; P:GO:0000280; P:GO:0006470; P:GO:0006793; P:GO:0006796; P:GO:0006807; P:GO:0006996; P:GO:0007049; P:GO:0008152; P:GO:0009987; P:GO:0016043; P:GO:0016311; P:GO:0019538; P:GO:0019538; P:GO:0022402; P:GO:0036211; P:GO:0036211; P:GO:0043170; P:GO:0043412; P:GO:0044237; P:GO:0044238; P:GO:0044260; P:GO:0048285; P:GO:0071704; P:GO:0071840; P:GO:0140014; P:GO:1901564; P:GO:1903047; F:GO:00…	P:mitotic cell cycle; P:nuclear division; P:protein dephosphorylation; P:phosphorus metabolic process; P:phosphate-containing compound metabolic process; P:nitrogen compound metabolic process; P:organelle organization; P:cell cycle; P:metabolic process; P:cellular process; P:cellular component organization; P:dephosphorylation; P:protein metabolic process; P:protein metabolic process; P:cell cycl…	7.862	2
259	[INTERPRO, BLASTED, MAPPED, ANNOTATED]	fasciola_hepatica_prjeb25283|maker-scaffold10x_1542_pilon-snap-gene-0.12	B1NI98	Heat shock protein 70 OS=Fasciola hepatica OX=6192 GN=HSP70 PE=2 SV=1	1581	20	0	70.83	13	P:GO:0016192; P:GO:0034620; P:GO:0051085; F:GO:0005524; F:GO:0016887; F:GO:0031072; F:GO:0051082; F:GO:0051787; F:GO:0140662; C:GO:0005634; C:GO:0005788; C:GO:0005829; C:GO:0005886	P:vesicle-mediated transport; P:cellular response to unfolded protein; P:chaperone cofactor-dependent protein refolding; F:ATP binding; F:ATP hydrolysis activity; F:heat shock protein binding; F:unfolded protein binding; F:misfolded protein binding; F:ATP-dependent protein folding chaperone; C:nucleus; C:endoplasmic reticulum lumen; C:cytosol; C:plasma membrane			PR00301 (PRINTS); IPR029048 (G3DSA:1.20.1270.GENE3D); G3DSA:3.30.420.40 (GENE3D); G3DSA:3.90.640.10 (GENE3D); G3DSA:3.30.420.40 (GENE3D); G3DSA:3.30.420.40 (GENE3D); IPR029047 (G3DSA:2.60.34.GENE3D); G3DSA:3.30.420.40 (GENE3D); G3DSA:3.90.640.10 (GENE3D); IPR029047 (G3DSA:2.60.34.GENE3D); IPR013126 (PFAM); G3DSA:3.30.30.30 (GENE3D); G3DSA:3.90.640.10 (GENE3D); G3DSA:3.30.30.30 (GENE3D); G3DSA:3.3…	P:GO:0006457; P:GO:0006458; P:GO:0006810; P:GO:0006950; P:GO:0006986; P:GO:0009987; P:GO:0010033; P:GO:0016192; P:GO:0033554; P:GO:0034620; P:GO:0035966; P:GO:0035967; P:GO:0042221; P:GO:0050896; P:GO:0051085; P:GO:0051179; P:GO:0051234; P:GO:0051716; P:GO:0061077; P:GO:0070887; P:GO:0071310; F:GO:0000166; F:GO:0003824; F:GO:0005488; F:GO:0005515; F:GO:0005524; F:GO:0016462; F:GO:0016787; F:GO:00…	P:protein folding; P:'de novo' protein folding; P:transport; P:response to stress; P:response to unfolded protein; P:cellular process; P:response to organic substance; P:vesicle-mediated transport; P:cellular response to stress; P:cellular response to unfolded protein; P:response to topologically incorrect protein; P:cellular response to topologically incorrect protein; P:response to chemical; P:…	45.54	93
260	[INTERPRO, BLASTED, MAPPED, ANNOTATED]	fasciola_hepatica_prjeb25283|maker-scaffold10x_1543_pilon-snap-gene-0.11	A0A4E0R9S3	Procollagen-lysine 2-oxoglutarate 5-dioxygenase OS=Fasciola hepatica OX=6192 GN=D915_005247 PE=4 SV=1	861	2	0	71.19	11	P:GO:0018126; P:GO:0018205; P:GO:0044237; F:GO:0005506; F:GO:0016705; F:GO:0031418; F:GO:0051213; F:GO:0140096; C:GO:0005773; C:GO:0005783; C:GO:0005886	P:protein hydroxylation; P:peptidyl-lysine modification; P:cellular metabolic process; F:iron ion binding; F:oxidoreductase activity, acting on paired donors, with incorporation or reduction of molecular oxygen; F:L-ascorbic acid binding; F:dioxygenase activity; F:catalytic activity, acting on a protein; C:vacuole; C:endoplasmic reticulum; C:plasma membrane	EC:1.14	Acting on paired donors, with incorporation or reduction of molecular oxygen. The oxygen incorporated need not be derived from O(2)	IPR006620 (SMART); G3DSA:2.60.120.620 (GENE3D); PTHR10730 (PANTHER); IPR005123 (PROSITE_PROFILES); IPR005123 (PROSITE_PROFILES); SignalP-noTM (SIGNALP_GRAM_NEGATIVE); SignalP-noTM (SIGNALP_EUK); SignalP-TM (SIGNALP_GRAM_POSITIVE)	P:GO:0006807; P:GO:0008152; P:GO:0009987; P:GO:0018126; P:GO:0018193; P:GO:0018205; P:GO:0019538; P:GO:0019538; P:GO:0036211; P:GO:0036211; P:GO:0043170; P:GO:0043412; P:GO:0044237; P:GO:0044238; P:GO:0044260; P:GO:0071704; P:GO:1901564; F:GO:0003824; F:GO:0005506; F:GO:0016491; F:GO:0016705; F:GO:0031418; F:GO:0140096; C:GO:0005622; C:GO:0005737; C:GO:0005773; C:GO:0005783; C:GO:0005886; C:GO:00…	P:nitrogen compound metabolic process; P:metabolic process; P:cellular process; P:protein hydroxylation; P:peptidyl-amino acid modification; P:peptidyl-lysine modification; P:protein metabolic process; P:protein metabolic process; P:protein modification process; P:protein modification process; P:macromolecule metabolic process; P:macromolecule modification; P:cellular metabolic process; P:primary…	14.52	11
261	[INTERPRO, BLASTED, MAPPED, ANNOTATED]	fasciola_hepatica_prjeb25283|maker-scaffold10x_1549_pilon-augustus-gene-0.49	A0A2H1C006	Gelsolin repeat protein OS=Fasciola hepatica OX=6192 GN=D915_008120 PE=4 SV=1	373	3	0	69.76	1	F:GO:0051015	F:actin filament binding			IPR007122 (PRINTS); IPR007122 (SMART); IPR029006 (G3DSA:3.40.20.GENE3D); IPR029006 (G3DSA:3.40.20.GENE3D); IPR007123 (PFAM); IPR029006 (G3DSA:3.40.20.GENE3D); IPR007122 (PANTHER); cd11290 (CDD); SSF55753 (SUPERFAMILY); SSF55753 (SUPERFAMILY); SSF55753 (SUPERFAMILY)	F:GO:0051015	F:actin filament binding	49.06	17
262	[INTERPRO, BLASTED, MAPPED, ANNOTATED]	fasciola_hepatica_prjeb25283|maker-scaffold10x_1549_pilon-snap-gene-0.84	A0A2H1CU16	Actin regulatory protein CAP-G OS=Fasciola hepatica OX=6192 GN=D915_001001 PE=4 SV=1	364	3	0	71.38	1	F:GO:0051015	F:actin filament binding			IPR007122 (PRINTS); IPR007122 (SMART); IPR029006 (G3DSA:3.40.20.GENE3D); IPR029006 (G3DSA:3.40.20.GENE3D); IPR007123 (PFAM); IPR029006 (G3DSA:3.40.20.GENE3D); IPR007122 (PANTHER); SSF55753 (SUPERFAMILY); SSF55753 (SUPERFAMILY); SSF55753 (SUPERFAMILY)	F:GO:0051015	F:actin filament binding	53.02	23
263	[INTERPRO, BLASTED, MAPPED, ANNOTATED]	fasciola_hepatica_prjeb25283|maker-scaffold10x_1549_pilon-snap-gene-0.86	A0A2H1CHN0	40S ribosomal protein S20 OS=Fasciola hepatica OX=6192 GN=D915_003699 PE=3 SV=1	117	1	1.36768e-84	100	4	P:GO:0006412; F:GO:0003723; F:GO:0003735; C:GO:0022627	P:translation; F:RNA binding; F:structural constituent of ribosome; C:cytosolic small ribosomal subunit			IPR001848 (PRINTS); IPR027486 (SMART); IPR036838 (G3DSA:3.30.70.GENE3D); IPR027486 (PFAM); IPR005729 (TIGRFAM); IPR001848 (PANTHER); IPR001848 (HAMAP); IPR036838 (SUPERFAMILY)	P:GO:0006412; F:GO:0003735; F:GO:0005198; C:GO:0005622; C:GO:0005737; C:GO:0005829; C:GO:0005840; C:GO:0015935; C:GO:0022626; C:GO:0022627; C:GO:0032991; C:GO:0043226; C:GO:0043228; C:GO:0043229; C:GO:0043232; C:GO:0044391; C:GO:0110165; C:GO:1990904	P:translation; F:structural constituent of ribosome; F:structural molecule activity; C:intracellular anatomical structure; C:cytoplasm; C:cytosol; C:ribosome; C:small ribosomal subunit; C:cytosolic ribosome; C:cytosolic small ribosomal subunit; C:protein-containing complex; C:organelle; C:non-membrane-bounded organelle; C:intracellular organelle; C:intracellular non-membrane-bounded organelle; C:…	41.88	7
264	[INTERPRO, BLASTED, MAPPED, ANNOTATED]	fasciola_hepatica_prjeb25283|maker-scaffold10x_1549_pilon-snap-gene-0.88	A0A4E0RIS2	Tetraspanin OS=Fasciola hepatica OX=6192 GN=D915_003418 PE=3 SV=1	227	13	2.36914e-168	49.99	1	C:GO:0016020	C:membrane			PR00259 (PRINTS); IPR018499 (PFAM); IPR000301 (PIRSF); IPR008952 (G3DSA:1.10.1450.GENE3D); IPR018499 (PANTHER); cd03127 (CDD); IPR008952 (SUPERFAMILY); TMhelix (TMHMM); TMhelix (TMHMM); TMhelix (TMHMM); TMhelix (TMHMM)	C:GO:0016020	C:membrane	8.811	1
265	[INTERPRO, BLASTED, ANNOTATED]	fasciola_hepatica_prjeb25283|maker-scaffold10x_1560_pilon-augustus-gene-0.10	A0A4E0RS72	Uncharacterized protein OS=Fasciola hepatica OX=6192 GN=D915_005568 PE=3 SV=1	457	2	0	99.16	1	C:GO:0140535	C:intracellular protein-containing complex			IPR018797 (PFAM); mobidb-lite (MOBIDB_LITE); mobidb-lite (MOBIDB_LITE); IPR018797 (PANTHER)	C:GO:0032991; C:GO:0140535	C:protein-containing complex; C:intracellular protein-containing complex	9.409	3
266	[INTERPRO, BLASTED, MAPPED, ANNOTATED]	fasciola_hepatica_prjeb25283|maker-scaffold10x_1561_pilon-snap-gene-0.22	A0A4E0R7W2	Sorting nexin 9 variant OS=Fasciola hepatica OX=6192 GN=D915_005884 PE=3 SV=1	76	1	6.40632e-05	58.62	8	P:GO:0032456; P:GO:0042147; P:GO:0048193; F:GO:0032266; C:GO:0005773; C:GO:0005886; C:GO:0031901; C:GO:0098796	P:endocytic recycling; P:retrograde transport, endosome to Golgi; P:Golgi vesicle transport; F:phosphatidylinositol-3-phosphate binding; C:vacuole; C:plasma membrane; C:early endosome membrane; C:membrane protein complex			IPR036871 (G3DSA:3.30.1520.GENE3D); IPR001683 (PFAM); PTHR45963 (PANTHER); IPR001683 (PROSITE_PROFILES); IPR036871 (SUPERFAMILY)	P:GO:0006810; P:GO:0009987; P:GO:0016192; P:GO:0016197; P:GO:0016482; P:GO:0032456; P:GO:0042147; P:GO:0046907; P:GO:0048193; P:GO:0051179; P:GO:0051234; P:GO:0051641; P:GO:0051649; P:GO:0051668; P:GO:0098876; F:GO:0005488; F:GO:0005543; F:GO:0008289; F:GO:0032266; F:GO:0035091; F:GO:1901981; C:GO:0005622; C:GO:0005737; C:GO:0005768; C:GO:0005769; C:GO:0005773; C:GO:0005886; C:GO:0010008; C:GO:00…	P:transport; P:cellular process; P:vesicle-mediated transport; P:endosomal transport; P:cytosolic transport; P:endocytic recycling; P:retrograde transport, endosome to Golgi; P:intracellular transport; P:Golgi vesicle transport; P:localization; P:establishment of localization; P:cellular localization; P:establishment of localization in cell; P:localization within membrane; P:vesicle-mediated tran…	18.42	1
267	[INTERPRO, BLASTED, MAPPED, ANNOTATED]	fasciola_hepatica_prjeb25283|maker-scaffold10x_1568_pilon-snap-gene-0.6	A0A4E0RKN2	Importin subunit alpha OS=Fasciola hepatica OX=6192 GN=D915_002097 PE=3 SV=1	529	3	0	68.33	8	P:GO:0006606; P:GO:0017038; F:GO:0005048; F:GO:0005515; F:GO:0061608; C:GO:0005634; C:GO:0005737; C:GO:0016020	P:protein import into nucleus; P:protein import; F:signal sequence binding; F:protein binding; F:nuclear import signal receptor activity; C:nucleus; C:cytoplasm; C:membrane			IPR000225 (SMART); IPR002652 (PFAM); IPR036975 (G3DSA:1.20.5.GENE3D); IPR000225 (PFAM); IPR011989 (G3DSA:1.25.10.GENE3D); IPR024931 (PIRSF); IPR032413 (PFAM); mobidb-lite (MOBIDB_LITE); PTHR23316 (PANTHER); IPR000225 (PROSITE_PROFILES); IPR000225 (PROSITE_PROFILES); IPR000225 (PROSITE_PROFILES); IPR002652 (PROSITE_PROFILES); IPR016024 (SUPERFAMILY)	P:GO:0006606; P:GO:0006810; P:GO:0006886; P:GO:0006913; P:GO:0008104; P:GO:0008104; P:GO:0009987; P:GO:0015031; P:GO:0017038; P:GO:0033036; P:GO:0033365; P:GO:0034504; P:GO:0045184; P:GO:0046907; P:GO:0051169; P:GO:0051170; P:GO:0051179; P:GO:0051234; P:GO:0051641; P:GO:0051649; P:GO:0070727; P:GO:0071702; P:GO:0071705; P:GO:0072594; F:GO:0005048; F:GO:0005488; F:GO:0005515; F:GO:0033218; F:GO:00…	P:protein import into nucleus; P:transport; P:intracellular protein transport; P:nucleocytoplasmic transport; P:protein localization; P:protein localization; P:cellular process; P:protein transport; P:protein import; P:macromolecule localization; P:protein localization to organelle; P:protein localization to nucleus; P:establishment of protein localization; P:intracellular transport; P:nuclear tr…	17.01	6
268	[INTERPRO, BLASTED, MAPPED, ANNOTATED]	fasciola_hepatica_prjeb25283|maker-scaffold10x_157_pilon-augustus-gene-0.89	A0A4E0RI71	Ubiquitin carboxyl-terminal hydrolase 4 OS=Fasciola hepatica OX=6192 GN=D915_008440 PE=4 SV=1	431	16	0	50.49	3	P:GO:0006511; P:GO:0016579; F:GO:0004843	P:ubiquitin-dependent protein catabolic process; P:protein deubiquitination; F:cysteine-type deubiquitinase activity	EC:3.4.19.12	Ubiquitinyl hydrolase 1	IPR001394 (PFAM); G3DSA:3.90.70.10 (GENE3D); PTHR21646 (PANTHER); IPR028889 (PROSITE_PROFILES); cd02674 (CDD); IPR038765 (SUPERFAMILY)	P:GO:0016579; F:GO:0004843	P:protein deubiquitination; F:cysteine-type deubiquitinase activity	8.585	2
269	[INTERPRO, BLASTED, MAPPED, ANNOTATED]	fasciola_hepatica_prjeb25283|maker-scaffold10x_157_pilon-snap-gene-0.182	A0A4E0RDG1	Ras protein Rap 1b OS=Fasciola hepatica OX=6192 GN=D915_004963 PE=3 SV=1	183	20	3.56801e-113	61.43	15	P:GO:0010648; P:GO:0016079; P:GO:0017157; P:GO:0023057; P:GO:0032486; P:GO:0046928; P:GO:0051051; P:GO:0071407; P:GO:0071417; P:GO:0099500; P:GO:1901701; F:GO:0003924; F:GO:0005525; F:GO:0019003; C:GO:0005886	P:negative regulation of cell communication; P:synaptic vesicle exocytosis; P:regulation of exocytosis; P:negative regulation of signaling; P:Rap protein signal transduction; P:regulation of neurotransmitter secretion; P:negative regulation of transport; P:cellular response to organic cyclic compound; P:cellular response to organonitrogen compound; P:vesicle fusion to plasma membrane; P:cellular …	EC:3.6.1.15	Nucleoside-triphosphate phosphatase	PR00449 (PRINTS); SM00173 (SMART); SM00176 (SMART); SM00175 (SMART); IPR001806 (SMART); IPR005225 (TIGRFAM); IPR001806 (PFAM); IPR027417 (G3DSA:3.40.50.GENE3D); IPR020849 (PANTHER); PS51419 (PROSITE_PROFILES); IPR001806 (PROSITE_PROFILES); PS51420 (PROSITE_PROFILES); IPR038851 (CDD); IPR027417 (SUPERFAMILY)	P:GO:0001505; P:GO:0006810; P:GO:0006836; P:GO:0006887; P:GO:0006906; P:GO:0006996; P:GO:0007154; P:GO:0007165; P:GO:0007264; P:GO:0007265; P:GO:0007267; P:GO:0007268; P:GO:0007269; P:GO:0009719; P:GO:0009987; P:GO:0010033; P:GO:0010243; P:GO:0010646; P:GO:0010648; P:GO:0014070; P:GO:0016043; P:GO:0016050; P:GO:0016079; P:GO:0016192; P:GO:0017157; P:GO:0023051; P:GO:0023052; P:GO:0023057; P:GO:00…	P:regulation of neurotransmitter levels; P:transport; P:neurotransmitter transport; P:exocytosis; P:vesicle fusion; P:organelle organization; P:cell communication; P:signal transduction; P:small GTPase mediated signal transduction; P:Ras protein signal transduction; P:cell-cell signaling; P:chemical synaptic transmission; P:neurotransmitter secretion; P:response to endogenous stimulus; P:cellular…	26.78	6
270	[INTERPRO, BLASTED, MAPPED, ANNOTATED]	fasciola_hepatica_prjeb25283|maker-scaffold10x_157_pilon-snap-gene-0.186	A0A4E0RGI5	Cargo transport protein erv29 OS=Fasciola hepatica OX=6192 GN=D915_003383 PE=3 SV=1	276	1	0	100	5	P:GO:0007030; C:GO:0005773; C:GO:0005783; C:GO:0005793; C:GO:0005886	P:Golgi organization; C:vacuole; C:endoplasmic reticulum; C:endoplasmic reticulum-Golgi intermediate compartment; C:plasma membrane			IPR002995 (PFAM); IPR045214 (PANTHER); TMhelix (TMHMM); TMhelix (TMHMM); TMhelix (TMHMM); TMhelix (TMHMM); TMhelix (TMHMM); TMhelix (TMHMM)	P:GO:0006996; P:GO:0007030; P:GO:0009987; P:GO:0010256; P:GO:0016043; P:GO:0071840; C:GO:0005622; C:GO:0005737; C:GO:0005773; C:GO:0005783; C:GO:0005793; C:GO:0005886; C:GO:0012505; C:GO:0016020; C:GO:0043226; C:GO:0043227; C:GO:0043229; C:GO:0043231; C:GO:0071944; C:GO:0110165	P:organelle organization; P:Golgi organization; P:cellular process; P:endomembrane system organization; P:cellular component organization; P:cellular component organization or biogenesis; C:intracellular anatomical structure; C:cytoplasm; C:vacuole; C:endoplasmic reticulum; C:endoplasmic reticulum-Golgi intermediate compartment; C:plasma membrane; C:endomembrane system; C:membrane; C:organelle; C…	10.14	2
271	[INTERPRO, BLASTED, MAPPED, ANNOTATED]	fasciola_hepatica_prjeb25283|maker-scaffold10x_157_pilon-snap-gene-0.187	A0A0U1Z1I6	Fatty acid-binding protein type V OS=Fasciola hepatica OX=6192 GN=D915_003146 PE=2 SV=1	134	8	2.69338e-96	61.98	5	P:GO:0015908; F:GO:0005504; C:GO:0005634; C:GO:0005829; C:GO:0016020	P:fatty acid transport; F:fatty acid binding; C:nucleus; C:cytosol; C:membrane			IPR000463 (PRINTS); IPR000566 (PFAM); IPR012674 (G3DSA:2.40.128.GENE3D); IPR031259 (PANTHER); IPR012674 (SUPERFAMILY)	P:GO:0006810; P:GO:0006869; P:GO:0010876; P:GO:0015849; P:GO:0015908; P:GO:0033036; P:GO:0051179; P:GO:0051234; P:GO:0071702; F:GO:0005488; F:GO:0005504; F:GO:0008289; F:GO:0031406; F:GO:0043167; F:GO:0043168; C:GO:0005622; C:GO:0005634; C:GO:0005737; C:GO:0005829; C:GO:0016020; C:GO:0043226; C:GO:0043227; C:GO:0043229; C:GO:0043231; C:GO:0110165	P:transport; P:lipid transport; P:lipid localization; P:organic acid transport; P:fatty acid transport; P:macromolecule localization; P:localization; P:establishment of localization; P:organic substance transport; F:binding; F:fatty acid binding; F:lipid binding; F:carboxylic acid binding; F:ion binding; F:anion binding; C:intracellular anatomical structure; C:nucleus; C:cytoplasm; C:cytosol; C:m…	17.16	2
272	[INTERPRO, BLASTED, MAPPED, ANNOTATED]	fasciola_hepatica_prjeb25283|maker-scaffold10x_157_pilon-snap-gene-0.195	A0A4E0S3P9	Rab GDP dissociation inhibitor OS=Fasciola hepatica OX=6192 GN=D915_001250 PE=3 SV=1	349	3	0	72.84	10	P:GO:0007264; P:GO:0015031; P:GO:0016192; P:GO:0050790; F:GO:0003924; F:GO:0005093; F:GO:0005096; F:GO:0005515; F:GO:0019003; C:GO:0005737	P:small GTPase mediated signal transduction; P:protein transport; P:vesicle-mediated transport; P:regulation of catalytic activity; F:GTPase activity; F:Rab GDP-dissociation inhibitor activity; F:GTPase activator activity; F:protein binding; F:GDP binding; C:cytoplasm			IPR000806 (PRINTS); IPR018203 (PRINTS); G3DSA:3.30.519.10 (GENE3D); IPR018203 (PFAM); IPR036188 (G3DSA:3.50.50.GENE3D); IPR036188 (G3DSA:3.50.50.GENE3D); IPR018203 (PANTHER); IPR036188 (SUPERFAMILY); IPR036188 (SUPERFAMILY)	P:GO:0006810; P:GO:0007264; P:GO:0009987; P:GO:0015031; P:GO:0016192; P:GO:0051179; P:GO:0051234; F:GO:0000166; F:GO:0003824; F:GO:0003924; F:GO:0005092; F:GO:0005093; F:GO:0005488; F:GO:0005515; F:GO:0016462; F:GO:0016787; F:GO:0016817; F:GO:0016818; F:GO:0017076; F:GO:0017111; F:GO:0019001; F:GO:0019003; F:GO:0030234; F:GO:0030695; F:GO:0032553; F:GO:0032555; F:GO:0032561; F:GO:0036094; F:GO:00…	P:transport; P:small GTPase mediated signal transduction; P:cellular process; P:protein transport; P:vesicle-mediated transport; P:localization; P:establishment of localization; F:nucleotide binding; F:catalytic activity; F:GTPase activity; F:GDP-dissociation inhibitor activity; F:Rab GDP-dissociation inhibitor activity; F:binding; F:protein binding; F:pyrophosphatase activity; F:hydrolase activi…	35.24	12
273	[INTERPRO, BLASTED, MAPPED, ANNOTATED]	fasciola_hepatica_prjeb25283|maker-scaffold10x_157_pilon-snap-gene-0.197	A0A4E0QYB1	ADP-ribosylation factor OS=Fasciola hepatica OX=6192 GN=D915_008871 PE=3 SV=1	181	20	1.19324e-134	60.7	6	P:GO:0006886; P:GO:0016192; F:GO:0003924; F:GO:0005525; C:GO:0005794; C:GO:0005886	P:intracellular protein transport; P:vesicle-mediated transport; F:GTPase activity; F:GTP binding; C:Golgi apparatus; C:plasma membrane	EC:3.6.1.15	Nucleoside-triphosphate phosphatase	IPR006689 (PRINTS); IPR006689 (SMART); SM00177 (SMART); SM00175 (SMART); IPR027417 (G3DSA:3.40.50.GENE3D); IPR005225 (TIGRFAM); IPR006689 (PFAM); IPR024156 (PANTHER); PS51417 (PROSITE_PROFILES); IPR045872 (CDD); IPR027417 (SUPERFAMILY)	P:GO:0006810; P:GO:0006886; P:GO:0008104; P:GO:0008104; P:GO:0009987; P:GO:0015031; P:GO:0016192; P:GO:0033036; P:GO:0045184; P:GO:0046907; P:GO:0051179; P:GO:0051234; P:GO:0051641; P:GO:0051649; P:GO:0070727; P:GO:0071702; P:GO:0071705; F:GO:0000166; F:GO:0003924; F:GO:0005488; F:GO:0005525; F:GO:0017076; F:GO:0019001; F:GO:0032553; F:GO:0032555; F:GO:0032561; F:GO:0035639; F:GO:0036094; F:GO:00…	P:transport; P:intracellular protein transport; P:protein localization; P:protein localization; P:cellular process; P:protein transport; P:vesicle-mediated transport; P:macromolecule localization; P:establishment of protein localization; P:intracellular transport; P:localization; P:establishment of localization; P:cellular localization; P:establishment of localization in cell; P:cellular macromol…	25.97	5
274	[INTERPRO, BLASTED, MAPPED, ANNOTATED]	fasciola_hepatica_prjeb25283|maker-scaffold10x_157_pilon-snap-gene-0.211	A0A4E0RG70	Rab GDP dissociation inhibitor OS=Fasciola hepatica OX=6192 GN=D915_001249 PE=3 SV=1	448	3	0	73.94	10	P:GO:0007264; P:GO:0015031; P:GO:0016192; P:GO:0050790; F:GO:0003924; F:GO:0005093; F:GO:0005096; F:GO:0005515; F:GO:0019003; C:GO:0005737	P:small GTPase mediated signal transduction; P:protein transport; P:vesicle-mediated transport; P:regulation of catalytic activity; F:GTPase activity; F:Rab GDP-dissociation inhibitor activity; F:GTPase activator activity; F:protein binding; F:GDP binding; C:cytoplasm			IPR000806 (PRINTS); IPR018203 (PRINTS); G3DSA:1.10.405.10 (GENE3D); IPR018203 (PFAM); IPR036188 (G3DSA:3.50.50.GENE3D); G3DSA:3.30.519.10 (GENE3D); IPR018203 (PANTHER); IPR036188 (SUPERFAMILY); IPR036188 (SUPERFAMILY)	P:GO:0006810; P:GO:0007264; P:GO:0009987; P:GO:0015031; P:GO:0016192; P:GO:0051179; P:GO:0051234; F:GO:0000166; F:GO:0003824; F:GO:0003924; F:GO:0005092; F:GO:0005093; F:GO:0005488; F:GO:0005515; F:GO:0016462; F:GO:0016787; F:GO:0016817; F:GO:0016818; F:GO:0017076; F:GO:0017111; F:GO:0019001; F:GO:0019003; F:GO:0030234; F:GO:0030695; F:GO:0032553; F:GO:0032555; F:GO:0032561; F:GO:0036094; F:GO:00…	P:transport; P:small GTPase mediated signal transduction; P:cellular process; P:protein transport; P:vesicle-mediated transport; P:localization; P:establishment of localization; F:nucleotide binding; F:catalytic activity; F:GTPase activity; F:GDP-dissociation inhibitor activity; F:Rab GDP-dissociation inhibitor activity; F:binding; F:protein binding; F:pyrophosphatase activity; F:hydrolase activi…	48.88	18
275	[INTERPRO, BLASTED, ANNOTATED]	fasciola_hepatica_prjeb25283|maker-scaffold10x_1573_pilon-snap-gene-0.39	A0A4E0RTD4	Allergen tropomyosin OS=Fasciola hepatica OX=6192 GN=D915_005306 PE=3 SV=1	305	4	3.21009e-165	64.59	4	P:GO:0006936; P:GO:0007015; F:GO:0051015; C:GO:0005884	P:muscle contraction; P:actin filament organization; F:actin filament binding; C:actin filament			IPR000533 (PRINTS); G3DSA:1.20.5.340 (GENE3D); G3DSA:1.20.5.170 (GENE3D); G3DSA:1.20.5.170 (GENE3D); IPR000533 (PFAM); mobidb-lite (MOBIDB_LITE); mobidb-lite (MOBIDB_LITE); PTHR19269 (PANTHER); SSF57997 (SUPERFAMILY); SSF57997 (SUPERFAMILY)	P:GO:0003008; P:GO:0003012; P:GO:0006936; P:GO:0006996; P:GO:0007010; P:GO:0007015; P:GO:0009987; P:GO:0016043; P:GO:0030029; P:GO:0030036; P:GO:0032501; P:GO:0071840; P:GO:0097435; F:GO:0003779; F:GO:0005488; F:GO:0005515; F:GO:0008092; F:GO:0044877; F:GO:0051015; C:GO:0005622; C:GO:0005856; C:GO:0005884; C:GO:0015629; C:GO:0043226; C:GO:0043228; C:GO:0043229; C:GO:0043232; C:GO:0099080; C:GO:00…	P:system process; P:muscle system process; P:muscle contraction; P:organelle organization; P:cytoskeleton organization; P:actin filament organization; P:cellular process; P:cellular component organization; P:actin filament-based process; P:actin cytoskeleton organization; P:multicellular organismal process; P:cellular component organization or biogenesis; P:supramolecular fiber organization; F:ac…	68.52	24
276	[INTERPRO, BLASTED, MAPPED, ANNOTATED]	fasciola_hepatica_prjeb25283|maker-scaffold10x_1573_pilon-snap-gene-0.47	A0A4E0S264	Bax inhibitor factor 1 OS=Fasciola hepatica OX=6192 GN=D915_003464 PE=3 SV=1	243	2	4.68275e-179	73.61	9	P:GO:0010629; P:GO:0034620; P:GO:0043484; P:GO:0051253; P:GO:0051346; P:GO:0090502; P:GO:2001234; F:GO:0019899; C:GO:0031966	P:negative regulation of gene expression; P:cellular response to unfolded protein; P:regulation of RNA splicing; P:negative regulation of RNA metabolic process; P:negative regulation of hydrolase activity; P:RNA phosphodiester bond hydrolysis, endonucleolytic; P:negative regulation of apoptotic signaling pathway; F:enzyme binding; C:mitochondrial membrane			IPR006214 (PFAM); IPR006214 (PANTHER); cd10430 (CDD); TMhelix (TMHMM); TMhelix (TMHMM); TMhelix (TMHMM); TMhelix (TMHMM); TMhelix (TMHMM); TMhelix (TMHMM)	P:GO:0006139; P:GO:0006396; P:GO:0006725; P:GO:0006807; P:GO:0006915; P:GO:0006950; P:GO:0006986; P:GO:0007154; P:GO:0007165; P:GO:0008152; P:GO:0008219; P:GO:0008380; P:GO:0009892; P:GO:0009966; P:GO:0009968; P:GO:0009987; P:GO:0010033; P:GO:0010467; P:GO:0010468; P:GO:0010605; P:GO:0010629; P:GO:0010646; P:GO:0010648; P:GO:0010941; P:GO:0012501; P:GO:0016070; P:GO:0019219; P:GO:0019222; P:GO:00…	P:nucleobase-containing compound metabolic process; P:RNA processing; P:cellular aromatic compound metabolic process; P:nitrogen compound metabolic process; P:apoptotic process; P:response to stress; P:response to unfolded protein; P:cell communication; P:signal transduction; P:metabolic process; P:cell death; P:RNA splicing; P:negative regulation of metabolic process; P:regulation of signal tran…	6.173	1
277	[INTERPRO, BLASTED, MAPPED, ANNOTATED]	fasciola_hepatica_prjeb25283|maker-scaffold10x_158_pilon-augustus-gene-0.75	A0A4E0RDC8	Dehydrogenase/reductase SDR family member 1 OS=Fasciola hepatica OX=6192 GN=D915_003823 PE=4 SV=1	332	3	0	62.4	1	F:GO:0016491	F:oxidoreductase activity	EC:1	Oxidoreductases	IPR002347 (PRINTS); IPR002347 (PRINTS); IPR002347 (PFAM); G3DSA:3.40.50.720 (GENE3D); PTHR44147 (PANTHER); IPR036291 (SUPERFAMILY)	no GO terms	no GO terms	32.23	7
278	[INTERPRO, BLASTED, MAPPED, ANNOTATED]	fasciola_hepatica_prjeb25283|maker-scaffold10x_158_pilon-pred_gff_StringTie-gene-0.11	A0A2H1C729	L-lactate dehydrogenase OS=Fasciola hepatica OX=6192 GN=D915_006510 PE=3 SV=1	328	5	0	77.3	3	P:GO:0019752; F:GO:0004459; C:GO:0005737	P:carboxylic acid metabolic process; F:L-lactate dehydrogenase activity; C:cytoplasm	EC:1.1.1.27	L-lactate dehydrogenase	IPR001557 (PRINTS); G3DSA:3.40.50.720 (GENE3D); IPR001557 (PIRSF); IPR011304 (TIGRFAM); IPR022383 (PFAM); IPR001236 (PFAM); IPR015955 (G3DSA:3.90.110.GENE3D); PTHR43128 (PANTHER); IPR011304 (HAMAP); cd05293 (CDD); IPR036291 (SUPERFAMILY); IPR015955 (SUPERFAMILY)	P:GO:0019752; F:GO:0003824; F:GO:0004459; F:GO:0016491; F:GO:0016616; C:GO:0005737	P:carboxylic acid metabolic process; F:catalytic activity; F:L-lactate dehydrogenase activity; F:oxidoreductase activity; F:oxidoreductase activity, acting on the CH-OH group of donors, NAD or NADP as acceptor; C:cytoplasm	28.35	9
279	[INTERPRO, BLASTED, MAPPED, ANNOTATED]	fasciola_hepatica_prjeb25283|maker-scaffold10x_158_pilon-snap-gene-0.41	A0A4E0R3N7	Glycine cleavage system protein H OS=Fasciola hepatica OX=6192 GN=D915_006509 PE=4 SV=1	158	1	2.30357e-48	100	6	P:GO:0018205; P:GO:0019464; P:GO:0051604; C:GO:0005739; C:GO:0005960; C:GO:0016020	P:peptidyl-lysine modification; P:glycine decarboxylation via glycine cleavage system; P:protein maturation; C:mitochondrion; C:glycine cleavage complex; C:membrane			IPR017453 (TIGRFAM); IPR033753 (PFAM); G3DSA:2.40.50.100 (GENE3D); IPR002930 (PANTHER); IPR002930 (HAMAP); IPR000089 (PROSITE_PROFILES); IPR033753 (CDD); IPR011053 (SUPERFAMILY)	P:GO:0006082; P:GO:0006520; P:GO:0006807; P:GO:0008152; P:GO:0009056; P:GO:0009987; P:GO:0010467; P:GO:0016054; P:GO:0018193; P:GO:0018205; P:GO:0019464; P:GO:0019538; P:GO:0019538; P:GO:0019752; P:GO:0036211; P:GO:0036211; P:GO:0043170; P:GO:0043412; P:GO:0043436; P:GO:0044237; P:GO:0044238; P:GO:0044248; P:GO:0044260; P:GO:0044281; P:GO:0044282; P:GO:0046395; P:GO:0051604; P:GO:0071704; P:GO:19…	P:organic acid metabolic process; P:amino acid metabolic process; P:nitrogen compound metabolic process; P:metabolic process; P:catabolic process; P:cellular process; P:gene expression; P:organic acid catabolic process; P:peptidyl-amino acid modification; P:peptidyl-lysine modification; P:glycine decarboxylation via glycine cleavage system; P:protein metabolic process; P:protein metabolic process…	22.78	3
217	[INTERPRO, BLASTED, MAPPED]	fasciola_hepatica_prjeb25283|maker-scaffold10x_1593_pilon-augustus-gene-0.12	TPP60968.1	E3 UFM1-protein ligase 1 [Fasciola gigantica]	526	16	1.84842e-68	42.88	4	P:GO:0071569; F:GO:0016740; F:GO:0016874; F:GO:0061666	P:protein ufmylation; F:transferase activity; F:ligase activity; F:UFM1 ligase activity			mobidb-lite (MOBIDB_LITE)	no GO terms	no GO terms	2.206	1
281	[INTERPRO, BLASTED, MAPPED, ANNOTATED]	fasciola_hepatica_prjeb25283|maker-scaffold10x_1597_pilon-snap-gene-0.14	A0A2H1CJY6	Amidase OS=Fasciola hepatica OX=6192 GN=D915_002661 PE=4 SV=1	1212	5	0	70.58	2	P:GO:0009062; F:GO:0016811	P:fatty acid catabolic process; F:hydrolase activity, acting on carbon-nitrogen (but not peptide) bonds, in linear amides	EC:3	Hydrolases	IPR023631 (PFAM); IPR036928 (G3DSA:3.90.1300.GENE3D); PTHR45847 (PANTHER); IPR036928 (SUPERFAMILY); IPR036928 (SUPERFAMILY)	P:GO:0006082; P:GO:0006629; P:GO:0006631; P:GO:0008152; P:GO:0009056; P:GO:0009062; P:GO:0009987; P:GO:0016042; P:GO:0016054; P:GO:0019752; P:GO:0032787; P:GO:0043436; P:GO:0044237; P:GO:0044238; P:GO:0044242; P:GO:0044248; P:GO:0044255; P:GO:0044281; P:GO:0044282; P:GO:0046395; P:GO:0071704; P:GO:0072329; P:GO:1901575; F:GO:0003824; F:GO:0016787; F:GO:0016810; F:GO:0016811	P:organic acid metabolic process; P:lipid metabolic process; P:fatty acid metabolic process; P:metabolic process; P:catabolic process; P:fatty acid catabolic process; P:cellular process; P:lipid catabolic process; P:organic acid catabolic process; P:carboxylic acid metabolic process; P:monocarboxylic acid metabolic process; P:oxoacid metabolic process; P:cellular metabolic process; P:primary meta…	3.878	4
282	[INTERPRO, BLASTED, MAPPED, ANNOTATED]	fasciola_hepatica_prjeb25283|maker-scaffold10x_1597_pilon-snap-gene-0.5	A0A4E0RQ36	Alpha-aminoadipic semialdehyde synthase OS=Fasciola hepatica OX=6192 GN=D915_006501 PE=3 SV=1	884	1	0	96.09	5	P:GO:0009085; P:GO:0033512; F:GO:0047130; F:GO:0047131; C:GO:0005737	P:lysine biosynthetic process; P:L-lysine catabolic process to acetyl-CoA via saccharopine; F:saccharopine dehydrogenase (NADP+, L-lysine-forming) activity; F:saccharopine dehydrogenase (NAD+, L-glutamate-forming) activity; C:cytoplasm	EC:1.5.1.8; EC:1.5.1.9	Saccharopine dehydrogenase (NADP(+), L-lysine-forming); Saccharopine dehydrogenase (NAD(+), L-glutamate-forming)	IPR007886 (SMART); IPR007886 (PFAM); G3DSA:3.40.50.720 (GENE3D); IPR005097 (PFAM); G3DSA:3.40.50.720 (GENE3D); G3DSA:3.40.50.720 (GENE3D); G3DSA:3.30.360.10 (GENE3D); IPR032095 (PFAM); IPR007698 (PFAM); G3DSA:1.10.1870.10 (GENE3D); PTHR11133 (PANTHER); cd12189 (CDD); IPR036291 (SUPERFAMILY); SSF52283 (SUPERFAMILY); SSF55347 (SUPERFAMILY)	P:GO:0006082; P:GO:0006520; P:GO:0006807; P:GO:0008152; P:GO:0008652; P:GO:0009058; P:GO:0009066; P:GO:0009067; P:GO:0009085; P:GO:0009987; P:GO:0016053; P:GO:0019752; P:GO:0043436; P:GO:0044237; P:GO:0044238; P:GO:0044249; P:GO:0044281; P:GO:0044283; P:GO:0046394; P:GO:0071704; P:GO:1901564; P:GO:1901566; P:GO:1901576; P:GO:1901605; P:GO:1901607; F:GO:0003824; F:GO:0016491; C:GO:0005622; C:GO:00…	P:organic acid metabolic process; P:amino acid metabolic process; P:nitrogen compound metabolic process; P:metabolic process; P:amino acid biosynthetic process; P:biosynthetic process; P:aspartate family amino acid metabolic process; P:aspartate family amino acid biosynthetic process; P:lysine biosynthetic process; P:cellular process; P:organic acid biosynthetic process; P:carboxylic acid metabol…	32.01	25
283	[INTERPRO, BLASTED, MAPPED, ANNOTATED]	fasciola_hepatica_prjeb25283|maker-scaffold10x_1597_pilon-snap-gene-0.7	A0A4E0REP7	Coatomer subunit beta OS=Fasciola hepatica OX=6192 GN=D915_002659 PE=4 SV=1	1016	4	0	58.01	8	P:GO:0006886; P:GO:0006888; P:GO:0006891; F:GO:0005198; C:GO:0000139; C:GO:0005773; C:GO:0005886; C:GO:0030126	P:intracellular protein transport; P:endoplasmic reticulum to Golgi vesicle-mediated transport; P:intra-Golgi vesicle-mediated transport; F:structural molecule activity; C:Golgi membrane; C:vacuole; C:plasma membrane; C:COPI vesicle coat			IPR002553 (PFAM); IPR016460 (PIRSF); IPR011989 (G3DSA:1.25.10.GENE3D); IPR029446 (PFAM); IPR011710 (PFAM); IPR016460 (PANTHER); IPR016024 (SUPERFAMILY)	P:GO:0006810; P:GO:0006886; P:GO:0006888; P:GO:0006891; P:GO:0009987; P:GO:0016192; P:GO:0046907; P:GO:0048193; P:GO:0051179; P:GO:0051234; P:GO:0051641; P:GO:0051649; F:GO:0005198; C:GO:0005622; C:GO:0005737; C:GO:0005773; C:GO:0005794; C:GO:0005798; C:GO:0005886; C:GO:0012505; C:GO:0012506; C:GO:0016020; C:GO:0030117; C:GO:0030120; C:GO:0030126; C:GO:0030135; C:GO:0030137; C:GO:0030659; C:GO:00…	P:transport; P:intracellular protein transport; P:endoplasmic reticulum to Golgi vesicle-mediated transport; P:intra-Golgi vesicle-mediated transport; P:cellular process; P:vesicle-mediated transport; P:intracellular transport; P:Golgi vesicle transport; P:localization; P:establishment of localization; P:cellular localization; P:establishment of localization in cell; F:structural molecule activit…	2.657	2
284	[INTERPRO, BLASTED, MAPPED, ANNOTATED]	fasciola_hepatica_prjeb25283|maker-scaffold10x_1597_pilon-snap-gene-0.9	A0A4E0RQW8	Putative cyclin-H OS=Fasciola hepatica OX=6192 GN=D915_006349 PE=4 SV=1	659	9	0	60.72	8	P:GO:0006357; P:GO:0006511; P:GO:0050790; F:GO:0016538; C:GO:0005634; C:GO:0005737; C:GO:0016020; C:GO:0019773	P:regulation of transcription by RNA polymerase II; P:ubiquitin-dependent protein catabolic process; P:regulation of catalytic activity; F:cyclin-dependent protein serine/threonine kinase regulator activity; C:nucleus; C:cytoplasm; C:membrane; C:proteasome core complex, alpha-subunit complex			IPR000426 (SMART); IPR013763 (SMART); IPR006671 (PFAM); IPR031658 (PFAM); IPR000426 (PFAM); IPR029055 (G3DSA:3.60.20.GENE3D); G3DSA:1.10.472.10 (GENE3D); IPR001353 (PFAM); G3DSA:1.10.472.10 (GENE3D); mobidb-lite (MOBIDB_LITE); mobidb-lite (MOBIDB_LITE); mobidb-lite (MOBIDB_LITE); PTHR11599 (PANTHER); IPR023332 (PROSITE_PROFILES); cd20525 (CDD); IPR035144 (CDD); cd20524 (CDD); IPR036915 (SUPERFAMI…	P:GO:0006511; P:GO:0051603; C:GO:0000502; C:GO:0005622; C:GO:0005634; C:GO:0005839; C:GO:0016020; C:GO:0019773; C:GO:0032991; C:GO:0043226; C:GO:0043227; C:GO:0043229; C:GO:0043231; C:GO:0110165; C:GO:0140535; C:GO:1902494; C:GO:1905368; C:GO:1905369	P:ubiquitin-dependent protein catabolic process; P:proteolysis involved in protein catabolic process; C:proteasome complex; C:intracellular anatomical structure; C:nucleus; C:proteasome core complex; C:membrane; C:proteasome core complex, alpha-subunit complex; C:protein-containing complex; C:organelle; C:membrane-bounded organelle; C:intracellular organelle; C:intracellular membrane-bounded orga…	7.739	6
285	[INTERPRO, BLASTED, MAPPED, ANNOTATED]	fasciola_hepatica_prjeb25283|maker-scaffold10x_1606_pilon-augustus-gene-0.49	A0A4E0RW83	Legumain like OS=Fasciola hepatica OX=6192 GN=D915_002224 PE=3 SV=1	88	15	1.20562e-37	60.43	2	P:GO:0006508; F:GO:0008233	P:proteolysis; F:peptidase activity	EC:3	Hydrolases	IPR001096 (PFAM); G3DSA:3.40.50.1460 (GENE3D)	P:GO:0006508; F:GO:0008233	P:proteolysis; F:peptidase activity	14.77	1
286	[INTERPRO, BLASTED, MAPPED, ANNOTATED]	fasciola_hepatica_prjeb25283|maker-scaffold10x_1606_pilon-snap-gene-0.1	A0A4E0RCS1	Tetraspanin OS=Fasciola hepatica OX=6192 GN=D915_002394 PE=3 SV=1	191	14	2.94878e-121	46.35	1	C:GO:0005886	C:plasma membrane			PR00259 (PRINTS); IPR000301 (PIRSF); IPR008952 (G3DSA:1.10.1450.GENE3D); IPR018499 (PFAM); IPR018499 (PANTHER); cd03127 (CDD); IPR008952 (SUPERFAMILY); TMhelix (TMHMM); TMhelix (TMHMM); TMhelix (TMHMM); TMhelix (TMHMM)	C:GO:0005886; C:GO:0005886; C:GO:0016020; C:GO:0016020; C:GO:0031224; C:GO:0031226; C:GO:0071944; C:GO:0110165	C:plasma membrane; C:plasma membrane; C:membrane; C:membrane; C:obsolete intrinsic component of membrane; C:obsolete intrinsic component of plasma membrane; C:cell periphery; C:cellular anatomical entity	28.8	7
287	[INTERPRO, BLASTED, MAPPED, ANNOTATED]	fasciola_hepatica_prjeb25283|maker-scaffold10x_1606_pilon-snap-gene-0.2	A0A4E0QUW0	Legumain OS=Fasciola hepatica OX=6192 GN=D915_010477 PE=3 SV=1	295	19	2.17522e-96	69.33	5	P:GO:0016485; P:GO:0044248; P:GO:0051603; F:GO:0004197; C:GO:0110165	P:protein processing; P:cellular catabolic process; P:proteolysis involved in protein catabolic process; F:cysteine-type endopeptidase activity; C:cellular anatomical entity	EC:3.4	Acting on peptide bonds (peptidases)	IPR001096 (PRINTS); IPR001096 (PIRSF); IPR046427 (G3DSA:1.10.132.GENE3D); IPR001096 (PFAM); G3DSA:3.40.50.1460 (GENE3D); IPR001096 (PANTHER); cd21115 (CDD); SignalP-noTM (SIGNALP_EUK); TMhelix (TMHMM)	P:GO:0006508; P:GO:0006807; P:GO:0008152; P:GO:0009056; P:GO:0009057; P:GO:0009987; P:GO:0010467; P:GO:0016485; P:GO:0019538; P:GO:0019538; P:GO:0030163; P:GO:0030163; P:GO:0043170; P:GO:0044237; P:GO:0044238; P:GO:0044248; P:GO:0044260; P:GO:0044265; P:GO:0051603; P:GO:0051604; P:GO:0071704; P:GO:1901564; P:GO:1901565; P:GO:1901575; F:GO:0003824; F:GO:0004175; F:GO:0004197; F:GO:0008233; F:GO:00…	P:proteolysis; P:nitrogen compound metabolic process; P:metabolic process; P:catabolic process; P:macromolecule catabolic process; P:cellular process; P:gene expression; P:protein processing; P:protein metabolic process; P:protein metabolic process; P:protein catabolic process; P:protein catabolic process; P:macromolecule metabolic process; P:cellular metabolic process; P:primary metabolic proces…	85.08	132
288	[INTERPRO, BLASTED, MAPPED, ANNOTATED]	fasciola_hepatica_prjeb25283|maker-scaffold10x_1606_pilon-snap-gene-0.7	A0A4E0QUW0	Legumain OS=Fasciola hepatica OX=6192 GN=D915_010477 PE=3 SV=1	656	20	0	66.22	5	P:GO:0016485; P:GO:0044248; P:GO:0051603; F:GO:0004197; C:GO:0110165	P:protein processing; P:cellular catabolic process; P:proteolysis involved in protein catabolic process; F:cysteine-type endopeptidase activity; C:cellular anatomical entity	EC:3.4	Acting on peptide bonds (peptidases)	IPR001096 (PRINTS); IPR043577 (PIRSF); G3DSA:3.40.50.1460 (GENE3D); G3DSA:3.40.50.1460 (GENE3D); IPR001096 (PFAM); IPR001096 (PIRSF); IPR001096 (PANTHER); cd21115 (CDD); SignalP-noTM (SIGNALP_EUK)	P:GO:0006508; P:GO:0006807; P:GO:0008152; P:GO:0009056; P:GO:0009057; P:GO:0009987; P:GO:0010467; P:GO:0016485; P:GO:0019538; P:GO:0019538; P:GO:0030163; P:GO:0030163; P:GO:0043170; P:GO:0044237; P:GO:0044238; P:GO:0044248; P:GO:0044260; P:GO:0044265; P:GO:0051603; P:GO:0051604; P:GO:0071704; P:GO:1901564; P:GO:1901565; P:GO:1901575; F:GO:0003824; F:GO:0004175; F:GO:0004197; F:GO:0008233; F:GO:00…	P:proteolysis; P:nitrogen compound metabolic process; P:metabolic process; P:catabolic process; P:macromolecule catabolic process; P:cellular process; P:gene expression; P:protein processing; P:protein metabolic process; P:protein metabolic process; P:protein catabolic process; P:protein catabolic process; P:macromolecule metabolic process; P:cellular metabolic process; P:primary metabolic proces…	13.87	11
289	[INTERPRO, BLASTED, MAPPED, ANNOTATED]	fasciola_hepatica_prjeb25283|maker-scaffold10x_1608_pilon-snap-gene-0.2	A0A4E0S0P1	Phosphatidylinositol glycan class S OS=Fasciola hepatica OX=6192 GN=D915_000074 PE=3 SV=1	695	1	0	100	4	P:GO:0016255; C:GO:0005773; C:GO:0005886; C:GO:0042765	P:attachment of GPI anchor to protein; C:vacuole; C:plasma membrane; C:GPI-anchor transamidase complex			IPR019540 (PFAM); mobidb-lite (MOBIDB_LITE); IPR019540 (PANTHER); TMhelix (TMHMM)	P:GO:0006497; P:GO:0006505; P:GO:0006506; P:GO:0006629; P:GO:0006643; P:GO:0006644; P:GO:0006650; P:GO:0006661; P:GO:0006664; P:GO:0006793; P:GO:0006796; P:GO:0006807; P:GO:0008152; P:GO:0008610; P:GO:0008654; P:GO:0009058; P:GO:0009059; P:GO:0009247; P:GO:0009987; P:GO:0016255; P:GO:0019538; P:GO:0019538; P:GO:0019637; P:GO:0034645; P:GO:0036211; P:GO:0036211; P:GO:0042157; P:GO:0042158; P:GO:00…	P:protein lipidation; P:GPI anchor metabolic process; P:GPI anchor biosynthetic process; P:lipid metabolic process; P:membrane lipid metabolic process; P:phospholipid metabolic process; P:glycerophospholipid metabolic process; P:phosphatidylinositol biosynthetic process; P:glycolipid metabolic process; P:phosphorus metabolic process; P:phosphate-containing compound metabolic process; P:nitrogen c…	3.165	2
290	[INTERPRO, BLASTED, MAPPED, ANNOTATED]	fasciola_hepatica_prjeb25283|maker-scaffold10x_1609_pilon-snap-gene-0.35	A0A4E0S3S0	Ubiquitin-conjugating enzyme OS=Fasciola hepatica OX=6192 GN=D915_001108 PE=3 SV=1	156	20	3.86057e-85	53.07	2	F:GO:0005524; F:GO:0016740	F:ATP binding; F:transferase activity	EC:2	Transferases	SM00212 (SMART); IPR016135 (G3DSA:3.10.110.GENE3D); IPR000608 (PFAM); PTHR24067 (PANTHER); IPR000608 (PROSITE_PROFILES); IPR000608 (CDD); IPR016135 (SUPERFAMILY)	no GO terms	no GO terms	59.62	7
291	[INTERPRO, BLASTED, MAPPED, ANNOTATED]	fasciola_hepatica_prjeb25283|maker-scaffold10x_1610_pilon-snap-gene-0.35	A0A4E0RG71	Tetraspanin OS=Fasciola hepatica OX=6192 GN=D915_009167 PE=3 SV=1	219	8	1.4141e-146	54.96	1	C:GO:0016020	C:membrane			IPR018499 (PFAM); TMhelix (TMHMM); TMhelix (TMHMM); TMhelix (TMHMM); TMhelix (TMHMM)	C:GO:0016020	C:membrane	15.98	3
225	[INTERPRO, BLASTED, MAPPED]	fasciola_hepatica_prjeb25283|maker-scaffold10x_1610_pilon-snap-gene-0.37	TPP58862.1	Ribosomal protein S4 Y-linked 1 Y isoform variant [Fasciola gigantica]	181	20	2.78528e-25	53.07	6	P:GO:0006412; F:GO:0003723; F:GO:0003735; F:GO:0019843; C:GO:0005840; C:GO:1990904	P:translation; F:RNA binding; F:structural constituent of ribosome; F:rRNA binding; C:ribosome; C:ribonucleoprotein complex			mobidb-lite (MOBIDB_LITE); mobidb-lite (MOBIDB_LITE); mobidb-lite (MOBIDB_LITE)	no GO terms	no GO terms	53.41	17
293	[INTERPRO, BLASTED, MAPPED, ANNOTATED]	fasciola_hepatica_prjeb25283|maker-scaffold10x_1619_pilon-snap-gene-0.18	A0A4E0R6W4	Dihydrolipoamide acetyltransferase component of pyruvate dehydrogenase complex OS=Fasciola hepatica OX=6192 GN=D915_007925 PE=3 SV=1	497	4	0	61.71	5	P:GO:0006086; F:GO:0016746; C:GO:0005739; C:GO:0016020; C:GO:0045254	P:acetyl-CoA biosynthetic process from pyruvate; F:acyltransferase activity; C:mitochondrion; C:membrane; C:pyruvate dehydrogenase complex	EC:2.3	Acyltransferases	IPR001078 (PFAM); G3DSA:2.40.50.100 (GENE3D); IPR004167 (PFAM); IPR036625 (G3DSA:4.10.320.GENE3D); IPR023213 (G3DSA:3.30.559.GENE3D); IPR000089 (PFAM); IPR045257 (PANTHER); IPR004167 (PROSITE_PROFILES); IPR000089 (PROSITE_PROFILES); cd06849 (CDD); IPR036625 (SUPERFAMILY); IPR011053 (SUPERFAMILY); SSF52777 (SUPERFAMILY)	P:GO:0006086; F:GO:0016746; C:GO:0005622; C:GO:0005737; C:GO:0005739; C:GO:0016020; C:GO:0032991; C:GO:0043226; C:GO:0043227; C:GO:0043229; C:GO:0043231; C:GO:0045254; C:GO:0110165; C:GO:1902494; C:GO:1990204	P:acetyl-CoA biosynthetic process from pyruvate; F:acyltransferase activity; C:intracellular anatomical structure; C:cytoplasm; C:mitochondrion; C:membrane; C:protein-containing complex; C:organelle; C:membrane-bounded organelle; C:intracellular organelle; C:intracellular membrane-bounded organelle; C:pyruvate dehydrogenase complex; C:cellular anatomical entity; C:catalytic complex; C:oxidoreduct…	15.9	6
294	[INTERPRO, BLASTED, MAPPED, ANNOTATED]	fasciola_hepatica_prjeb25283|maker-scaffold10x_1628_pilon-snap-gene-0.3	A0A4E0RNU6	Fructose-bisphosphatase OS=Fasciola hepatica OX=6192 GN=D915_006673 PE=3 SV=1	338	3	2.43349e-174	98.8	8	P:GO:0006094; P:GO:0006796; P:GO:0009312; P:GO:0019637; P:GO:0044249; P:GO:1901135; F:GO:0042132; C:GO:0005829	P:gluconeogenesis; P:phosphate-containing compound metabolic process; P:oligosaccharide biosynthetic process; P:organophosphate metabolic process; P:cellular biosynthetic process; P:carbohydrate derivative metabolic process; F:fructose 1,6-bisphosphate 1-phosphatase activity; C:cytosol	EC:3.1.3.23; EC:3.1.3.11	Sugar-phosphatase; Fructose-bisphosphatase	IPR028343 (PRINTS); IPR028343 (PIRSF); IPR044015 (PFAM); IPR000146 (PIRSF); IPR033391 (PFAM); G3DSA:3.40.190.80 (GENE3D); G3DSA:3.30.540.10 (GENE3D); IPR000146 (PANTHER); IPR000146 (HAMAP); IPR000146 (CDD); SSF56655 (SUPERFAMILY)	P:GO:0005975; P:GO:0005996; P:GO:0006006; P:GO:0006793; P:GO:0006796; P:GO:0008152; P:GO:0009058; P:GO:0009312; P:GO:0009987; P:GO:0016051; P:GO:0019318; P:GO:0019319; P:GO:0019637; P:GO:0034637; P:GO:0044237; P:GO:0044238; P:GO:0044249; P:GO:0044262; P:GO:0044281; P:GO:0044283; P:GO:0071704; P:GO:1901135; P:GO:1901576; F:GO:0003824; F:GO:0016787; F:GO:0016788; F:GO:0016791; F:GO:0042132; F:GO:00…	P:carbohydrate metabolic process; P:monosaccharide metabolic process; P:glucose metabolic process; P:phosphorus metabolic process; P:phosphate-containing compound metabolic process; P:metabolic process; P:biosynthetic process; P:oligosaccharide biosynthetic process; P:cellular process; P:carbohydrate biosynthetic process; P:hexose metabolic process; P:hexose biosynthetic process; P:organophosphat…	17.46	5
295	[INTERPRO, BLASTED, MAPPED, ANNOTATED]	fasciola_hepatica_prjeb25283|maker-scaffold10x_1632_pilon-snap-gene-0.6	A0A4E0R4A4	Carbonic anhydrase OS=Fasciola hepatica OX=6192 GN=D915_008291 PE=3 SV=1	319	5	0	57.94	2	F:GO:0004089; F:GO:0008270	F:carbonate dehydratase activity; F:zinc ion binding	EC:4.2.1.1	Carbonic anhydrase	IPR001148 (SMART); IPR001148 (PFAM); IPR036398 (G3DSA:3.10.200.GENE3D); IPR023561 (PANTHER); IPR001148 (PROSITE_PROFILES); cd00326 (CDD); SignalP-noTM (SIGNALP_GRAM_NEGATIVE); SignalP-TM (SIGNALP_GRAM_POSITIVE); SignalP-noTM (SIGNALP_EUK); IPR036398 (SUPERFAMILY)	F:GO:0004089; F:GO:0008270	F:carbonate dehydratase activity; F:zinc ion binding	18.18	4
296	[INTERPRO, BLASTED, MAPPED, ANNOTATED]	fasciola_hepatica_prjeb25283|maker-scaffold10x_1637_pilon-snap-gene-0.26	A0A4E0RHE9	1,4-alpha-glucan branching enzyme OS=Fasciola hepatica OX=6192 GN=D915_002040 PE=3 SV=1	684	1	0	100	7	P:GO:0005978; P:GO:0044249; F:GO:0003844; F:GO:0004553; F:GO:0043169; F:GO:0102752; C:GO:0005737	P:glycogen biosynthetic process; P:cellular biosynthetic process; F:1,4-alpha-glucan branching enzyme activity; F:hydrolase activity, hydrolyzing O-glycosyl compounds; F:cation binding; F:1,4-alpha-glucan branching enzyme activity (using a glucosylated glycogenin as primer for glycogen synthesis); C:cytoplasm	EC:2.4.1.18; EC:3.2.1	1,4-alpha-glucan branching enzyme; Glycosylases	IPR006047 (SMART); IPR006048 (PFAM); G3DSA:3.20.20.80 (GENE3D); IPR004193 (PFAM); IPR013783 (G3DSA:2.60.40.GENE3D); IPR013780 (G3DSA:2.60.40.GENE3D); IPR006047 (PFAM); IPR037439 (PIRSF); PTHR43651 (PANTHER); cd11321 (CDD); cd02854 (CDD); IPR017853 (SUPERFAMILY); SSF51011 (SUPERFAMILY); IPR014756 (SUPERFAMILY)	P:GO:0000271; P:GO:0005975; P:GO:0005976; P:GO:0005977; P:GO:0005978; P:GO:0006073; P:GO:0006091; P:GO:0006112; P:GO:0008152; P:GO:0009058; P:GO:0009059; P:GO:0009250; P:GO:0009987; P:GO:0015980; P:GO:0016051; P:GO:0033692; P:GO:0034637; P:GO:0034645; P:GO:0043170; P:GO:0044042; P:GO:0044237; P:GO:0044238; P:GO:0044249; P:GO:0044260; P:GO:0044262; P:GO:0044264; P:GO:0071704; P:GO:1901576; F:GO:00…	P:polysaccharide biosynthetic process; P:carbohydrate metabolic process; P:polysaccharide metabolic process; P:glycogen metabolic process; P:glycogen biosynthetic process; P:obsolete cellular glucan metabolic process; P:generation of precursor metabolites and energy; P:energy reserve metabolic process; P:metabolic process; P:biosynthetic process; P:macromolecule biosynthetic process; P:glucan bio…	21.2	11
297	[INTERPRO, BLASTED, MAPPED, ANNOTATED]	fasciola_hepatica_prjeb25283|maker-scaffold10x_1639_pilon-snap-gene-0.8	A0A4E0R377	Synaptobrevin YKT6-B OS=Fasciola hepatica OX=6192 GN=D915_007742 PE=3 SV=1	198	2	1.69571e-149	71.4	7	P:GO:0006888; F:GO:0005484; F:GO:0005515; C:GO:0000139; C:GO:0005773; C:GO:0005886; C:GO:0030659	P:endoplasmic reticulum to Golgi vesicle-mediated transport; F:SNAP receptor activity; F:protein binding; C:Golgi membrane; C:vacuole; C:plasma membrane; C:cytoplasmic vesicle membrane			IPR010908 (SMART); G3DSA:3.30.450.50 (GENE3D); IPR042855 (PFAM); G3DSA:1.20.5.110 (GENE3D); IPR010908 (PFAM); PTHR45806 (PANTHER); IPR042855 (PROSITE_PROFILES); IPR010908 (PROSITE_PROFILES); IPR010908 (CDD); IPR045848 (CDD); SSF58038 (SUPERFAMILY); IPR011012 (SUPERFAMILY)	P:GO:0006810; P:GO:0006888; P:GO:0009987; P:GO:0016192; P:GO:0046907; P:GO:0048193; P:GO:0051179; P:GO:0051234; P:GO:0051641; P:GO:0051649; F:GO:0005484; F:GO:0005488; F:GO:0005515; F:GO:0030674; F:GO:0060090; C:GO:0005622; C:GO:0005737; C:GO:0005773; C:GO:0005794; C:GO:0005886; C:GO:0012505; C:GO:0016020; C:GO:0043226; C:GO:0043227; C:GO:0043229; C:GO:0043231; C:GO:0071944; C:GO:0110165	P:transport; P:endoplasmic reticulum to Golgi vesicle-mediated transport; P:cellular process; P:vesicle-mediated transport; P:intracellular transport; P:Golgi vesicle transport; P:localization; P:establishment of localization; P:cellular localization; P:establishment of localization in cell; F:SNAP receptor activity; F:binding; F:protein binding; F:protein-macromolecule adaptor activity; F:molecu…	10.1	2
298	[INTERPRO, BLASTED, MAPPED, ANNOTATED]	fasciola_hepatica_prjeb25283|maker-scaffold10x_1645_pilon-snap-gene-0.0	A0A4E0REG2	Nicotinate-nucleotide pyrophosphorylase	487	1	0	92.06	8	P:GO:0009435; P:GO:0044270; P:GO:0046395; P:GO:0046700; P:GO:1901361; P:GO:1901565; F:GO:0004514; C:GO:0005737	P:NAD biosynthetic process; P:cellular nitrogen compound catabolic process; P:carboxylic acid catabolic process; P:heterocycle catabolic process; P:organic cyclic compound catabolic process; P:organonitrogen compound catabolic process; F:nicotinate-nucleotide diphosphorylase (carboxylating) activity; C:cytoplasm	EC:2.4.2.19	Nicotinate-nucleotide diphosphorylase (carboxylating)	IPR013785 (G3DSA:3.20.20.GENE3D); IPR037128 (G3DSA:3.90.1170.GENE3D); IPR022412 (PFAM); mobidb-lite (MOBIDB_LITE); mobidb-lite (MOBIDB_LITE); mobidb-lite (MOBIDB_LITE); IPR027277 (PANTHER); IPR036068 (SUPERFAMILY); SSF54675 (SUPERFAMILY)	P:GO:0006082; P:GO:0006139; P:GO:0006725; P:GO:0006753; P:GO:0006793; P:GO:0006796; P:GO:0006807; P:GO:0008152; P:GO:0009056; P:GO:0009058; P:GO:0009117; P:GO:0009165; P:GO:0009435; P:GO:0009987; P:GO:0016054; P:GO:0018130; P:GO:0019438; P:GO:0019637; P:GO:0019752; P:GO:0034641; P:GO:0034654; P:GO:0043436; P:GO:0044237; P:GO:0044238; P:GO:0044248; P:GO:0044249; P:GO:0044270; P:GO:0044271; P:GO:00…	P:organic acid metabolic process; P:nucleobase-containing compound metabolic process; P:cellular aromatic compound metabolic process; P:nucleoside phosphate metabolic process; P:phosphorus metabolic process; P:phosphate-containing compound metabolic process; P:nitrogen compound metabolic process; P:metabolic process; P:catabolic process; P:biosynthetic process; P:nucleotide metabolic process; P:n…	17.66	9
299	[INTERPRO, BLASTED, ANNOTATED]	fasciola_hepatica_prjeb25283|maker-scaffold10x_165_pilon-augustus-gene-0.8	A0A4E0QZ00	Zinc phosphodiesterase ELAC protein 1 OS=Fasciola hepatica OX=6192 GN=D915_008423 PE=4 SV=1	332	1	0	100	3	F:GO:0004521; C:GO:0005634; C:GO:0016020	F:RNA endonuclease activity; C:nucleus; C:membrane			IPR036866 (G3DSA:3.60.15.GENE3D); PTHR46018 (PANTHER); IPR036866 (SUPERFAMILY)	F:GO:0003824; F:GO:0004518; F:GO:0004519; F:GO:0004521; F:GO:0004540; F:GO:0016787; F:GO:0016788; F:GO:0140098; F:GO:0140640; C:GO:0005622; C:GO:0005634; C:GO:0016020; C:GO:0043226; C:GO:0043227; C:GO:0043229; C:GO:0043231; C:GO:0110165	F:catalytic activity; F:nuclease activity; F:endonuclease activity; F:RNA endonuclease activity; F:RNA nuclease activity; F:hydrolase activity; F:hydrolase activity, acting on ester bonds; F:catalytic activity, acting on RNA; F:catalytic activity, acting on a nucleic acid; C:intracellular anatomical structure; C:nucleus; C:membrane; C:organelle; C:membrane-bounded organelle; C:intracellular organ…	13.86	3
300	[INTERPRO, BLASTED, MAPPED, ANNOTATED]	fasciola_hepatica_prjeb25283|maker-scaffold10x_1651_pilon-snap-gene-0.38	A0A4E0QVH7	Acetyl-CoA hydrolase OS=Fasciola hepatica OX=6192 GN=D915_009704 PE=3 SV=1	442	1	0	100	6	P:GO:0006083; P:GO:0019679; F:GO:0003986; F:GO:0008775; C:GO:0005739; C:GO:0016020	P:acetate metabolic process; P:propionate metabolic process, methylcitrate cycle; F:acetyl-CoA hydrolase activity; F:acetate CoA-transferase activity; C:mitochondrion; C:membrane	EC:2; EC:3.1.2.1	Transferases; Acetyl-CoA hydrolase	IPR026888 (PFAM); G3DSA:3.30.750.70 (GENE3D); G3DSA:3.40.1080.10 (GENE3D); IPR038460 (G3DSA:3.40.1080.GENE3D); IPR003702 (PFAM); IPR046433 (PANTHER); IPR037171 (SUPERFAMILY); IPR037171 (SUPERFAMILY)	P:GO:0006083; F:GO:0008410; F:GO:0008775; C:GO:0005622; C:GO:0005737; C:GO:0005739; C:GO:0016020; C:GO:0043226; C:GO:0043227; C:GO:0043229; C:GO:0043231; C:GO:0110165	P:acetate metabolic process; F:CoA-transferase activity; F:acetate CoA-transferase activity; C:intracellular anatomical structure; C:cytoplasm; C:mitochondrion; C:membrane; C:organelle; C:membrane-bounded organelle; C:intracellular organelle; C:intracellular membrane-bounded organelle; C:cellular anatomical entity	68.33	40
301	[INTERPRO, BLASTED, MAPPED, ANNOTATED]	fasciola_hepatica_prjeb25283|maker-scaffold10x_1652_pilon-snap-gene-0.5	A0A4E0QY45	Splicing factor arginine:serine rich OS=Fasciola hepatica OX=6192 GN=D915_008911 PE=4 SV=1	569	1	0	96.56	4	P:GO:0008380; F:GO:0003723; C:GO:0005654; C:GO:0016020	P:RNA splicing; F:RNA binding; C:nucleoplasm; C:membrane			IPR000504 (SMART); IPR012677 (G3DSA:3.30.70.GENE3D); IPR012677 (G3DSA:3.30.70.GENE3D); IPR000504 (PFAM); mobidb-lite (MOBIDB_LITE); mobidb-lite (MOBIDB_LITE); mobidb-lite (MOBIDB_LITE); mobidb-lite (MOBIDB_LITE); mobidb-lite (MOBIDB_LITE); mobidb-lite (MOBIDB_LITE); mobidb-lite (MOBIDB_LITE); PTHR32343 (PANTHER); IPR000504 (PROSITE_PROFILES); IPR000504 (PROSITE_PROFILES); cd12259 (CDD); IPR034192…	F:GO:0003676; F:GO:0003723; F:GO:0005488; F:GO:0097159; F:GO:1901363; C:GO:0005622; C:GO:0005634; C:GO:0005654; C:GO:0016020; C:GO:0031974; C:GO:0031981; C:GO:0043226; C:GO:0043227; C:GO:0043229; C:GO:0043231; C:GO:0043233; C:GO:0070013; C:GO:0110165	F:nucleic acid binding; F:RNA binding; F:binding; F:organic cyclic compound binding; F:heterocyclic compound binding; C:intracellular anatomical structure; C:nucleus; C:nucleoplasm; C:membrane; C:membrane-enclosed lumen; C:nuclear lumen; C:organelle; C:membrane-bounded organelle; C:intracellular organelle; C:intracellular membrane-bounded organelle; C:organelle lumen; C:intracellular organelle lu…	4.745	2
302	[INTERPRO, BLASTED, MAPPED, ANNOTATED]	fasciola_hepatica_prjeb25283|maker-scaffold10x_1656_pilon-augustus-gene-0.18	A0A4E0RR33	COP9 signalosome complex subunit 6 OS=Fasciola hepatica OX=6192 GN=D915_005790 PE=3 SV=1	280	1	2.58774e-162	96.96	6	P:GO:0000338; F:GO:0005515; F:GO:0008237; C:GO:0005737; C:GO:0008180; C:GO:0016020	P:protein deneddylation; F:protein binding; F:metallopeptidase activity; C:cytoplasm; C:COP9 signalosome; C:membrane	EC:3.4	Acting on peptide bonds (peptidases)	IPR024969 (PFAM); G3DSA:3.40.140.10 (GENE3D); IPR000555 (PFAM); PTHR10540 (PANTHER)	F:GO:0005515; F:GO:0008233; F:GO:0008237; C:GO:0005622; C:GO:0005634; C:GO:0008180; C:GO:0016020; C:GO:0032991; C:GO:0043226; C:GO:0043227; C:GO:0043229; C:GO:0043231; C:GO:0110165; C:GO:0140513	F:protein binding; F:peptidase activity; F:metallopeptidase activity; C:intracellular anatomical structure; C:nucleus; C:COP9 signalosome; C:membrane; C:protein-containing complex; C:organelle; C:membrane-bounded organelle; C:intracellular organelle; C:intracellular membrane-bounded organelle; C:cellular anatomical entity; C:nuclear protein-containing complex	8.929	2
303	[INTERPRO, BLASTED, MAPPED, ANNOTATED]	fasciola_hepatica_prjeb25283|maker-scaffold10x_166_pilon-augustus-gene-0.72	A0A4E0RNQ8	Phosphotransferase OS=Fasciola hepatica OX=6192 GN=D915_000577 PE=3 SV=1	527	2	0	75.7	15	P:GO:0001678; P:GO:0006091; P:GO:0006096; P:GO:0019318; P:GO:0046031; P:GO:0046034; P:GO:0046835; P:GO:0051156; P:GO:0065008; F:GO:0004340; F:GO:0005524; F:GO:0005536; C:GO:0005739; C:GO:0005829; C:GO:0016020	P:intracellular glucose homeostasis; P:generation of precursor metabolites and energy; P:glycolytic process; P:hexose metabolic process; P:ADP metabolic process; P:ATP metabolic process; P:carbohydrate phosphorylation; P:glucose 6-phosphate metabolic process; P:regulation of biological quality; F:glucokinase activity; F:ATP binding; F:glucose binding; C:mitochondrion; C:cytosol; C:membrane	EC:2.7.1.2; EC:2.7.1.1	Glucokinase; Hexokinase	PR00475 (PRINTS); IPR022673 (PFAM); IPR022672 (PFAM); G3DSA:3.40.367.20 (GENE3D); G3DSA:3.30.420.40 (GENE3D); IPR001312 (PANTHER); IPR001312 (PROSITE_PROFILES); cd00012 (CDD); IPR043129 (SUPERFAMILY); IPR043129 (SUPERFAMILY)	P:GO:0001678; P:GO:0005975; P:GO:0006082; P:GO:0006091; P:GO:0006096; P:GO:0006139; P:GO:0006163; P:GO:0006165; P:GO:0006725; P:GO:0006753; P:GO:0006757; P:GO:0006793; P:GO:0006796; P:GO:0006807; P:GO:0008152; P:GO:0009056; P:GO:0009117; P:GO:0009132; P:GO:0009135; P:GO:0009150; P:GO:0009179; P:GO:0009185; P:GO:0009259; P:GO:0009987; P:GO:0016052; P:GO:0016310; P:GO:0019637; P:GO:0019693; P:GO:00…	P:intracellular glucose homeostasis; P:carbohydrate metabolic process; P:organic acid metabolic process; P:generation of precursor metabolites and energy; P:glycolytic process; P:nucleobase-containing compound metabolic process; P:purine nucleotide metabolic process; P:obsolete nucleoside diphosphate phosphorylation; P:cellular aromatic compound metabolic process; P:nucleoside phosphate metabolic…	39.28	18
304	[INTERPRO, BLASTED, MAPPED, ANNOTATED]	fasciola_hepatica_prjeb25283|maker-scaffold10x_166_pilon-snap-gene-0.30	A0A2H1BUF5	CoA-ligase OS=Fasciola hepatica OX=6192 GN=D915_009920 PE=4 SV=1	328	3	1.7703e-114	81.18	5	P:GO:0006099; F:GO:0016877; C:GO:0005739; C:GO:0016020; C:GO:1902494	P:tricarboxylic acid cycle; F:ligase activity, forming carbon-sulfur bonds; C:mitochondrion; C:membrane; C:catalytic complex	EC:6	Ligases	PR01798 (PRINTS); IPR003781 (SMART); IPR003781 (PFAM); IPR005810 (TIGRFAM); G3DSA:3.40.50.720 (GENE3D); IPR016102 (G3DSA:3.40.50.GENE3D); IPR005811 (PFAM); IPR005810 (PIRSF); PTHR11117 (PANTHER); IPR005810 (HAMAP); IPR016102 (SUPERFAMILY); IPR036291 (SUPERFAMILY)	P:GO:0006091; P:GO:0006099; P:GO:0008152; P:GO:0009060; P:GO:0009987; P:GO:0015980; P:GO:0044237; P:GO:0044238; P:GO:0045333; F:GO:0003824; F:GO:0016874; F:GO:0016877; C:GO:0005622; C:GO:0005737; C:GO:0005739; C:GO:0016020; C:GO:0032991; C:GO:0043226; C:GO:0043227; C:GO:0043229; C:GO:0043231; C:GO:0110165; C:GO:1902494	P:generation of precursor metabolites and energy; P:tricarboxylic acid cycle; P:metabolic process; P:aerobic respiration; P:cellular process; P:energy derivation by oxidation of organic compounds; P:cellular metabolic process; P:primary metabolic process; P:cellular respiration; F:catalytic activity; F:ligase activity; F:ligase activity, forming carbon-sulfur bonds; C:intracellular anatomical str…	47.26	17
23	[INTERPRO, BLASTED, MAPPED]	fasciola_hepatica_prjeb25283|maker-scaffold10x_166_pilon-snap-gene-0.45	GAA35285.2	metalloprotease ARX1, partial [Clonorchis sinensis]	255	11	2.19022e-16	51.83	3	P:GO:0006508; F:GO:0008233; F:GO:0008237	P:proteolysis; F:peptidase activity; F:metallopeptidase activity			no IPS match	no IPS match	no IPS match	26.56	8
306	[INTERPRO, BLASTED, MAPPED, ANNOTATED]	fasciola_hepatica_prjeb25283|maker-scaffold10x_1660_pilon-snap-gene-0.7	A0A4E0RSQ6	26S proteasome regulatory subunit OS=Fasciola hepatica OX=6192 GN=D915_005270 PE=3 SV=1	402	20	0	62.39	15	P:GO:0030433; P:GO:0031334; P:GO:0044248; P:GO:0045944; P:GO:0051123; P:GO:1901800; P:GO:2000142; F:GO:0005524; F:GO:0008233; F:GO:0016887; F:GO:0036402; C:GO:0005634; C:GO:0005829; C:GO:0005856; C:GO:0008540	P:ubiquitin-dependent ERAD pathway; P:positive regulation of protein-containing complex assembly; P:cellular catabolic process; P:positive regulation of transcription by RNA polymerase II; P:RNA polymerase II preinitiation complex assembly; P:positive regulation of proteasomal protein catabolic process; P:regulation of DNA-templated transcription initiation; F:ATP binding; F:peptidase activity; F…	EC:3.4; EC:5.6.1.5; EC:3.6.1.15	Acting on peptide bonds (peptidases); Proteasome ATPase; Nucleoside-triphosphate phosphatase	IPR003593 (SMART); IPR041569 (PFAM); IPR027417 (G3DSA:3.40.50.GENE3D); IPR012340 (G3DSA:2.40.50.GENE3D); IPR005937 (TIGRFAM); IPR032501 (PFAM); G3DSA:1.10.8.60 (GENE3D); IPR003959 (PFAM); PTHR23073 (PANTHER); cd19502 (CDD); IPR027417 (SUPERFAMILY)	P:GO:0006139; P:GO:0006351; P:GO:0006352; P:GO:0006355; P:GO:0006357; P:GO:0006366; P:GO:0006367; P:GO:0006508; P:GO:0006511; P:GO:0006725; P:GO:0006807; P:GO:0006950; P:GO:0008152; P:GO:0009056; P:GO:0009057; P:GO:0009058; P:GO:0009059; P:GO:0009889; P:GO:0009891; P:GO:0009893; P:GO:0009987; P:GO:0010033; P:GO:0010243; P:GO:0010467; P:GO:0010468; P:GO:0010498; P:GO:0010556; P:GO:0010557; P:GO:00…	P:nucleobase-containing compound metabolic process; P:DNA-templated transcription; P:DNA-templated transcription initiation; P:regulation of DNA-templated transcription; P:regulation of transcription by RNA polymerase II; P:transcription by RNA polymerase II; P:transcription initiation at RNA polymerase II promoter; P:proteolysis; P:ubiquitin-dependent protein catabolic process; P:cellular aromat…	15.17	5
307	[INTERPRO, BLASTED, MAPPED, ANNOTATED]	fasciola_hepatica_prjeb25283|maker-scaffold10x_1674_pilon-snap-gene-0.0	A0A4E0R3A4	Cytochrome c oxidase subunit IV OS=Fasciola hepatica OX=6192 GN=D915_006969 PE=3 SV=1	196	1	2.24897e-139	100	4	P:GO:0006123; P:GO:0015985; P:GO:0015986; C:GO:0005751	P:mitochondrial electron transport, cytochrome c to oxygen; P:energy coupled proton transport, down electrochemical gradient; P:proton motive force-driven ATP synthesis; C:mitochondrial respiratory chain complex IV			IPR004203 (PFAM); IPR036639 (G3DSA:1.10.442.GENE3D); IPR004203 (PANTHER); IPR004203 (CDD); IPR036639 (SUPERFAMILY); TMhelix (TMHMM)	P:GO:0006091; P:GO:0006119; P:GO:0006123; P:GO:0006139; P:GO:0006163; P:GO:0006164; P:GO:0006725; P:GO:0006753; P:GO:0006754; P:GO:0006793; P:GO:0006796; P:GO:0006807; P:GO:0006810; P:GO:0006811; P:GO:0006812; P:GO:0008152; P:GO:0009058; P:GO:0009060; P:GO:0009117; P:GO:0009141; P:GO:0009142; P:GO:0009144; P:GO:0009145; P:GO:0009150; P:GO:0009152; P:GO:0009165; P:GO:0009199; P:GO:0009201; P:GO:00…	P:generation of precursor metabolites and energy; P:oxidative phosphorylation; P:mitochondrial electron transport, cytochrome c to oxygen; P:nucleobase-containing compound metabolic process; P:purine nucleotide metabolic process; P:purine nucleotide biosynthetic process; P:cellular aromatic compound metabolic process; P:nucleoside phosphate metabolic process; P:ATP biosynthetic process; P:phospho…	30.61	5
308	[INTERPRO, BLASTED, MAPPED, ANNOTATED]	fasciola_hepatica_prjeb25283|maker-scaffold10x_1678_pilon-snap-gene-0.0	A0A4E0RIN7	Stress-induced-phosphoprotein 1 OS=Fasciola hepatica OX=6192 GN=D915_000410 PE=4 SV=1	319	18	0	53.89	4	P:GO:0006457; F:GO:0030544; F:GO:0051879; F:GO:0140096	P:protein folding; F:Hsp70 protein binding; F:Hsp90 protein binding; F:catalytic activity, acting on a protein			IPR019734 (SMART); IPR006636 (SMART); PF13424 (PFAM); PF13414 (PFAM); IPR041243 (PFAM); IPR011990 (G3DSA:1.25.40.GENE3D); IPR011990 (G3DSA:1.25.40.GENE3D); G3DSA:1.10.260.100 (GENE3D); IPR001440 (PFAM); PTHR22904 (PANTHER); IPR019734 (PROSITE_PROFILES); IPR019734 (PROSITE_PROFILES); IPR019734 (PROSITE_PROFILES); IPR019734 (PROSITE_PROFILES); IPR011990 (SUPERFAMILY); IPR011990 (SUPERFAMILY)	F:GO:0005488; F:GO:0005515; F:GO:0031072; F:GO:0051879	F:binding; F:protein binding; F:heat shock protein binding; F:Hsp90 protein binding	50.47	19
309	[INTERPRO, BLASTED, MAPPED, ANNOTATED]	fasciola_hepatica_prjeb25283|maker-scaffold10x_1680_pilon-snap-gene-0.2	A0A4E0RJX4	Proteasome subunit alpha type OS=Fasciola hepatica OX=6192 GN=D915_002678 PE=3 SV=1	247	8	0	55.09	5	P:GO:0006511; C:GO:0005634; C:GO:0005829; C:GO:0016020; C:GO:0019773	P:ubiquitin-dependent protein catabolic process; C:nucleus; C:cytosol; C:membrane; C:proteasome core complex, alpha-subunit complex			IPR000426 (SMART); IPR001353 (PFAM); IPR029055 (G3DSA:3.60.20.GENE3D); IPR000426 (PFAM); PTHR11599 (PANTHER); IPR023332 (PROSITE_PROFILES); IPR034642 (CDD); IPR029055 (SUPERFAMILY)	P:GO:0006511; P:GO:0051603; C:GO:0000502; C:GO:0005622; C:GO:0005634; C:GO:0005737; C:GO:0005829; C:GO:0005839; C:GO:0016020; C:GO:0019773; C:GO:0032991; C:GO:0043226; C:GO:0043227; C:GO:0043229; C:GO:0043231; C:GO:0110165; C:GO:0140535; C:GO:1902494; C:GO:1905368; C:GO:1905369	P:ubiquitin-dependent protein catabolic process; P:proteolysis involved in protein catabolic process; C:proteasome complex; C:intracellular anatomical structure; C:nucleus; C:cytoplasm; C:cytosol; C:proteasome core complex; C:membrane; C:proteasome core complex, alpha-subunit complex; C:protein-containing complex; C:organelle; C:membrane-bounded organelle; C:intracellular organelle; C:intracellul…	27.13	5
310	[INTERPRO, BLASTED, MAPPED, ANNOTATED]	fasciola_hepatica_prjeb25283|maker-scaffold10x_1693_pilon-snap-gene-0.32	A0A4E0R8U5	Arp2/3 complex 34 kDa subunit OS=Fasciola hepatica OX=6192 GN=D915_006617 PE=3 SV=1	324	3	0	80.67	6	P:GO:0030833; P:GO:0034314; F:GO:0005200; F:GO:0051015; C:GO:0005737; C:GO:0005885	P:regulation of actin filament polymerization; P:Arp2/3 complex-mediated actin nucleation; F:structural constituent of cytoskeleton; F:actin filament binding; C:cytoplasm; C:Arp2/3 protein complex			IPR007188 (PFAM); IPR034666 (G3DSA:3.30.1460.GENE3D); IPR034666 (G3DSA:3.30.1460.GENE3D); mobidb-lite (MOBIDB_LITE); IPR007188 (PANTHER); IPR034666 (SUPERFAMILY); IPR034666 (SUPERFAMILY)	P:GO:0006996; P:GO:0007010; P:GO:0007015; P:GO:0009987; P:GO:0016043; P:GO:0030029; P:GO:0030036; P:GO:0030041; P:GO:0034314; P:GO:0071840; P:GO:0097435; F:GO:0003779; F:GO:0005198; F:GO:0005200; F:GO:0005488; F:GO:0005515; F:GO:0008092; F:GO:0044877; F:GO:0051015; C:GO:0005622; C:GO:0005856; C:GO:0005885; C:GO:0015629; C:GO:0032991; C:GO:0043226; C:GO:0043228; C:GO:0043229; C:GO:0043232; C:GO:01…	P:organelle organization; P:cytoskeleton organization; P:actin filament organization; P:cellular process; P:cellular component organization; P:actin filament-based process; P:actin cytoskeleton organization; P:actin filament polymerization; P:Arp2/3 complex-mediated actin nucleation; P:cellular component organization or biogenesis; P:supramolecular fiber organization; F:actin binding; F:structura…	6.173	2
311	[INTERPRO, BLASTED, MAPPED, ANNOTATED]	fasciola_hepatica_prjeb25283|maker-scaffold10x_1697_pilon-snap-gene-0.105	A0A2H1BRW2	Histone H2A OS=Fasciola hepatica OX=6192 GN=D915_009899 PE=3 SV=1	131	6	1.03516e-90	74.15	5	F:GO:0003677; F:GO:0030527; F:GO:0046982; C:GO:0000786; C:GO:0005634	F:DNA binding; F:structural constituent of chromatin; F:protein heterodimerization activity; C:nucleosome; C:nucleus			IPR002119 (PRINTS); IPR002119 (SMART); IPR032454 (PFAM); IPR007125 (PFAM); IPR009072 (G3DSA:1.10.20.GENE3D); IPR002119 (PANTHER); IPR002119 (CDD); IPR009072 (SUPERFAMILY)	F:GO:0003676; F:GO:0003677; F:GO:0005488; F:GO:0030527; F:GO:0046982; F:GO:0097159; F:GO:1901363; C:GO:0000786	F:nucleic acid binding; F:DNA binding; F:binding; F:structural constituent of chromatin; F:protein heterodimerization activity; F:organic cyclic compound binding; F:heterocyclic compound binding; C:nucleosome	30.53	7
312	[INTERPRO, BLASTED, MAPPED, ANNOTATED]	fasciola_hepatica_prjeb25283|maker-scaffold10x_1705_pilon-snap-gene-0.6	A0A2H1C3Z4	Ubiquitin--protein ligase OS=Fasciola hepatica OX=6192 GN=D915_007278 PE=3 SV=1	168	20	2.04068e-127	57.27	6	P:GO:0000209; P:GO:0043161; P:GO:0044248; F:GO:0005524; F:GO:0016874; F:GO:0061631	P:protein polyubiquitination; P:proteasome-mediated ubiquitin-dependent protein catabolic process; P:cellular catabolic process; F:ATP binding; F:ligase activity; F:ubiquitin conjugating enzyme activity	EC:2; EC:6	Transferases; Ligases	SM00212 (SMART); IPR016135 (G3DSA:3.10.110.GENE3D); IPR000608 (PFAM); PTHR24067 (PANTHER); IPR000608 (PROSITE_PROFILES); IPR000608 (CDD); IPR016135 (SUPERFAMILY)	P:GO:0000209; P:GO:0006508; P:GO:0006511; P:GO:0006807; P:GO:0008152; P:GO:0009056; P:GO:0009057; P:GO:0009987; P:GO:0010498; P:GO:0016567; P:GO:0019538; P:GO:0019538; P:GO:0019941; P:GO:0030163; P:GO:0030163; P:GO:0032446; P:GO:0036211; P:GO:0036211; P:GO:0043161; P:GO:0043170; P:GO:0043412; P:GO:0043632; P:GO:0044237; P:GO:0044238; P:GO:0044248; P:GO:0044260; P:GO:0044265; P:GO:0051603; P:GO:00…	P:protein polyubiquitination; P:proteolysis; P:ubiquitin-dependent protein catabolic process; P:nitrogen compound metabolic process; P:metabolic process; P:catabolic process; P:macromolecule catabolic process; P:cellular process; P:proteasomal protein catabolic process; P:protein ubiquitination; P:protein metabolic process; P:protein metabolic process; P:modification-dependent protein catabolic p…	8.929	1
313	[INTERPRO, BLASTED, MAPPED, ANNOTATED]	fasciola_hepatica_prjeb25283|maker-scaffold10x_1708_pilon-snap-gene-0.1	A0A4E0S3J7	High mobility group protein DSP1 OS=Fasciola hepatica OX=6192 GN=D915_001437 PE=4 SV=1	167	7	1.07529e-113	65.81	3	P:GO:0006357; F:GO:0008301; C:GO:0005634	P:regulation of transcription by RNA polymerase II; F:DNA binding, bending; C:nucleus			PR00886 (PRINTS); IPR009071 (SMART); IPR009071 (PFAM); IPR036910 (G3DSA:1.10.30.GENE3D); mobidb-lite (MOBIDB_LITE); mobidb-lite (MOBIDB_LITE); PTHR48112 (PANTHER); IPR009071 (PROSITE_PROFILES); IPR036910 (SUPERFAMILY)	P:GO:0006139; P:GO:0006351; P:GO:0006355; P:GO:0006357; P:GO:0006366; P:GO:0006725; P:GO:0006807; P:GO:0008152; P:GO:0009058; P:GO:0009059; P:GO:0009889; P:GO:0009987; P:GO:0010467; P:GO:0010468; P:GO:0010556; P:GO:0016070; P:GO:0018130; P:GO:0019219; P:GO:0019222; P:GO:0019438; P:GO:0031323; P:GO:0031326; P:GO:0032774; P:GO:0034641; P:GO:0034645; P:GO:0034654; P:GO:0043170; P:GO:0044237; P:GO:00…	P:nucleobase-containing compound metabolic process; P:DNA-templated transcription; P:regulation of DNA-templated transcription; P:regulation of transcription by RNA polymerase II; P:transcription by RNA polymerase II; P:cellular aromatic compound metabolic process; P:nitrogen compound metabolic process; P:metabolic process; P:biosynthetic process; P:macromolecule biosynthetic process; P:regulatio…	25.15	7
[truncated: 867 more rows]

## Sheet: somatic_clusters
	Identifier (PRJEB25283)	Cluster	Description (UNIPROT)		Identifier (PRJEB25283)	Cluster	Description (UNIPROT)		Identifier (PRJEB25283)	Cluster	Description (UNIPROT)		Identifier (PRJEB25283)	Cluster	Description (UNIPROT)		Identifier (PRJEB25283)	Cluster	Description (UNIPROT)		Identifier (PRJEB25283)	Cluster	Description (UNIPROT)		Identifier (PRJEB25283)	Cluster	Description (UNIPROT)		Identifier (PRJEB25283)	Cluster	Description (UNIPROT)		Identifier (PRJEB25283)	Cluster	Description (UNIPROT)		Identifier (PRJEB25283)	Cluster	Description (UNIPROT)
[truncated: 557 more rows]

[truncated: 1 more sheets: tegument_clusters]
