# Supplementary material for: Deciphering the Proteomic Profile of the Parasite Fasciola hepatica After Initial Vertebrate Host Infection Reveals New Insights Into Its Early Stages
Source: Mol Cell Proteomics. 2025 May 31;24(8):101005. doi: 10.1016/j.mcpro.2025.101005 (PMC12390924; doi:10.1016/j.mcpro.2025.101005)
Supplement: Supplemental Table S2 [file mmc2.xlsx]

## Sheet: Legend
	Supplementary Table S2 . Proteins Involved in KEGG Pathways
	metabolism	Parasite Proteins Involved in Metabolic Pathways with Corresponding KEGG Orthologs
	genetic	Parasite Proteins Involved in Genetic Information Processing Pathways with Corresponding KEGG Orthologs
	environmental	Parasite Proteins Involved in Environmental Information Processing Pathways with Corresponding KEGG Orthologs
	cellular processes	Parasite Proteins Involved in Cellular Processes Pathways with Corresponding KEGG Orthologs
	organismal systems	Parasite Proteins Involved in Organismal Systems Pathways with Corresponding KEGG Orthologs

## Sheet: metabolism
Pathway	Pathway ID	#Seqs	#KO	Identifier (PRJEB25283)	KEGG Orthologs	Description
Glucosinolate biosynthesis	ko00966	1	1	fasciola_hepatica_prjeb25283|maker-scaffold10x_113_pilon-snap-gene-0.195	ko:K00826	Branched-chain-amino-acid aminotransferase
Glycosphingolipid biosynthesis - globo and isoglobo series	ko00603	1	2	fasciola_hepatica_prjeb25283|maker-scaffold10x_741_pilon-augustus-gene-0.41	ko:K01189;ko:K01204	Alpha-galactosidase
Acarbose and validamycin biosynthesis	ko00525	1	1	fasciola_hepatica_prjeb25283|maker-scaffold10x_245_pilon-snap-gene-0.124	ko:K01710	UDP-glucuronate decarboxylase
Sulfur metabolism	ko00920	5	4	fasciola_hepatica_prjeb25283|maker-scaffold10x_25_pilon-snap-gene-0.28;fasciola_hepatica_prjeb25283|maker-scaffold10x_790_pilon-snap-gene-0.13;fasciola_hepatica_prjeb25283|maker-scaffold10x_717_pilon-snap-gene-0.18;fasciola_hepatica_prjeb25283|maker-scaffold10x_1309_pilon-augustus-gene-0.33;fasciola_hepatica_prjeb25283|maker-scaffold10x_431_pilon-snap-gene-0.72	ko:K22470;ko:K01082;ko:K13811;ko:K01011	Sulfide:quinone oxidoreductase mitochondrial;Bisphosphate nucleotidase 1;Bifunctional 3'-phosphoadenosine 5'-phosphosulfate synthethase;Sulfide:quinone oxidoreductase mitochondrial;Heat shock protein 67B2
Neomycin, kanamycin and gentamicin biosynthesis	ko00524	1	1	fasciola_hepatica_prjeb25283|maker-scaffold10x_166_pilon-augustus-gene-0.72	ko:K00844	Phosphotransferase
Sphingolipid metabolism	ko00600	4	4	fasciola_hepatica_prjeb25283|maker-scaffold10x_166_pilon-snap-gene-0.30;fasciola_hepatica_prjeb25283|maker-scaffold10x_222_pilon-snap-gene-0.13;fasciola_hepatica_prjeb25283|maker-scaffold10x_1089_pilon-augustus-gene-0.8;fasciola_hepatica_prjeb25283|maker-scaffold10x_741_pilon-augustus-gene-0.41	ko:K01189;ko:K12351;ko:K12382;ko:K01080	CoA-ligase;Neutral sphingomyelinase;---NA---;Alpha-galactosidase
Polyketide sugar unit biosynthesis	ko00523	1	1	fasciola_hepatica_prjeb25283|maker-scaffold10x_245_pilon-snap-gene-0.124	ko:K01710	UDP-glucuronate decarboxylase
Carbon fixation pathways in prokaryotes	ko00720	6	6	fasciola_hepatica_prjeb25283|maker-scaffold10x_958_pilon-snap-gene-0.52;fasciola_hepatica_prjeb25283|maker-scaffold10x_538_pilon-snap-gene-0.107;fasciola_hepatica_prjeb25283|maker-scaffold10x_383_pilon-snap-gene-0.20;fasciola_hepatica_prjeb25283|maker-scaffold10x_80_pilon-snap-gene-0.159;fasciola_hepatica_prjeb25283|maker-scaffold10x_223_pilon-snap-gene-0.3;fasciola_hepatica_prjeb25283|maker-scaf…	ko:K01847;ko:K01676;ko:K01958;ko:K01681;ko:K00031;ko:K05606	Methylmalonyl-CoA mutase;Aconitate hydratase, mitochondrial;Isocitrate dehydrogenase;Pyruvate carboxylase;Methylmalonyl-CoA epimerase /ethylmalonyl-CoA epimerase;Fumarate hydratase
Ether lipid metabolism	ko00565	2	2	fasciola_hepatica_prjeb25283|maker-scaffold10x_166_pilon-snap-gene-0.30;fasciola_hepatica_prjeb25283|maker-scaffold10x_1073_pilon-snap-gene-0.0	ko:K16795;ko:K01080	CoA-ligase;Platelet-activating factor acetylhydrolase IB subunit gamma
Streptomycin biosynthesis	ko00521	4	4	fasciola_hepatica_prjeb25283|maker-scaffold10x_563_pilon-augustus-gene-0.177;fasciola_hepatica_prjeb25283|maker-scaffold10x_245_pilon-snap-gene-0.124;fasciola_hepatica_prjeb25283|maker-scaffold10x_166_pilon-augustus-gene-0.72;fasciola_hepatica_prjeb25283|maker-scaffold10x_1280_pilon-snap-gene-0.10	ko:K01835;ko:K01710;ko:K01092;ko:K00844	Phosphoglucomutase;UDP-glucuronate decarboxylase;Phosphotransferase;Inositol-1-monophosphatase
Phenylalanine, tyrosine and tryptophan biosynthesis	ko00400	1	1	fasciola_hepatica_prjeb25283|maker-scaffold10x_774_pilon-augustus-gene-0.27	ko:K14455	Aspartate aminotransferase
Amino sugar and nucleotide sugar metabolism	ko00520	13	14	fasciola_hepatica_prjeb25283|maker-scaffold10x_936_pilon-snap-gene-0.69;fasciola_hepatica_prjeb25283|maker-scaffold10x_245_pilon-snap-gene-0.124;fasciola_hepatica_prjeb25283|maker-scaffold10x_589_pilon-augustus-gene-0.57;fasciola_hepatica_prjeb25283|maker-scaffold10x_166_pilon-augustus-gene-0.72;fasciola_hepatica_prjeb25283|maker-scaffold10x_794_pilon-snap-gene-0.127;fasciola_hepatica_prjeb25283|…	ko:K01784;ko:K00972;ko:K15779;ko:K00966;ko:K18674;ko:K01835;ko:K17497;ko:K08678;ko:K01810;ko:K00820;ko:K00963;ko:K00326;ko:K00844;ko:K00965	N-acetylgalactosamine kinase;UDP-glucuronate decarboxylase;Glucose-6-phosphate isomerase;Phosphotransferase;Cytochrome-b5 reductase;Mannose-1-phosphate guanylyltransferase;Phosphoglucomutase;UDP-n-acetylglucosamine pyrophosphorylase;Phosphomannomutase;Glutamine--fructose-6-phosphate transaminase (isomerizing);UTP--glucose-1-phosphate uridylyltransferase;UDP-glucose 4-epimerase;Galactose-1-phospha…
Glycerophospholipid metabolism	ko00564	6	6	fasciola_hepatica_prjeb25283|maker-scaffold10x_166_pilon-snap-gene-0.30;fasciola_hepatica_prjeb25283|maker-scaffold10x_58_pilon-snap-gene-0.127;fasciola_hepatica_prjeb25283|maker-scaffold10x_29_pilon-snap-gene-0.31;fasciola_hepatica_prjeb25283|maker-scaffold10x_500_pilon-augustus-gene-0.80;fasciola_hepatica_prjeb25283|maker-scaffold10x_7_pilon-snap-gene-1.77;fasciola_hepatica_prjeb25283|maker-sca…	ko:K00111;ko:K06128;ko:K06130;ko:K00006;ko:K14156;ko:K01080	CoA-ligase;Glycerol-3-phosphate dehydrogenase (NAD(+));Glycerol-3-phosphate dehydrogenase;Glycerol-3-phosphate dehydrogenase;Palmitoyl-protein hydrolase;Choline/ethanolamine kinase
Tropane, piperidine and pyridine alkaloid biosynthesis	ko00960	1	1	fasciola_hepatica_prjeb25283|maker-scaffold10x_774_pilon-augustus-gene-0.27	ko:K14455	Aspartate aminotransferase
Propanoate metabolism	ko00640	14	13	fasciola_hepatica_prjeb25283|maker-scaffold10x_166_pilon-snap-gene-0.30;fasciola_hepatica_prjeb25283|maker-scaffold10x_504_pilon-augustus-gene-0.84;fasciola_hepatica_prjeb25283|maker-scaffold10x_362_pilon-augustus-gene-0.56;fasciola_hepatica_prjeb25283|maker-scaffold10x_730_pilon-snap-gene-0.93;fasciola_hepatica_prjeb25283|maker-scaffold10x_267_pilon-snap-gene-0.56;fasciola_hepatica_prjeb25283|au…	ko:K00166;ko:K00167;ko:K07515;ko:K00382;ko:K00140;ko:K01847;ko:K09699;ko:K00016;ko:K05606;ko:K01900;ko:K01966;ko:K01899;ko:K01965	CoA-ligase;Dihydrolipoyl dehydrogenase mitochondrial;Succinate--CoA ligase;Putative Branched-chain alpha-keto acid dehydrogenase E1 component beta subunit;2-oxoisovalerate dehydrogenase subunit alpha;Succinate--CoA ligase;Enoyl-CoA hydratase;Methylmalonyl-CoA mutase;Propionyl-CoA carboxylase alpha chain, mitochondrial;Methylmalonyl-CoA epimerase /ethylmalonyl-CoA epimerase;L-lactate dehydrogenase…
Glycosylphosphatidylinositol (GPI)-anchor biosynthesis	ko00563	3	3	fasciola_hepatica_prjeb25283|maker-scaffold10x_362_pilon-augustus-gene-0.53;fasciola_hepatica_prjeb25283|maker-scaffold10x_1608_pilon-snap-gene-0.2;fasciola_hepatica_prjeb25283|maker-scaffold10x_1309_pilon-snap-gene-0.88	ko:K05290;ko:K05292;ko:K05291	GPI-anchor transamidase;Phosphatidylinositol glycan class S;GPI transamidase component PIG-T
Inositol phosphate metabolism	ko00562	3	3	fasciola_hepatica_prjeb25283|maker-scaffold10x_311_pilon-augustus-gene-0.72;fasciola_hepatica_prjeb25283|maker-scaffold10x_1280_pilon-snap-gene-0.10;fasciola_hepatica_prjeb25283|maker-scaffold10x_2009_pilon-augustus-gene-0.66	ko:K01803;ko:K00140;ko:K01092	Triosephosphate isomerase;Inositol-1-monophosphatase;Methylmalonate-semialdehyde dehydrogenase
Nicotinate and nicotinamide metabolism	ko00760	6	4	fasciola_hepatica_prjeb25283|maker-scaffold10x_589_pilon-snap-gene-0.136;fasciola_hepatica_prjeb25283|maker-scaffold10x_1645_pilon-snap-gene-0.0;fasciola_hepatica_prjeb25283|maker-scaffold10x_80_pilon-snap-gene-0.168;fasciola_hepatica_prjeb25283|maker-scaffold10x_118_pilon-snap-gene-0.29;fasciola_hepatica_prjeb25283|maker-scaffold10x_149_pilon-snap-gene-0.94;fasciola_hepatica_prjeb25283|maker-sca…	ko:K00323;ko:K03783;ko:K01081;ko:K00767	Purine nucleoside phosphorylase;Nicotinate-nucleotide pyrophosphorylase;Proton-translocating NAD(P)(+) transhydrogenase;Cytosolic purine 5' nucleotidase;Four and a half LIM domains protein 3;Purine nucleoside phosphorylase
Glycerolipid metabolism	ko00561	7	5	fasciola_hepatica_prjeb25283|maker-scaffold10x_166_pilon-snap-gene-0.30;fasciola_hepatica_prjeb25283|maker-scaffold10x_97_pilon-snap-gene-0.82;fasciola_hepatica_prjeb25283|maker-scaffold10x_306_pilon-snap-gene-0.15;fasciola_hepatica_prjeb25283|maker-scaffold10x_80_pilon-snap-gene-0.189;fasciola_hepatica_prjeb25283|maker-scaffold10x_741_pilon-augustus-gene-0.41;fasciola_hepatica_prjeb25283|maker-s…	ko:K01189;ko:K00002;ko:K00128;ko:K01080;ko:K00011	CoA-ligase;Aldedh domain-containing protein;Ras GTP-binding protein Rho1;Aldehyde dehydrogenase mitochondrial;Alpha-galactosidase;Aldo-keto reductase;Retinaldehyde dehydrogenase type 2
Secondary bile acid biosynthesis	ko00121	1	1	fasciola_hepatica_prjeb25283|maker-scaffold10x_284_pilon-snap-gene-0.121	ko:K07007	Subfamily M3A non-peptidase ue
Primary bile acid biosynthesis	ko00120	1	1	fasciola_hepatica_prjeb25283|maker-scaffold10x_1041_pilon-snap-gene-0.14	ko:K11992	Acyl-coenzyme A thioesterase 8
Benzoate degradation	ko00362	1	1	fasciola_hepatica_prjeb25283|maker-scaffold10x_747_pilon-snap-gene-0.2	ko:K00252	Ubiquitin conjugating enzyme
Methane metabolism	ko00680	9	6	fasciola_hepatica_prjeb25283|augustus_masked-scaffold10x_1549_pilon-processed-gene-0.0;fasciola_hepatica_prjeb25283|maker-scaffold10x_111_pilon-snap-gene-0.84;fasciola_hepatica_prjeb25283|maker-scaffold10x_935_pilon-snap-gene-0.41;fasciola_hepatica_prjeb25283|maker-scaffold10x_445_pilon-augustus-gene-0.18;fasciola_hepatica_prjeb25283|maker-scaffold10x_80_pilon-augustus-gene-0.131;fasciola_hepatic…	ko:K00850;ko:K03841;ko:K01623;ko:K01689;ko:K00600;ko:K01834	Fructose-bisphosphate aldolase;Serine hydroxymethyltransferase;Phosphopyruvate hydratase;Fructose-bisphosphate aldolase;Fructose-bisphosphatase;Serine hydroxymethyltransferase;Fructose-bisphosphatase;Putative pyrophosphate-dependent phosphofructo-1-kinase;Phosphoglycerate mutase
Pyrimidine metabolism	ko00240	14	13	fasciola_hepatica_prjeb25283|maker-scaffold10x_498_pilon-pred_gff_StringTie-gene-0.32;fasciola_hepatica_prjeb25283|maker-scaffold10x_589_pilon-snap-gene-0.136;fasciola_hepatica_prjeb25283|maker-scaffold10x_103_pilon-snap-gene-0.104;fasciola_hepatica_prjeb25283|maker-scaffold10x_338_pilon-augustus-gene-0.109;fasciola_hepatica_prjeb25283|maker-scaffold10x_97_pilon-snap-gene-0.81;fasciola_hepatica_p…	ko:K01464;ko:K10807;ko:K01489;ko:K01510;ko:K03783;ko:K01493;ko:K10808;ko:K00560;ko:K13800;ko:K01081;ko:K00940;ko:K00756;ko:K00943	Cytidine deaminase;Purine nucleoside phosphorylase;Dihydropyrimidinase;Nucleoside diphosphate kinase;Cytidine and deoxycytidylate deaminase zinc-binding region;UMP-CMP kinase;Thymidylate kinase 251L;Cytosolic purine 5' nucleotidase;Four and a half LIM domains protein 3;Purine nucleoside phosphorylase;Ectonucleoside triphosphate diphosphohydrolase;Ribonucleoside-diphosphate reductase;Ribonucleosid…
Phenylalanine metabolism	ko00360	2	2	fasciola_hepatica_prjeb25283|maker-scaffold10x_306_pilon-snap-gene-0.15;fasciola_hepatica_prjeb25283|maker-scaffold10x_774_pilon-augustus-gene-0.27	ko:K14455;ko:K00129	Ras GTP-binding protein Rho1;Aspartate aminotransferase
Glutathione metabolism	ko00480	15	10	fasciola_hepatica_prjeb25283|maker-scaffold10x_756_pilon-snap-gene-0.52;fasciola_hepatica_prjeb25283|maker-scaffold10x_1280_pilon-snap-gene-0.8;fasciola_hepatica_prjeb25283|maker-scaffold10x_80_pilon-snap-gene-0.169;fasciola_hepatica_prjeb25283|maker-scaffold10x_490_pilon-snap-gene-0.5;fasciola_hepatica_prjeb25283|maker-scaffold10x_490_pilon-snap-gene-0.8;fasciola_hepatica_prjeb25283|maker-scaffo…	ko:K00310;ko:K01255;ko:K10807;ko:K00036;ko:K00031;ko:K10808;ko:K00033;ko:K21456;ko:K04097;ko:K00799	Glucose-6-phosphate 1-dehydrogenase;Glutathione synthetase;Glutathione transferase;Glutathione transferase;Glutathione transferase;Glutathione transferase;Glutathione transferase;Glutathione transferase;Isocitrate dehydrogenase;6-phosphogluconate dehydrogenase, decarboxylating;Leucine aminopeptidase (M17 family);Leucine aminopeptidase (M17 family);Microsomal glutathione transferase;Ribonucleoside…
Pentose and glucuronate interconversions	ko00040	3	4	fasciola_hepatica_prjeb25283|maker-scaffold10x_721_pilon-snap-gene-0.14;fasciola_hepatica_prjeb25283|maker-scaffold10x_172_pilon-snap-gene-0.70;fasciola_hepatica_prjeb25283|maker-scaffold10x_503_pilon-snap-gene-0.72	ko:K01783;ko:K00002;ko:K00963;ko:K00011	Ribulose-phosphate 3-epimerase;UTP--glucose-1-phosphate uridylyltransferase;Aldo-keto reductase
Valine, leucine and isoleucine degradation	ko00280	18	16	fasciola_hepatica_prjeb25283|maker-scaffold10x_1450_pilon-snap-gene-0.10;fasciola_hepatica_prjeb25283|maker-scaffold10x_306_pilon-snap-gene-0.15;fasciola_hepatica_prjeb25283|maker-scaffold10x_504_pilon-augustus-gene-0.84;fasciola_hepatica_prjeb25283|maker-scaffold10x_80_pilon-snap-gene-0.189;fasciola_hepatica_prjeb25283|maker-scaffold10x_730_pilon-snap-gene-0.93;fasciola_hepatica_prjeb25283|maker…	ko:K00166;ko:K00167;ko:K07515;ko:K00382;ko:K00140;ko:K09478;ko:K01847;ko:K01968;ko:K09699;ko:K00826;ko:K05607;ko:K07509;ko:K05606;ko:K00128;ko:K01966;ko:K01965	Short branched chain specific acyl-mitochondrial;Ras GTP-binding protein Rho1;Dihydrolipoyl dehydrogenase mitochondrial;Aldehyde dehydrogenase mitochondrial;Putative Branched-chain alpha-keto acid dehydrogenase E1 component beta subunit;2-oxoisovalerate dehydrogenase subunit alpha;Enoyl-CoA hydratase;Mitochondrial enoyl-CoA hydratase;SRR1 domain-containing protein;Methylmalonyl-CoA mutase;Propion…
Biosynthesis of ansamycins	ko01051	1	1	fasciola_hepatica_prjeb25283|maker-scaffold10x_544_pilon-snap-gene-0.42	ko:K00615	Transketolase
Biosynthesis of nucleotide sugars	ko01250	12	14	fasciola_hepatica_prjeb25283|maker-scaffold10x_563_pilon-augustus-gene-0.177;fasciola_hepatica_prjeb25283|maker-scaffold10x_663_pilon-snap-gene-0.25;fasciola_hepatica_prjeb25283|maker-scaffold10x_936_pilon-snap-gene-0.69;fasciola_hepatica_prjeb25283|maker-scaffold10x_2220_pilon-snap-gene-0.34;fasciola_hepatica_prjeb25283|maker-scaffold10x_245_pilon-snap-gene-0.124;fasciola_hepatica_prjeb25283|mak…	ko:K01784;ko:K00972;ko:K15779;ko:K00966;ko:K01835;ko:K18674;ko:K17497;ko:K08678;ko:K01810;ko:K01710;ko:K00820;ko:K00963;ko:K00844;ko:K00965	Phosphoglucomutase;UDP-n-acetylglucosamine pyrophosphorylase;N-acetylgalactosamine kinase;Phosphomannomutase;UDP-glucuronate decarboxylase;Glucose-6-phosphate isomerase;Phosphotransferase;Glutamine--fructose-6-phosphate transaminase (isomerizing);UTP--glucose-1-phosphate uridylyltransferase;UDP-glucose 4-epimerase;Galactose-1-phosphate uridylyltransferase;Mannose-1-phosphate guanylyltransferase
Biosynthesis of vancomycin group antibiotics	ko01055	1	1	fasciola_hepatica_prjeb25283|maker-scaffold10x_245_pilon-snap-gene-0.124	ko:K01710	UDP-glucuronate decarboxylase
Glycosaminoglycan biosynthesis - heparan sulfate / heparin	ko00534	2	1	fasciola_hepatica_prjeb25283|maker-scaffold10x_813_pilon-augustus-gene-0.34;fasciola_hepatica_prjeb25283|maker-scaffold10x_1459_pilon-snap-gene-0.34	ko:K00733	Heterogeneous nuclear ribonucleoprotein K;Heterogeneous nuclear ribonucleoprotein K
Caprolactam degradation	ko00930	2	2	fasciola_hepatica_prjeb25283|maker-scaffold10x_503_pilon-snap-gene-0.72;fasciola_hepatica_prjeb25283|maker-scaffold10x_637_pilon-snap-gene-0.174	ko:K00002;ko:K07515	Aldo-keto reductase;Enoyl-CoA hydratase
Thiamine metabolism	ko00730	4	2	fasciola_hepatica_prjeb25283|maker-scaffold10x_886_pilon-augustus-gene-0.1;fasciola_hepatica_prjeb25283|maker-scaffold10x_493_pilon-snap-gene-0.50;fasciola_hepatica_prjeb25283|maker-scaffold10x_1332_pilon-augustus-gene-0.19;fasciola_hepatica_prjeb25283|maker-scaffold10x_1854_pilon-snap-gene-0.9	ko:K04487;ko:K00939	Adenylate kinase isoenzyme 1;Kinase adenylate kinase;GTP:AMP phosphotransferase mitochondrial;Cysteine desulfurase, mitochondrial
Glycosaminoglycan biosynthesis - chondroitin sulfate / dermatan sulfate	ko00532	2	1	fasciola_hepatica_prjeb25283|maker-scaffold10x_813_pilon-augustus-gene-0.34;fasciola_hepatica_prjeb25283|maker-scaffold10x_1459_pilon-snap-gene-0.34	ko:K00733	Heterogeneous nuclear ribonucleoprotein K;Heterogeneous nuclear ribonucleoprotein K
beta-Alanine metabolism	ko00410	7	5	fasciola_hepatica_prjeb25283|maker-scaffold10x_97_pilon-snap-gene-0.82;fasciola_hepatica_prjeb25283|maker-scaffold10x_306_pilon-snap-gene-0.15;fasciola_hepatica_prjeb25283|maker-scaffold10x_80_pilon-snap-gene-0.189;fasciola_hepatica_prjeb25283|maker-scaffold10x_103_pilon-snap-gene-0.104;fasciola_hepatica_prjeb25283|maker-scaffold10x_208_pilon-snap-gene-0.16;fasciola_hepatica_prjeb25283|maker-scaf…	ko:K01464;ko:K07515;ko:K00140;ko:K00128;ko:K00129	Aldedh domain-containing protein;Ras GTP-binding protein Rho1;Aldehyde dehydrogenase mitochondrial;Dihydropyrimidinase;Retinaldehyde dehydrogenase type 2;Enoyl-CoA hydratase;Methylmalonate-semialdehyde dehydrogenase
Butanoate metabolism	ko00650	4	4	fasciola_hepatica_prjeb25283|maker-scaffold10x_56_pilon-augustus-gene-0.105;fasciola_hepatica_prjeb25283|maker-scaffold10x_245_pilon-augustus-gene-0.90;fasciola_hepatica_prjeb25283|maker-scaffold10x_1299_pilon-pred_gff_StringTie-gene-0.1;fasciola_hepatica_prjeb25283|maker-scaffold10x_637_pilon-snap-gene-0.174	ko:K01715;ko:K00109;ko:K07515;ko:K00139	Enoyl-CoA hydratase domain-containing protein 3 mitochondrial;Aldehyde dehydrogenase NAD(P)+ protein;Mitochondrial L-2-hydroxyglutarate dehydrogenase;Enoyl-CoA hydratase
Pantothenate and CoA biosynthesis	ko00770	6	3	fasciola_hepatica_prjeb25283|maker-scaffold10x_97_pilon-snap-gene-0.82;fasciola_hepatica_prjeb25283|maker-scaffold10x_113_pilon-snap-gene-0.195;fasciola_hepatica_prjeb25283|maker-scaffold10x_306_pilon-snap-gene-0.15;fasciola_hepatica_prjeb25283|maker-scaffold10x_80_pilon-snap-gene-0.189;fasciola_hepatica_prjeb25283|maker-scaffold10x_103_pilon-snap-gene-0.104;fasciola_hepatica_prjeb25283|maker-sca…	ko:K01464;ko:K00128;ko:K00826	Aldedh domain-containing protein;Branched-chain-amino-acid aminotransferase;Ras GTP-binding protein Rho1;Aldehyde dehydrogenase mitochondrial;Dihydropyrimidinase;Retinaldehyde dehydrogenase type 2
Arginine and proline metabolism	ko00330	12	10	fasciola_hepatica_prjeb25283|maker-scaffold10x_2260_pilon-augustus-gene-0.9;fasciola_hepatica_prjeb25283|maker-scaffold10x_97_pilon-snap-gene-0.82;fasciola_hepatica_prjeb25283|maker-scaffold10x_1309_pilon-snap-gene-0.103;fasciola_hepatica_prjeb25283|maker-scaffold10x_306_pilon-snap-gene-0.15;fasciola_hepatica_prjeb25283|maker-scaffold10x_80_pilon-snap-gene-0.189;fasciola_hepatica_prjeb25283|maker…	ko:K01476;ko:K14455;ko:K00294;ko:K00472;ko:K00286;ko:K00819;ko:K00933;ko:K00934;ko:K00128;ko:K00613	Glycine amidinotransferase;Aldedh domain-containing protein;Arginase;Ras GTP-binding protein Rho1;Aldehyde dehydrogenase mitochondrial;Delta-1-pyrroline-5-carboxylate dehydrogenase mitochondrial;Procollagen-proline 4-dioxygenase;Pyrroline-5-carboxylate reductase;Retinaldehyde dehydrogenase type 2;Ornithine aminotransferase;Aspartate aminotransferase;Arginine kinase
Glycolysis / Gluconeogenesis	ko00010	28	24	fasciola_hepatica_prjeb25283|augustus_masked-scaffold10x_1549_pilon-processed-gene-0.0;fasciola_hepatica_prjeb25283|maker-scaffold10x_935_pilon-snap-gene-0.41;fasciola_hepatica_prjeb25283|maker-scaffold10x_504_pilon-augustus-gene-0.84;fasciola_hepatica_prjeb25283|maker-scaffold10x_80_pilon-snap-gene-0.189;fasciola_hepatica_prjeb25283|maker-scaffold10x_589_pilon-augustus-gene-0.57;fasciola_hepatic…	ko:K01596;ko:K00134;ko:K00002;ko:K00850;ko:K01785;ko:K03841;ko:K00873;ko:K00382;ko:K00162;ko:K00161;ko:K15779;ko:K12406;ko:K00927;ko:K01803;ko:K01835;ko:K00627;ko:K01623;ko:K01689;ko:K01810;ko:K00016;ko:K00128;ko:K01834;ko:K00129;ko:K00844	Fructose-bisphosphate aldolase;Phosphopyruvate hydratase;Dihydrolipoyl dehydrogenase mitochondrial;Aldehyde dehydrogenase mitochondrial;Glucose-6-phosphate isomerase;Phosphoglycerate kinase;Aldose 1-epimerase;Putative pyrophosphate-dependent phosphofructo-1-kinase;Phosphoenolpyruvate carboxykinase (GTP);Dihydrolipoamide acetyltransferase component of pyruvate dehydrogenase complex;Triosephosphate…
Selenocompound metabolism	ko00450	4	3	fasciola_hepatica_prjeb25283|maker-scaffold10x_303_pilon-snap-gene-0.30;fasciola_hepatica_prjeb25283|maker-scaffold10x_717_pilon-snap-gene-0.18;fasciola_hepatica_prjeb25283|maker-scaffold10x_773_pilon-augustus-gene-0.109;fasciola_hepatica_prjeb25283|maker-scaffold10x_303_pilon-snap-gene-0.35	ko:K00816;ko:K13811;ko:K22182	Thioredoxin-glutathione reductase;Bifunctional 3'-phosphoadenosine 5'-phosphosulfate synthethase;Kynurenine---oxoglutarate transaminase;Thioredoxin-glutathione reductase
Ascorbate and aldarate metabolism	ko00053	5	2	fasciola_hepatica_prjeb25283|maker-scaffold10x_97_pilon-snap-gene-0.82;fasciola_hepatica_prjeb25283|maker-scaffold10x_306_pilon-snap-gene-0.15;fasciola_hepatica_prjeb25283|maker-scaffold10x_80_pilon-snap-gene-0.189;fasciola_hepatica_prjeb25283|maker-scaffold10x_503_pilon-snap-gene-0.72;fasciola_hepatica_prjeb25283|maker-scaffold10x_208_pilon-snap-gene-0.16	ko:K00002;ko:K00128	Aldedh domain-containing protein;Ras GTP-binding protein Rho1;Aldehyde dehydrogenase mitochondrial;Aldo-keto reductase;Retinaldehyde dehydrogenase type 2
Galactose metabolism	ko00052	11	11	fasciola_hepatica_prjeb25283|maker-scaffold10x_563_pilon-augustus-gene-0.177;fasciola_hepatica_prjeb25283|maker-scaffold10x_741_pilon-augustus-gene-0.41;fasciola_hepatica_prjeb25283|maker-scaffold10x_166_pilon-augustus-gene-0.72;fasciola_hepatica_prjeb25283|maker-scaffold10x_20_pilon-snap-gene-0.10;fasciola_hepatica_prjeb25283|maker-scaffold10x_172_pilon-snap-gene-0.70;fasciola_hepatica_prjeb2528…	ko:K01784;ko:K01189;ko:K00850;ko:K01785;ko:K00011;ko:K01835;ko:K12316;ko:K15779;ko:K00963;ko:K00844;ko:K00965	Phosphoglucomutase;Alpha-galactosidase;Phosphotransferase;Aldose 1-epimerase;UTP--glucose-1-phosphate uridylyltransferase;Aldo-keto reductase;Lysosomal alpha-glucosidase (Fragment);UDP-glucose 4-epimerase;Galactose-1-phosphate uridylyltransferase;Putative pyrophosphate-dependent phosphofructo-1-kinase;Lysosomal alpha-glucosidase
Alanine, aspartate and glutamate metabolism	ko00250	6	6	fasciola_hepatica_prjeb25283|maker-scaffold10x_628_pilon-snap-gene-0.39;fasciola_hepatica_prjeb25283|maker-scaffold10x_380_pilon-snap-gene-0.2;fasciola_hepatica_prjeb25283|maker-scaffold10x_291_pilon-snap-gene-0.81;fasciola_hepatica_prjeb25283|maker-scaffold10x_245_pilon-augustus-gene-0.90;fasciola_hepatica_prjeb25283|maker-scaffold10x_774_pilon-augustus-gene-0.27;fasciola_hepatica_prjeb25283|mak…	ko:K14455;ko:K00814;ko:K00294;ko:K00261;ko:K00820;ko:K00139	Alanine transaminase;Delta-1-pyrroline-5-carboxylate dehydrogenase mitochondrial;Glutamine--fructose-6-phosphate transaminase (isomerizing);Aldehyde dehydrogenase NAD(P)+ protein;Aspartate aminotransferase;Glutamate dehydrogenase
Fructose and mannose metabolism	ko00051	10	8	fasciola_hepatica_prjeb25283|augustus_masked-scaffold10x_1549_pilon-processed-gene-0.0;fasciola_hepatica_prjeb25283|maker-scaffold10x_2220_pilon-snap-gene-0.34;fasciola_hepatica_prjeb25283|maker-scaffold10x_311_pilon-augustus-gene-0.72;fasciola_hepatica_prjeb25283|maker-scaffold10x_445_pilon-augustus-gene-0.18;fasciola_hepatica_prjeb25283|maker-scaffold10x_166_pilon-augustus-gene-0.72;fasciola_he…	ko:K00850;ko:K03841;ko:K00011;ko:K01803;ko:K00966;ko:K17497;ko:K01623;ko:K00844	Fructose-bisphosphate aldolase;Phosphomannomutase;Triosephosphate isomerase;Fructose-bisphosphate aldolase;Phosphotransferase;Fructose-bisphosphatase;Aldo-keto reductase;Fructose-bisphosphatase;Putative pyrophosphate-dependent phosphofructo-1-kinase;Mannose-1-phosphate guanylyltransferase
Valine, leucine and isoleucine biosynthesis	ko00290	1	1	fasciola_hepatica_prjeb25283|maker-scaffold10x_113_pilon-snap-gene-0.195	ko:K00826	Branched-chain-amino-acid aminotransferase
Biosynthesis of unsaturated fatty acids	ko01040	2	2	fasciola_hepatica_prjeb25283|maker-scaffold10x_125_pilon-augustus-gene-0.76;fasciola_hepatica_prjeb25283|maker-scaffold10x_136_pilon-snap-gene-0.27	ko:K10703;ko:K10258	Very-long-chain enoyl-CoA reductase;Very-long-chain (3R)-3-hydroxyacyl-CoA dehydratase
Limonene and pinene degradation	ko00903	4	1	fasciola_hepatica_prjeb25283|maker-scaffold10x_97_pilon-snap-gene-0.82;fasciola_hepatica_prjeb25283|maker-scaffold10x_306_pilon-snap-gene-0.15;fasciola_hepatica_prjeb25283|maker-scaffold10x_80_pilon-snap-gene-0.189;fasciola_hepatica_prjeb25283|maker-scaffold10x_208_pilon-snap-gene-0.16	ko:K00128	Aldedh domain-containing protein;Ras GTP-binding protein Rho1;Aldehyde dehydrogenase mitochondrial;Retinaldehyde dehydrogenase type 2
Aminobenzoate degradation	ko00627	1	1	fasciola_hepatica_prjeb25283|maker-scaffold10x_637_pilon-snap-gene-0.174	ko:K07515	Enoyl-CoA hydratase
Biosynthesis of cofactors	ko01240	30	25	fasciola_hepatica_prjeb25283|maker-scaffold10x_1280_pilon-snap-gene-0.8;fasciola_hepatica_prjeb25283|maker-scaffold10x_2098_pilon-snap-gene-0.53;fasciola_hepatica_prjeb25283|maker-scaffold10x_504_pilon-augustus-gene-0.84;fasciola_hepatica_prjeb25283|maker-scaffold10x_80_pilon-snap-gene-0.189;fasciola_hepatica_prjeb25283|maker-scaffold10x_284_pilon-snap-gene-0.100;fasciola_hepatica_prjeb25283|make…	ko:K00463;ko:K00002;ko:K00382;ko:K04487;ko:K12406;ko:K00939;ko:K21456;ko:K01885;ko:K02259;ko:K00873;ko:K13800;ko:K11153;ko:K00944;ko:K00966;ko:K17497;ko:K14163;ko:K00826;ko:K00940;ko:K00600;ko:K01930;ko:K00963;ko:K00128;ko:K00228;ko:K00767;ko:K00789	Glutathione synthetase;Coproporphyrinogen oxidase;Dihydrolipoyl dehydrogenase mitochondrial;Aldehyde dehydrogenase mitochondrial;Retinol dehydrogenase 13;Kinase adenylate kinase;Glutamyl tRNA synthetase cytoplasmic;Oxidoreductase, short chain dehydrogenase/reductase family protein;Retinol dehydrogenase 12;Phosphomannomutase;Cytochrome c oxidase subunit XV assembly;Retinaldehyde dehydrogenase type…
Chloroalkane and chloroalkene degradation	ko00625	4	1	fasciola_hepatica_prjeb25283|maker-scaffold10x_97_pilon-snap-gene-0.82;fasciola_hepatica_prjeb25283|maker-scaffold10x_306_pilon-snap-gene-0.15;fasciola_hepatica_prjeb25283|maker-scaffold10x_80_pilon-snap-gene-0.189;fasciola_hepatica_prjeb25283|maker-scaffold10x_208_pilon-snap-gene-0.16	ko:K00128	Aldedh domain-containing protein;Ras GTP-binding protein Rho1;Aldehyde dehydrogenase mitochondrial;Retinaldehyde dehydrogenase type 2
Starch and sucrose metabolism	ko00500	11	12	fasciola_hepatica_prjeb25283|maker-scaffold10x_563_pilon-augustus-gene-0.177;fasciola_hepatica_prjeb25283|maker-scaffold10x_606_pilon-snap-gene-0.33;fasciola_hepatica_prjeb25283|maker-scaffold10x_589_pilon-augustus-gene-0.57;fasciola_hepatica_prjeb25283|maker-scaffold10x_166_pilon-augustus-gene-0.72;fasciola_hepatica_prjeb25283|maker-scaffold10x_830_pilon-snap-gene-0.21;fasciola_hepatica_prjeb252…	ko:K00750;ko:K01196;ko:K11809;ko:K00693;ko:K01835;ko:K12316;ko:K01810;ko:K15779;ko:K00963;ko:K00688;ko:K00700;ko:K00844	Phosphoglucomutase;Glycogen;Glucose-6-phosphate isomerase;Phosphotransferase;Glycogenin glucosyltransferase;UTP--glucose-1-phosphate uridylyltransferase;Glycogen debranching enzyme;Lysosomal alpha-glucosidase (Fragment);1,4-alpha-glucan branching enzyme;Lysosomal alpha-glucosidase;Alpha-1,4 glucan phosphorylase
Drug metabolism - other enzymes	ko00983	15	10	fasciola_hepatica_prjeb25283|maker-scaffold10x_498_pilon-pred_gff_StringTie-gene-0.32;fasciola_hepatica_prjeb25283|maker-scaffold10x_725_pilon-snap-gene-0.11;fasciola_hepatica_prjeb25283|maker-scaffold10x_80_pilon-snap-gene-0.169;fasciola_hepatica_prjeb25283|maker-scaffold10x_490_pilon-snap-gene-0.5;fasciola_hepatica_prjeb25283|maker-scaffold10x_490_pilon-snap-gene-0.8;fasciola_hepatica_prjeb2528…	ko:K00760;ko:K01464;ko:K10807;ko:K01489;ko:K10808;ko:K00088;ko:K01519;ko:K00940;ko:K13800;ko:K00799	Cytidine deaminase;Inosine-5'-monophosphate dehydrogenase;Glutathione transferase;Glutathione transferase;Glutathione transferase;Dihydropyrimidinase;Nucleoside diphosphate kinase;Glutathione transferase;Hypoxanthine-guanine phosphoribosyltransferase;Glutathione transferase;UMP-CMP kinase;Inosine triphosphate pyrophosphatase;Microsomal glutathione transferase;Ribonucleoside-diphosphate reductase;…
Pyruvate metabolism	ko00620	20	17	fasciola_hepatica_prjeb25283|maker-scaffold10x_377_pilon-snap-gene-0.75;fasciola_hepatica_prjeb25283|maker-scaffold10x_80_pilon-snap-gene-0.159;fasciola_hepatica_prjeb25283|maker-scaffold10x_306_pilon-snap-gene-0.15;fasciola_hepatica_prjeb25283|maker-scaffold10x_504_pilon-augustus-gene-0.84;fasciola_hepatica_prjeb25283|maker-scaffold10x_80_pilon-snap-gene-0.189;fasciola_hepatica_prjeb25283|maker-…	ko:K01069;ko:K01596;ko:K00002;ko:K01676;ko:K00025;ko:K00026;ko:K00873;ko:K00382;ko:K00162;ko:K00161;ko:K12406;ko:K00627;ko:K01958;ko:K00027;ko:K00016;ko:K00128;ko:K00029	Malate dehydrogenase;Pyruvate carboxylase;Ras GTP-binding protein Rho1;Dihydrolipoyl dehydrogenase mitochondrial;Aldehyde dehydrogenase mitochondrial;Pyruvate dehydrogenase E1 component subunit alpha;Fumarate hydratase;Aldedh domain-containing protein;Pyruvate kinase;Phosphoenolpyruvate carboxykinase (GTP);Dihydrolipoamide acetyltransferase component of pyruvate dehydrogenase complex;Phosphoenolp…
Drug metabolism - cytochrome P450	ko00982	8	3	fasciola_hepatica_prjeb25283|maker-scaffold10x_1043_pilon-snap-gene-0.18;fasciola_hepatica_prjeb25283|maker-scaffold10x_80_pilon-snap-gene-0.169;fasciola_hepatica_prjeb25283|maker-scaffold10x_490_pilon-snap-gene-0.5;fasciola_hepatica_prjeb25283|maker-scaffold10x_306_pilon-snap-gene-0.15;fasciola_hepatica_prjeb25283|maker-scaffold10x_490_pilon-snap-gene-0.8;fasciola_hepatica_prjeb25283|maker-scaff…	ko:K00799;ko:K04097;ko:K00129	Glutathione transferase;Glutathione transferase;Glutathione transferase;Ras GTP-binding protein Rho1;Glutathione transferase;Glutathione transferase;Microsomal glutathione transferase;Glutathione transferase
Porphyrin and chlorophyll metabolism	ko00860	3	4	fasciola_hepatica_prjeb25283|maker-scaffold10x_2098_pilon-snap-gene-0.53;fasciola_hepatica_prjeb25283|maker-scaffold10x_749_pilon-snap-gene-0.123;fasciola_hepatica_prjeb25283|maker-scaffold10x_14_pilon-snap-gene-0.109	ko:K02259;ko:K01885;ko:K14163;ko:K00228	Coproporphyrinogen oxidase;Cytochrome c oxidase subunit XV assembly;Glutamyl tRNA synthetase cytoplasmic
O-Antigen nucleotide sugar biosynthesis	ko00541	3	3	fasciola_hepatica_prjeb25283|maker-scaffold10x_245_pilon-snap-gene-0.124;fasciola_hepatica_prjeb25283|maker-scaffold10x_172_pilon-snap-gene-0.70;fasciola_hepatica_prjeb25283|maker-scaffold10x_947_pilon-snap-gene-0.61	ko:K01784;ko:K01710;ko:K00963	UDP-glucuronate decarboxylase;UTP--glucose-1-phosphate uridylyltransferase;UDP-glucose 4-epimerase
Insect hormone biosynthesis	ko00981	4	1	fasciola_hepatica_prjeb25283|maker-scaffold10x_97_pilon-snap-gene-0.82;fasciola_hepatica_prjeb25283|maker-scaffold10x_306_pilon-snap-gene-0.15;fasciola_hepatica_prjeb25283|maker-scaffold10x_80_pilon-snap-gene-0.189;fasciola_hepatica_prjeb25283|maker-scaffold10x_208_pilon-snap-gene-0.16	ko:K00128	Aldedh domain-containing protein;Ras GTP-binding protein Rho1;Aldehyde dehydrogenase mitochondrial;Retinaldehyde dehydrogenase type 2
Metabolism of xenobiotics by cytochrome P450	ko00980	9	5	fasciola_hepatica_prjeb25283|maker-scaffold10x_1043_pilon-snap-gene-0.18;fasciola_hepatica_prjeb25283|maker-scaffold10x_80_pilon-snap-gene-0.169;fasciola_hepatica_prjeb25283|maker-scaffold10x_490_pilon-snap-gene-0.5;fasciola_hepatica_prjeb25283|maker-scaffold10x_306_pilon-snap-gene-0.15;fasciola_hepatica_prjeb25283|maker-scaffold10x_53_pilon-snap-gene-0.50;fasciola_hepatica_prjeb25283|maker-scaff…	ko:K00079;ko:K04097;ko:K00084;ko:K00799;ko:K00129	Glutathione transferase;Glutathione transferase;Glutathione transferase;Ras GTP-binding protein Rho1;Carbonyl reductase (NADPH);Glutathione transferase;Glutathione transferase;Microsomal glutathione transferase;Glutathione transferase
Steroid biosynthesis	ko00100	1	2	fasciola_hepatica_prjeb25283|maker-scaffold10x_487_pilon-snap-gene-0.227	ko:K00222;ko:K19532	Lamin-B receptor
Arginine biosynthesis	ko00220	4	4	fasciola_hepatica_prjeb25283|maker-scaffold10x_628_pilon-snap-gene-0.39;fasciola_hepatica_prjeb25283|maker-scaffold10x_1309_pilon-snap-gene-0.103;fasciola_hepatica_prjeb25283|maker-scaffold10x_774_pilon-augustus-gene-0.27;fasciola_hepatica_prjeb25283|maker-scaffold10x_574_pilon-snap-gene-0.0	ko:K01476;ko:K14455;ko:K00814;ko:K00261	Alanine transaminase;Arginase;Aspartate aminotransferase;Glutamate dehydrogenase
Biotin metabolism	ko00780	1	1	fasciola_hepatica_prjeb25283|maker-scaffold10x_145_pilon-snap-gene-2.164	ko:K01942	Uncharacterized protein
Histidine metabolism	ko00340	4	2	fasciola_hepatica_prjeb25283|maker-scaffold10x_97_pilon-snap-gene-0.82;fasciola_hepatica_prjeb25283|maker-scaffold10x_306_pilon-snap-gene-0.15;fasciola_hepatica_prjeb25283|maker-scaffold10x_80_pilon-snap-gene-0.189;fasciola_hepatica_prjeb25283|maker-scaffold10x_208_pilon-snap-gene-0.16	ko:K00128;ko:K00129	Aldedh domain-containing protein;Ras GTP-binding protein Rho1;Aldehyde dehydrogenase mitochondrial;Retinaldehyde dehydrogenase type 2
Citrate cycle (TCA cycle)	ko00020	24	21	fasciola_hepatica_prjeb25283|maker-scaffold10x_166_pilon-snap-gene-0.30;fasciola_hepatica_prjeb25283|maker-scaffold10x_538_pilon-snap-gene-0.107;fasciola_hepatica_prjeb25283|maker-scaffold10x_525_pilon-augustus-gene-0.4;fasciola_hepatica_prjeb25283|maker-scaffold10x_377_pilon-snap-gene-0.75;fasciola_hepatica_prjeb25283|maker-scaffold10x_80_pilon-snap-gene-0.159;fasciola_hepatica_prjeb25283|maker-…	ko:K01596;ko:K01676;ko:K00234;ko:K00025;ko:K00235;ko:K00026;ko:K01681;ko:K00382;ko:K00030;ko:K00162;ko:K00031;ko:K00164;ko:K00161;ko:K00658;ko:K00627;ko:K01958;ko:K00236;ko:K00237;ko:K01900;ko:K01647;ko:K01899	CoA-ligase;Aconitate hydratase, mitochondrial;Succinate dehydrogenase;Malate dehydrogenase;Pyruvate carboxylase;Dihydrolipoyl dehydrogenase mitochondrial;Succinate--CoA ligase;Isocitrate dehydrogenase;Succinate--CoA ligase;Pyruvate dehydrogenase E1 component subunit alpha;Fumarate hydratase;Isocitrate dehydrogenase;Oxoglutarate dehydrogenase (succinyl-transferring);Succinate dehydrogenase cytochr…
Cyanoamino acid metabolism	ko00460	2	1	fasciola_hepatica_prjeb25283|maker-scaffold10x_111_pilon-snap-gene-0.84;fasciola_hepatica_prjeb25283|maker-scaffold10x_604_pilon-snap-gene-0.65	ko:K00600	Serine hydroxymethyltransferase;Serine hydroxymethyltransferase
Monobactam biosynthesis	ko00261	1	1	fasciola_hepatica_prjeb25283|maker-scaffold10x_717_pilon-snap-gene-0.18	ko:K13811	Bifunctional 3'-phosphoadenosine 5'-phosphosulfate synthethase
Fatty acid elongation	ko00062	5	5	fasciola_hepatica_prjeb25283|augustus_masked-scaffold10x_136_pilon-processed-gene-0.21;fasciola_hepatica_prjeb25283|maker-scaffold10x_408_pilon-snap-gene-0.53;fasciola_hepatica_prjeb25283|maker-scaffold10x_125_pilon-augustus-gene-0.76;fasciola_hepatica_prjeb25283|maker-scaffold10x_136_pilon-snap-gene-0.27;fasciola_hepatica_prjeb25283|maker-scaffold10x_637_pilon-snap-gene-0.174	ko:K07515;ko:K10258;ko:K10703;ko:K07512;ko:K07509	Trans-2-enoyl-CoA reductase mitochondrial;SRR1 domain-containing protein;Very-long-chain enoyl-CoA reductase;Very-long-chain (3R)-3-hydroxyacyl-CoA dehydratase;Enoyl-CoA hydratase
Glycine, serine and threonine metabolism	ko00260	9	8	fasciola_hepatica_prjeb25283|maker-scaffold10x_2260_pilon-augustus-gene-0.9;fasciola_hepatica_prjeb25283|maker-scaffold10x_111_pilon-snap-gene-0.84;fasciola_hepatica_prjeb25283|maker-scaffold10x_263_pilon-snap-gene-0.0;fasciola_hepatica_prjeb25283|maker-scaffold10x_504_pilon-augustus-gene-0.84;fasciola_hepatica_prjeb25283|maker-scaffold10x_654_pilon-augustus-gene-0.57;fasciola_hepatica_prjeb25283…	ko:K01697;ko:K00382;ko:K00281;ko:K00605;ko:K02437;ko:K00600;ko:K01834;ko:K00613	Glycine amidinotransferase;Serine hydroxymethyltransferase;Glycine cleavage system P protein;Dihydrolipoyl dehydrogenase mitochondrial;Aminomethyltransferase;Glycine cleavage system protein H;Cystathionine beta-synthase;Serine hydroxymethyltransferase;Phosphoglycerate mutase
Fatty acid biosynthesis	ko00061	2	2	fasciola_hepatica_prjeb25283|augustus_masked-scaffold10x_136_pilon-processed-gene-0.21;fasciola_hepatica_prjeb25283|maker-scaffold10x_387_pilon-augustus-gene-0.63	ko:K07512;ko:K01897	Trans-2-enoyl-CoA reductase mitochondrial;Long-chain-fatty-acid--CoA ligase
Tryptophan metabolism	ko00380	10	7	fasciola_hepatica_prjeb25283|maker-scaffold10x_97_pilon-snap-gene-0.82;fasciola_hepatica_prjeb25283|maker-scaffold10x_306_pilon-snap-gene-0.15;fasciola_hepatica_prjeb25283|maker-scaffold10x_504_pilon-augustus-gene-0.84;fasciola_hepatica_prjeb25283|maker-scaffold10x_747_pilon-snap-gene-0.2;fasciola_hepatica_prjeb25283|maker-scaffold10x_80_pilon-snap-gene-0.189;fasciola_hepatica_prjeb25283|maker-sc…	ko:K00463;ko:K07515;ko:K00382;ko:K00816;ko:K00252;ko:K00658;ko:K00128	Aldedh domain-containing protein;Ras GTP-binding protein Rho1;Dihydrolipoyl dehydrogenase mitochondrial;Ubiquitin conjugating enzyme;Aldehyde dehydrogenase mitochondrial;Uncharacterized protein;Kynurenine---oxoglutarate transaminase;Retinaldehyde dehydrogenase type 2;Dihydrolipoyllysine-residue succinyltransferase component of 2-oxoglutarate dehydrogenase complex, mitochondrial;Enoyl-CoA hydratase
Other types of O-glycan biosynthesis	ko00514	2	2	fasciola_hepatica_prjeb25283|maker-scaffold10x_1543_pilon-snap-gene-0.11;fasciola_hepatica_prjeb25283|maker-scaffold10x_1125_pilon-snap-gene-0.119	ko:K13646;ko:K11703	Procollagen-lysine 2-oxoglutarate 5-dioxygenase;Procollagen galactosyltransferase
Nitrogen metabolism	ko00910	4	5	fasciola_hepatica_prjeb25283|maker-scaffold10x_1632_pilon-snap-gene-0.6;fasciola_hepatica_prjeb25283|maker-scaffold10x_145_pilon-snap-gene-0.14;fasciola_hepatica_prjeb25283|maker-scaffold10x_815_pilon-snap-gene-1.86;fasciola_hepatica_prjeb25283|maker-scaffold10x_574_pilon-snap-gene-0.0	ko:K01674;ko:K01673;ko:K18245;ko:K00261;ko:K01672	Carbonic anhydrase;Carbonic anhydrase;Carbonic anhydrase VII;Glutamate dehydrogenase
Various types of N-glycan biosynthesis	ko00513	4	4	fasciola_hepatica_prjeb25283|maker-scaffold10x_80_pilon-snap-gene-0.165;fasciola_hepatica_prjeb25283|maker-scaffold10x_200_pilon-augustus-gene-0.85;fasciola_hepatica_prjeb25283|maker-scaffold10x_474_pilon-snap-gene-0.65;fasciola_hepatica_prjeb25283|maker-scaffold10x_93_pilon-snap-gene-0.122	ko:K12670;ko:K12667;ko:K12666;ko:K07151	Dolichyl-diphosphooligosaccharide--protein glycosyltransferase 48 kDa subunit (Fragment);Dolichyl-diphosphooligosaccharide--protein glycosyltransferase subunit 2;Dolichyl-diphosphooligosaccharide--protein glycosyltransferase subunit 1;Dolichyl-diphosphooligosaccharide--protein glycotransferase
Biosynthesis of various secondary metabolites - part 3	ko00997	1	1	fasciola_hepatica_prjeb25283|maker-scaffold10x_2189_pilon-augustus-gene-0.0	ko:K00789	S-adenosylmethionine synthase
Carbon fixation in photosynthetic organisms	ko00710	15	13	fasciola_hepatica_prjeb25283|augustus_masked-scaffold10x_1549_pilon-processed-gene-0.0;fasciola_hepatica_prjeb25283|maker-scaffold10x_377_pilon-snap-gene-0.75;fasciola_hepatica_prjeb25283|maker-scaffold10x_544_pilon-snap-gene-0.42;fasciola_hepatica_prjeb25283|maker-scaffold10x_721_pilon-snap-gene-0.14;fasciola_hepatica_prjeb25283|maker-scaffold10x_237_pilon-snap-gene-0.30;fasciola_hepatica_prjeb2…	ko:K01783;ko:K00134;ko:K00025;ko:K00026;ko:K03841;ko:K14455;ko:K01807;ko:K00927;ko:K01803;ko:K00615;ko:K00814;ko:K01623;ko:K00029	Fructose-bisphosphate aldolase;Malate dehydrogenase;Transketolase;Ribulose-phosphate 3-epimerase;Phosphoglycerate kinase;Fructose-bisphosphate aldolase;Fructose-bisphosphatase;Alanine transaminase;Ribose-5-phosphate isomerase;Triosephosphate isomerase;Malic enzyme;Fructose-bisphosphatase;Glyceraldehyde-3-phosphate dehydrogenase;Malate dehydrogenase;Aspartate aminotransferase
Other glycan degradation	ko00511	2	2	fasciola_hepatica_prjeb25283|maker-scaffold10x_295_pilon-augustus-gene-0.24;fasciola_hepatica_prjeb25283|maker-scaffold10x_1007_pilon-snap-gene-0.9	ko:K01191;ko:K12311	Ubiquitin protein 5 [Fasciola gigantica];Alpha-mannosidase
Retinol metabolism	ko00830	4	2	fasciola_hepatica_prjeb25283|maker-scaffold10x_520_pilon-augustus-gene-1.64;fasciola_hepatica_prjeb25283|maker-scaffold10x_80_pilon-snap-gene-0.189;fasciola_hepatica_prjeb25283|maker-scaffold10x_284_pilon-snap-gene-0.100;fasciola_hepatica_prjeb25283|maker-scaffold10x_617_pilon-snap-gene-0.27	ko:K07249;ko:K11153	Retinol dehydrogenase 12;Aldehyde dehydrogenase mitochondrial;Retinol dehydrogenase 13;Oxidoreductase, short chain dehydrogenase/reductase family protein
N-Glycan biosynthesis	ko00510	6	6	fasciola_hepatica_prjeb25283|maker-scaffold10x_80_pilon-snap-gene-0.165;fasciola_hepatica_prjeb25283|maker-scaffold10x_318_pilon-snap-gene-0.95;fasciola_hepatica_prjeb25283|maker-scaffold10x_200_pilon-augustus-gene-0.85;fasciola_hepatica_prjeb25283|maker-scaffold10x_474_pilon-snap-gene-0.65;fasciola_hepatica_prjeb25283|maker-scaffold10x_1055_pilon-snap-gene-0.1;fasciola_hepatica_prjeb25283|maker-…	ko:K12670;ko:K05546;ko:K12667;ko:K12666;ko:K01001;ko:K07151	Dolichyl-diphosphooligosaccharide--protein glycosyltransferase 48 kDa subunit (Fragment);Neutral alpha-glucosidase AB;Dolichyl-diphosphooligosaccharide--protein glycosyltransferase subunit 2;Dolichyl-diphosphooligosaccharide--protein glycosyltransferase subunit 1;UDP-N-acetylglucosamine--dolichyl-phosphate N-acetylglucosaminephosphotransferase;Dolichyl-diphosphooligosaccharide--protein glycotrans…
Isoquinoline alkaloid biosynthesis	ko00950	1	1	fasciola_hepatica_prjeb25283|maker-scaffold10x_774_pilon-augustus-gene-0.27	ko:K14455	Aspartate aminotransferase
Glyoxylate and dicarboxylate metabolism	ko00630	15	14	fasciola_hepatica_prjeb25283|maker-scaffold10x_538_pilon-snap-gene-0.107;fasciola_hepatica_prjeb25283|maker-scaffold10x_68_pilon-snap-gene-0.30;fasciola_hepatica_prjeb25283|maker-scaffold10x_377_pilon-snap-gene-0.75;fasciola_hepatica_prjeb25283|maker-scaffold10x_504_pilon-augustus-gene-0.84;fasciola_hepatica_prjeb25283|maker-scaffold10x_158_pilon-snap-gene-0.41;fasciola_hepatica_prjeb25283|maker-…	ko:K00025;ko:K00026;ko:K01681;ko:K00382;ko:K00281;ko:K19269;ko:K01847;ko:K00605;ko:K02437;ko:K00600;ko:K05606;ko:K01647;ko:K01966;ko:K01965	Aconitate hydratase, mitochondrial;Nitrophenylphosphatase;Malate dehydrogenase;Dihydrolipoyl dehydrogenase mitochondrial;Glycine cleavage system protein H;Serine hydroxymethyltransferase;Methylmalonyl-CoA mutase;Serine hydroxymethyltransferase;Citrate synthase;Propionyl-CoA carboxylase alpha chain, mitochondrial;Glycine cleavage system P protein;Methylmalonyl-CoA epimerase /ethylmalonyl-CoA epime…
Lysine degradation	ko00310	14	15	fasciola_hepatica_prjeb25283|maker-scaffold10x_1597_pilon-snap-gene-0.5;fasciola_hepatica_prjeb25283|maker-scaffold10x_1543_pilon-snap-gene-0.11;fasciola_hepatica_prjeb25283|maker-scaffold10x_306_pilon-snap-gene-0.15;fasciola_hepatica_prjeb25283|maker-scaffold10x_504_pilon-augustus-gene-0.84;fasciola_hepatica_prjeb25283|maker-scaffold10x_80_pilon-snap-gene-0.189;fasciola_hepatica_prjeb25283|maker…	ko:K07515;ko:K00382;ko:K00252;ko:K00473;ko:K13645;ko:K11419;ko:K13646;ko:K13647;ko:K11703;ko:K09189;ko:K14157;ko:K11430;ko:K00658;ko:K17451;ko:K00128	Alpha-aminoadipic semialdehyde synthase;Procollagen-lysine 2-oxoglutarate 5-dioxygenase;Ras GTP-binding protein Rho1;Dihydrolipoyl dehydrogenase mitochondrial;Aldehyde dehydrogenase mitochondrial;Enoyl-CoA hydratase;Aldedh domain-containing protein;[Histone H3]-lysine(27) N-trimethyltransferase;Ubiquitin conjugating enzyme;Protein-synthesizing GTPase;Retinaldehyde dehydrogenase type 2;Procollagen…
One carbon pool by folate	ko00670	4	3	fasciola_hepatica_prjeb25283|maker-scaffold10x_111_pilon-snap-gene-0.84;fasciola_hepatica_prjeb25283|maker-scaffold10x_654_pilon-augustus-gene-0.57;fasciola_hepatica_prjeb25283|maker-scaffold10x_604_pilon-snap-gene-0.65;fasciola_hepatica_prjeb25283|snap_masked-scaffold10x_925_pilon-processed-gene-0.9	ko:K00600;ko:K00605;ko:K00560	Serine hydroxymethyltransferase;Aminomethyltransferase;Serine hydroxymethyltransferase;Thymidylate synthase
Purine metabolism	ko00230	19	17	fasciola_hepatica_prjeb25283|maker-scaffold10x_815_pilon-snap-gene-0.5;fasciola_hepatica_prjeb25283|maker-scaffold10x_886_pilon-augustus-gene-0.1;fasciola_hepatica_prjeb25283|maker-scaffold10x_589_pilon-snap-gene-0.136;fasciola_hepatica_prjeb25283|maker-scaffold10x_725_pilon-snap-gene-0.11;fasciola_hepatica_prjeb25283|maker-scaffold10x_717_pilon-snap-gene-0.18;fasciola_hepatica_prjeb25283|maker-s…	ko:K00760;ko:K10807;ko:K01510;ko:K03783;ko:K10808;ko:K00088;ko:K13811;ko:K15779;ko:K01081;ko:K00948;ko:K00939;ko:K00944;ko:K00856;ko:K13293;ko:K01835;ko:K01519;ko:K00940	Phosphodiesterase;Adenylate kinase isoenzyme 1;Purine nucleoside phosphorylase;Inosine-5'-monophosphate dehydrogenase;Bifunctional 3'-phosphoadenosine 5'-phosphosulfate synthethase;Kinase adenylate kinase;GTP:AMP phosphotransferase mitochondrial;Nucleoside diphosphate kinase;Hypoxanthine-guanine phosphoribosyltransferase;Adenosine kinase;Phosphoglucomutase;Ribose-phosphate diphosphokinase;Cytosol…
Folate biosynthesis	ko00790	5	5	fasciola_hepatica_prjeb25283|maker-scaffold10x_1723_pilon-augustus-gene-0.57;fasciola_hepatica_prjeb25283|maker-scaffold10x_1779_pilon-augustus-gene-0.5;fasciola_hepatica_prjeb25283|maker-scaffold10x_53_pilon-snap-gene-0.50;fasciola_hepatica_prjeb25283|maker-scaffold10x_503_pilon-snap-gene-0.72;fasciola_hepatica_prjeb25283|maker-scaffold10x_338_pilon-snap-gene-0.71	ko:K00079;ko:K00310;ko:K00357;ko:K01930;ko:K00011	Dihydropteridine reductase;Folylpolyglutamate synthase mitochondrial;Carbonyl reductase (NADPH);Aldo-keto reductase;Glutathione transferase
Tyrosine metabolism	ko00350	4	4	fasciola_hepatica_prjeb25283|maker-scaffold10x_306_pilon-snap-gene-0.15;fasciola_hepatica_prjeb25283|maker-scaffold10x_654_pilon-snap-gene-0.166;fasciola_hepatica_prjeb25283|maker-scaffold10x_774_pilon-augustus-gene-0.27;fasciola_hepatica_prjeb25283|maker-scaffold10x_360_pilon-snap-gene-0.19	ko:K14455;ko:K22330;ko:K01557;ko:K00129	Ras GTP-binding protein Rho1;CaBP1;Aspartate aminotransferase;Fumarylacetoacetate hydrolase domain-containing protein 1
Pentose phosphate pathway	ko00030	16	15	fasciola_hepatica_prjeb25283|maker-scaffold10x_756_pilon-snap-gene-0.52;fasciola_hepatica_prjeb25283|augustus_masked-scaffold10x_1549_pilon-processed-gene-0.0;fasciola_hepatica_prjeb25283|maker-scaffold10x_544_pilon-snap-gene-0.42;fasciola_hepatica_prjeb25283|maker-scaffold10x_721_pilon-snap-gene-0.14;fasciola_hepatica_prjeb25283|maker-scaffold10x_589_pilon-augustus-gene-0.57;fasciola_hepatica_pr…	ko:K01783;ko:K00036;ko:K00850;ko:K03841;ko:K00033;ko:K15779;ko:K00948;ko:K01807;ko:K01619;ko:K00615;ko:K01835;ko:K00616;ko:K01623;ko:K01810;ko:K00852	Glucose-6-phosphate 1-dehydrogenase;Fructose-bisphosphate aldolase;Transketolase;Ribulose-phosphate 3-epimerase;Glucose-6-phosphate isomerase;Fructose-bisphosphate aldolase;Fructose-bisphosphatase;Transaldolase;Putative pyrophosphate-dependent phosphofructo-1-kinase;Deoxyribose-phosphate aldolase;Phosphoglucomutase;Ribose-phosphate diphosphokinase;6-phosphogluconate dehydrogenase, decarboxylating…
Arachidonic acid metabolism	ko00590	4	5	fasciola_hepatica_prjeb25283|maker-scaffold10x_75_pilon-snap-gene-0.110;fasciola_hepatica_prjeb25283|maker-scaffold10x_1043_pilon-snap-gene-0.18;fasciola_hepatica_prjeb25283|maker-scaffold10x_53_pilon-snap-gene-0.50;fasciola_hepatica_prjeb25283|maker-scaffold10x_713_pilon-snap-gene-0.109	ko:K00079;ko:K04097;ko:K00084;ko:K15730;ko:K01254	CS domain protein;Glutathione transferase;Carbonyl reductase (NADPH);Leukotriene A-4 hydrolase
Cysteine and methionine metabolism	ko00270	12	12	fasciola_hepatica_prjeb25283|maker-scaffold10x_1280_pilon-snap-gene-0.8;fasciola_hepatica_prjeb25283|maker-scaffold10x_113_pilon-snap-gene-0.195;fasciola_hepatica_prjeb25283|maker-scaffold10x_377_pilon-snap-gene-0.75;fasciola_hepatica_prjeb25283|maker-scaffold10x_513_pilon-snap-gene-1.168;fasciola_hepatica_prjeb25283|maker-scaffold10x_815_pilon-augustus-gene-1.34;fasciola_hepatica_prjeb25283|make…	ko:K14455;ko:K00772;ko:K00025;ko:K00026;ko:K01697;ko:K00816;ko:K01251;ko:K01011;ko:K21456;ko:K00826;ko:K00016;ko:K00789	Glutathione synthetase;Branched-chain-amino-acid aminotransferase;Malate dehydrogenase;Cystathionine beta-synthase;S-methyl-5'-thioadenosine phosphorylase;Kynurenine---oxoglutarate transaminase;Heat shock protein 67B2;L-lactate dehydrogenase;S-adenosylmethionine synthase;Malate dehydrogenase;Aspartate aminotransferase;Adenosylhomocysteinase
Fatty acid degradation	ko00071	10	7	fasciola_hepatica_prjeb25283|maker-scaffold10x_408_pilon-snap-gene-0.53;fasciola_hepatica_prjeb25283|maker-scaffold10x_1450_pilon-snap-gene-0.10;fasciola_hepatica_prjeb25283|maker-scaffold10x_97_pilon-snap-gene-0.82;fasciola_hepatica_prjeb25283|maker-scaffold10x_306_pilon-snap-gene-0.15;fasciola_hepatica_prjeb25283|maker-scaffold10x_747_pilon-snap-gene-0.2;fasciola_hepatica_prjeb25283|maker-scaff…	ko:K07515;ko:K00252;ko:K09478;ko:K09479;ko:K07509;ko:K01897;ko:K00128	SRR1 domain-containing protein;Short branched chain specific acyl-mitochondrial;Aldedh domain-containing protein;Ras GTP-binding protein Rho1;Ubiquitin conjugating enzyme;Aldehyde dehydrogenase mitochondrial;Very long-chain specific acyl-CoA dehydrogenase;Retinaldehyde dehydrogenase type 2;Long-chain-fatty-acid--CoA ligase;Enoyl-CoA hydratase
Oxidative phosphorylation	ko00190	51	49	fasciola_hepatica_prjeb25283|maker-scaffold10x_353_pilon-snap-gene-0.44;fasciola_hepatica_prjeb25283|maker-scaffold10x_1856_pilon-snap-gene-0.2;fasciola_hepatica_prjeb25283|maker-scaffold10x_14_pilon-snap-gene-0.126;fasciola_hepatica_prjeb25283|maker-scaffold10x_149_pilon-snap-gene-0.99;fasciola_hepatica_prjeb25283|maker-scaffold10x_453_pilon-snap-gene-0.1;fasciola_hepatica_prjeb25283|maker-scaff…	ko:K03952;ko:K02147;ko:K02267;ko:K03951;ko:K02264;ko:K02263;ko:K02145;ko:K02265;ko:K03949;ko:K03945;ko:K00236;ko:K03946;ko:K00237;ko:K03943;ko:K08738;ko:K01543;ko:K00411;ko:K02154;ko:K03960;ko:K02150;ko:K11726;ko:K03954;ko:K03955;ko:K02127;ko:K01507;ko:K00413;ko:K00414;ko:K03965;ko:K00415;ko:K02136;ko:K03941;ko:K03942;ko:K02138;ko:K02259;ko:K00234;ko:K03940;ko:K00235;ko:K02137;ko:K03662;ko:K02132…	Cytochrome b-c1 complex subunit 1 mitochondrial;Uncharacterized protein;Cytochrome c1 domain protein;ATP synthase subunit d, mitochondrial;V-type proton ATPase subunit a;[NiFe]-hydrogenase-3-type complex small subunit/NADH:quinone oxidoreductase subunit NuoB;Mitochondrial cytochrome c;Succinate dehydrogenase;NADH-ubiquinone oxidoreductase 75 kDa subunit, mitochondrial;V-type proton ATPase catalyt…

## Sheet: genetic
Pathway	Pathway ID	#Seqs	#KO	Identifier (PRJEB25283)	KEGG Orthologs	Description
Protein export	ko03060	5	5	fasciola_hepatica_prjeb25283|maker-scaffold10x_2199_pilon-snap-gene-0.15;fasciola_hepatica_prjeb25283|maker-scaffold10x_324_pilon-snap-gene-0.78;fasciola_hepatica_prjeb25283|maker-scaffold10x_370_pilon-snap-gene-0.43;fasciola_hepatica_prjeb25283|maker-scaffold10x_520_pilon-snap-gene-2.155;fasciola_hepatica_prjeb25283|maker-scaffold10x_720_pilon-snap-gene-0.7	ko:K07342;ko:K10956;ko:K12947;ko:K09490;ko:K12946	Signal peptidase complex subunit 1;---NA---;Preprotein translocase, SecY subunit;Signal peptidase complex subunit 2;Glucose-regulated protein 78
Spliceosome	ko03040	32	27	fasciola_hepatica_prjeb25283|maker-scaffold10x_813_pilon-augustus-gene-0.34;fasciola_hepatica_prjeb25283|maker-scaffold10x_637_pilon-pred_gff_StringTie-gene-0.97;fasciola_hepatica_prjeb25283|maker-scaffold10x_1404_pilon-snap-gene-0.14;fasciola_hepatica_prjeb25283|maker-scaffold10x_29_pilon-snap-gene-0.29;fasciola_hepatica_prjeb25283|maker-scaffold10x_205_pilon-snap-gene-0.63;fasciola_hepatica_prj…	ko:K12829;ko:K12823;ko:K12886;ko:K12827;ko:K12627;ko:K12824;ko:K12892;ko:K13025;ko:K12891;ko:K11087;ko:K12890;ko:K12896;ko:K12830;ko:K12893;ko:K12812;ko:K12876;ko:K12854;ko:K12897;ko:K03283;ko:K12875;ko:K12837;ko:K12835;ko:K12881;ko:K11096;ko:K13098;ko:K12741;ko:K11092	Heterogeneous nuclear ribonucleoprotein K;Splicing factor U2AF subunit;Arginine:serine rich splicing factor;RNA helicase;RNA-binding protein 8A;U6 snRNA-associated Sm-like protein LSm3;Splicing factor 3A subunit;Pre-mRNA-processing factor A;U5 small nuclear ribonucleoprotein helicase;Heterogeneous nuclear ribonucleoprotein A2;Arginine:serine rich splicing factor;RNA helicase;Heterogeneous nuclear…
Proteasome	ko03050	29	30	fasciola_hepatica_prjeb25283|maker-scaffold10x_604_pilon-snap-gene-0.70;fasciola_hepatica_prjeb25283|maker-scaffold10x_64_pilon-snap-gene-0.67;fasciola_hepatica_prjeb25283|maker-scaffold10x_598_pilon-snap-gene-1.125;fasciola_hepatica_prjeb25283|maker-scaffold10x_1680_pilon-snap-gene-0.2;fasciola_hepatica_prjeb25283|maker-scaffold10x_325_pilon-snap-gene-0.66;fasciola_hepatica_prjeb25283|maker-scaf…	ko:K03039;ko:K02740;ko:K03037;ko:K03038;ko:K03035;ko:K03036;ko:K03033;ko:K03031;ko:K03032;ko:K03030;ko:K02737;ko:K02734;ko:K02735;ko:K03028;ko:K02730;ko:K03029;ko:K02732;ko:K02731;ko:K06698;ko:K03066;ko:K03064;ko:K03065;ko:K03062;ko:K03063;ko:K06691;ko:K03061;ko:K02726;ko:K02729;ko:K02728;ko:K02725	26S proteasome non-ATPase regulatory subunit 2;26S proteasome non-ATPase regulatory subunit 13;Proteasome subunit beta;Proteasome subunit alpha type;Proteasome prosome macropain subunit beta;26S proteasome non-ATPase regulatory subunit 11;Adhesion regulating molecule 1;26S proteasome non-ATPase regulatory subunit;26S proteasome non-ATPase regulatory subunit;26S proteasome non-ATPase regulatory su…
Ubiquitin mediated proteolysis	ko04120	13	14	fasciola_hepatica_prjeb25283|maker-scaffold10x_493_pilon-snap-gene-0.59;fasciola_hepatica_prjeb25283|maker-scaffold10x_345_pilon-snap-gene-1.92;fasciola_hepatica_prjeb25283|maker-scaffold10x_82_pilon-snap-gene-0.83;fasciola_hepatica_prjeb25283|maker-scaffold10x_273_pilon-pred_gff_StringTie-gene-0.5;fasciola_hepatica_prjeb25283|maker-scaffold10x_432_pilon-snap-gene-0.113;fasciola_hepatica_prjeb252…	ko:K06689;ko:K03178;ko:K03872;ko:K03364;ko:K04552;ko:K10577;ko:K10698;ko:K10687;ko:K10615;ko:K03094;ko:K10614;ko:K10592;ko:K10575;ko:K16061	SUMO-conjugating enzyme;Splicing factor 3B subunit;Ubiquitin activating enzyme;Nedd8-conjugating enzyme nce2;Elongin-C;Ubiquitin--protein ligase;E3 ubiquitin-protein ligase HUWE1 (Fragment);Ubiquitin conjugating enzyme;Putative E3 ubiquitin-protein ligase HERC4;Stomatin protein 2 mitochondrial;S-phase kinase-associated protein 1;Ubiquitin-conjugating enzyme;Ubiquitin--protein ligase
Fanconi anemia pathway	ko03460	1	1	fasciola_hepatica_prjeb25283|maker-scaffold10x_721_pilon-snap-gene-0.7	ko:K11511	6-phosphogluconate dehydrogenase, decarboxylating
Protein processing in endoplasmic reticulum	ko04141	49	44	fasciola_hepatica_prjeb25283|maker-scaffold10x_1149_pilon-snap-gene-0.22;fasciola_hepatica_prjeb25283|maker-scaffold10x_45_pilon-snap-gene-0.46;fasciola_hepatica_prjeb25283|maker-scaffold10x_340_pilon-snap-gene-0.36;fasciola_hepatica_prjeb25283|maker-scaffold10x_297_pilon-snap-gene-0.21;fasciola_hepatica_prjeb25283|maker-scaffold10x_832_pilon-snap-gene-0.48;fasciola_hepatica_prjeb25283|maker-scaf…	ko:K11718;ko:K06689;ko:K04523;ko:K12667;ko:K12666;ko:K03094;ko:K07151;ko:K09580;ko:K14015;ko:K08054;ko:K12670;ko:K09485;ko:K09562;ko:K09584;ko:K09486;ko:K08056;ko:K14011;ko:K14012;ko:K09542;ko:K08057;ko:K10575;ko:K09487;ko:K09502;ko:K09503;ko:K09507;ko:K10839;ko:K05546;ko:K04079;ko:K07342;ko:K03283;ko:K13249;ko:K10956;ko:K13525;ko:K09490;ko:K14006;ko:K14007;ko:K08288;ko:K14001;ko:K13250;ko:K07953…	Transport protein Sec24D;Glucosidase II beta subunit;Vesicle-fusing ATPase;Ubiquitin--protein ligase;Putative ubx domain containing protein;DnaJ domain protein;Lectin vip36;Calnexin;Translocon-associated protein subunit beta;Hsp20/alpha crystallin family protein;Calreticulin;Heat shock protein heat shock protein 90 alpha;Ubiquitin conjugating enzyme;SarA;Heat shock protein 70;Alpha crystallin-con…
DNA replication	ko03030	3	3	fasciola_hepatica_prjeb25283|maker-scaffold10x_1842_pilon-snap-gene-0.17;fasciola_hepatica_prjeb25283|maker-scaffold10x_2229_pilon-snap-gene-0.5;fasciola_hepatica_prjeb25283|maker-scaffold10x_1087_pilon-snap-gene-0.71	ko:K04799;ko:K02210;ko:K02540	DNA replication licensing factor MCM7;Flap endonuclease 1;DNA replication licensing factor MCM2
SNARE interactions in vesicular transport	ko04130	2	2	fasciola_hepatica_prjeb25283|maker-scaffold10x_938_pilon-augustus-gene-0.26;fasciola_hepatica_prjeb25283|maker-scaffold10x_1639_pilon-snap-gene-0.8	ko:K08516;ko:K08488	Syntaxin-12;Synaptobrevin YKT6-B
Sulfur relay system	ko04122	2	2	fasciola_hepatica_prjeb25283|maker-scaffold10x_431_pilon-snap-gene-0.72;fasciola_hepatica_prjeb25283|maker-scaffold10x_1854_pilon-snap-gene-0.9	ko:K04487;ko:K01011	Heat shock protein 67B2;Cysteine desulfurase, mitochondrial
Ribosome	ko03010	70	63	fasciola_hepatica_prjeb25283|maker-scaffold10x_815_pilon-pred_gff_StringTie-gene-1.186;fasciola_hepatica_prjeb25283|maker-scaffold10x_943_pilon-snap-gene-0.30;fasciola_hepatica_prjeb25283|maker-scaffold10x_520_pilon-snap-gene-2.150;fasciola_hepatica_prjeb25283|maker-scaffold10x_222_pilon-snap-gene-0.12;fasciola_hepatica_prjeb25283|maker-scaffold10x_1859_pilon-snap-gene-0.51;fasciola_hepatica_prje…	ko:K02983;ko:K02941;ko:K02985;ko:K02863;ko:K02984;ko:K02940;ko:K02981;ko:K02936;ko:K02935;ko:K02938;ko:K02937;ko:K02932;ko:K02976;ko:K02975;ko:K02898;ko:K02934;ko:K02978;ko:K02873;ko:K02872;ko:K02875;ko:K02951;ko:K02995;ko:K02991;ko:K02908;ko:K02903;ko:K02947;ko:K02902;ko:K02949;ko:K02943;ko:K02866;ko:K02987;ko:K02865;ko:K02868;ko:K02989;ko:K02901;ko:K02900;ko:K02883;ko:K02885;ko:K02880;ko:K02882…	60S ribosomal protein L14;Ribosomal protein S15Aa;60S ribosomal protein L35a;Ribosomal protein L3;40S ribosomal protein S6;40S ribosomal protein SA;Ribosomal protein L15;Eukaryotic ribosomal protein L18;Ribosomal protein L7Ae [Fasciola gigantica];40S ribosomal protein S18;Ribosomal protein L11;60S ribosomal protein L13;Ribosomal biogenesis protein RLP24;60S ribosomal protein L28;50S ribosomal pro…
Non-homologous end-joining	ko03450	2	2	fasciola_hepatica_prjeb25283|maker-scaffold10x_271_pilon-snap-gene-0.57;fasciola_hepatica_prjeb25283|maker-scaffold10x_2229_pilon-snap-gene-0.5	ko:K10886;ko:K04799	N-acetyltransferase domain-containing protein;Flap endonuclease 1
Nucleocytoplasmic transport	ko03013	21	22	fasciola_hepatica_prjeb25283|maker-scaffold10x_493_pilon-snap-gene-0.59;fasciola_hepatica_prjeb25283|maker-scaffold10x_1842_pilon-snap-gene-0.11;fasciola_hepatica_prjeb25283|snap_masked-scaffold10x_729_pilon-processed-gene-0.37;fasciola_hepatica_prjeb25283|maker-scaffold10x_205_pilon-snap-gene-0.63;fasciola_hepatica_prjeb25283|maker-scaffold10x_22_pilon-snap-gene-0.117;fasciola_hepatica_prjeb2528…	ko:K03231;ko:K20222;ko:K12812;ko:K12876;ko:K10577;ko:K12875;ko:K09291;ko:K14306;ko:K14319;ko:K13025;ko:K12881;ko:K14324;ko:K14314;ko:K18755;ko:K14310;ko:K18423;ko:K14293;ko:K20223;ko:K15043;ko:K14290;ko:K12172;ko:K20724	SUMO-conjugating enzyme;Karyopherin (Importin) beta 3;Ran GTPase-activating protein 1;RNA-binding protein 8A;Nuclear pore glycoprotein p62;RNA helicase;Exportin-1;Importin subunit alpha;Apoptotic chromatin condensation inducer in the nucleus;Histone deacetylase complex subunit SAP18;Importin subunit beta-1;Translation elongation factor 1-alpha (Fragment);Aly/REF export factor;Uncharacterized prot…
Nucleotide excision repair	ko03420	2	2	fasciola_hepatica_prjeb25283|maker-scaffold10x_493_pilon-snap-gene-0.53;fasciola_hepatica_prjeb25283|maker-scaffold10x_1041_pilon-snap-gene-0.14	ko:K10839;ko:K10847	Putative UV excision repair protein Rad23;Acyl-coenzyme A thioesterase 8
Mismatch repair	ko03430	1	1	fasciola_hepatica_prjeb25283|maker-scaffold10x_747_pilon-snap-gene-0.2	ko:K10746	Ubiquitin conjugating enzyme
mRNA surveillance pathway	ko03015	22	16	fasciola_hepatica_prjeb25283|maker-scaffold10x_720_pilon-snap-gene-0.12;fasciola_hepatica_prjeb25283|maker-scaffold10x_68_pilon-snap-gene-0.25;fasciola_hepatica_prjeb25283|maker-scaffold10x_809_pilon-snap-gene-0.12;fasciola_hepatica_prjeb25283|maker-scaffold10x_205_pilon-snap-gene-0.63;fasciola_hepatica_prjeb25283|maker-scaffold10x_102_pilon-augustus-gene-0.100;fasciola_hepatica_prjeb25283|maker-…	ko:K03456;ko:K03267;ko:K06269;ko:K03265;ko:K12812;ko:K12876;ko:K04382;ko:K12875;ko:K13025;ko:K14411;ko:K12881;ko:K14324;ko:K13126;ko:K13098;ko:K14397;ko:K11584	Elongation factor Tu;RNA-binding protein EWS;Serine/threonine protein phosphatase 2A regulatory subunit;RNA-binding protein 8A;Eukaryotic peptide chain release factor subunit 1;RNA helicase;Serine/threonine-protein phosphatase 2A regulatory subunit A alpha isoform;Serine/threonine-protein phosphatase;Apoptotic chromatin condensation inducer in the nucleus;Heterogeneous nuclear ribonucleoprotein A…
Base excision repair	ko03410	5	5	fasciola_hepatica_prjeb25283|maker-scaffold10x_1708_pilon-snap-gene-0.1;fasciola_hepatica_prjeb25283|maker-scaffold10x_7_pilon-augustus-gene-1.2;fasciola_hepatica_prjeb25283|maker-scaffold10x_2229_pilon-snap-gene-0.5;fasciola_hepatica_prjeb25283|maker-scaffold10x_1194_pilon-snap-gene-0.49;fasciola_hepatica_prjeb25283|maker-scaffold10x_324_pilon-snap-gene-0.63	ko:K04799;ko:K10802;ko:K10772;ko:K03648;ko:K10771	High mobility group protein DSP1;DNA-(apurinic or apyrimidinic site) endonuclease;Flap endonuclease 1;Dorsal switch protein 1;Uracil-DNA glycosylase
Ribosome biogenesis in eukaryotes	ko03008	7	7	fasciola_hepatica_prjeb25283|maker-scaffold10x_815_pilon-snap-gene-1.108;fasciola_hepatica_prjeb25283|maker-scaffold10x_2045_pilon-augustus-gene-0.19;fasciola_hepatica_prjeb25283|maker-scaffold10x_966_pilon-snap-gene-0.85;fasciola_hepatica_prjeb25283|maker-scaffold10x_1096_pilon-snap-gene-0.68;fasciola_hepatica_prjeb25283|maker-scaffold10x_24_pilon-snap-gene-0.49;fasciola_hepatica_prjeb25283|make…	ko:K14565;ko:K11131;ko:K14568;ko:K14563;ko:K14564;ko:K03097;ko:K14290	Dyskeratosis congenita 1 dyskerin [Fasciola gigantica];Nucleolar protein 56;rRNA 2'-O-methyltransferase fibrillarin;Exportin-1;Nucleolar protein 5;Ribosomal RNA small subunit methyltransferase;Alpha subunit of casein kinase II
RNA degradation	ko03018	8	8	fasciola_hepatica_prjeb25283|maker-scaffold10x_295_pilon-snap-gene-0.73;fasciola_hepatica_prjeb25283|maker-scaffold10x_208_pilon-snap-gene-0.17;fasciola_hepatica_prjeb25283|maker-scaffold10x_935_pilon-snap-gene-0.41;fasciola_hepatica_prjeb25283|maker-scaffold10x_284_pilon-snap-gene-0.121;fasciola_hepatica_prjeb25283|maker-scaffold10x_390_pilon-snap-gene-0.29;fasciola_hepatica_prjeb25283|maker-sca…	ko:K12584;ko:K13126;ko:K00850;ko:K12614;ko:K04043;ko:K04077;ko:K01689;ko:K12627	RNA helicase;60 kDa heat shock protein mitochondrial (Fragment);Phosphopyruvate hydratase;Subfamily M3A non-peptidase ue;Heat shock protein 70;Polyadenylate-binding protein;Putative pyrophosphate-dependent phosphofructo-1-kinase;U6 snRNA-associated Sm-like protein LSm5
Aminoacyl-tRNA biosynthesis	ko00970	17	18	fasciola_hepatica_prjeb25283|maker-scaffold10x_1476_pilon-snap-gene-0.38;fasciola_hepatica_prjeb25283|maker-scaffold10x_99_pilon-augustus-gene-0.124;fasciola_hepatica_prjeb25283|maker-scaffold10x_14_pilon-snap-gene-0.109;fasciola_hepatica_prjeb25283|maker-scaffold10x_1189_pilon-snap-gene-0.107;fasciola_hepatica_prjeb25283|maker-scaffold10x_392_pilon-augustus-gene-0.47;fasciola_hepatica_prjeb25283…	ko:K01872;ko:K01893;ko:K01885;ko:K01873;ko:K04567;ko:K01890;ko:K01870;ko:K01892;ko:K01880;ko:K01869;ko:K01868;ko:K14163;ko:K22503;ko:K01887;ko:K01875;ko:K01889;ko:K01867;ko:K01866	Phenylalanine--tRNA ligase;Leucine--tRNA ligase;Glutamyl tRNA synthetase cytoplasmic;Valine--tRNA ligase;Arginyl-tRNA synthetase;Lysine--tRNA ligase;Tryptophan--tRNA ligase;Isoleucine--tRNA ligase;Asparagine--tRNA ligase;Histidine--tRNA ligase;Phenylalanine--tRNA ligase beta subunit;Glycine--tRNA ligase;Tyrosine--tRNA ligase, cytoplasmic;Threonine--tRNA ligase;Aspartate--tRNA ligase, cytoplasmic;…

## Sheet: environmental
Pathway	Pathway ID	#Seqs	#KO	Identifier (PRJEB25283)	KEGG Orthologs	Description
Phosphatidylinositol signaling system	ko04070	5	3	fasciola_hepatica_prjeb25283|maker-scaffold10x_926_pilon-snap-gene-0.149;fasciola_hepatica_prjeb25283|maker-scaffold10x_749_pilon-snap-gene-0.130;fasciola_hepatica_prjeb25283|maker-scaffold10x_1280_pilon-snap-gene-0.10;fasciola_hepatica_prjeb25283|maker-scaffold10x_520_pilon-snap-gene-1.36;fasciola_hepatica_prjeb25283|maker-scaffold10x_730_pilon-snap-gene-0.85	ko:K02183;ko:K13084;ko:K01092	Phosphatidylinositol-4,5-bisphosphate 4-phosphatase;CaM3;Inositol-1-monophosphatase;Calmodulin-like protein 2 (CaM2);Calcium-binding protein
Hippo signaling pathway - fly	ko04391	12	6	fasciola_hepatica_prjeb25283|augustus_masked-scaffold10x_364_pilon-processed-gene-0.25;fasciola_hepatica_prjeb25283|augustus_masked-scaffold10x_269_pilon-processed-gene-0.18;fasciola_hepatica_prjeb25283|maker-scaffold10x_973_pilon-snap-gene-0.76;fasciola_hepatica_prjeb25283|maker-scaffold10x_1366_pilon-snap-gene-0.21;fasciola_hepatica_prjeb25283|maker-scaffold10x_126_pilon-snap-gene-0.31;fasciola…	ko:K16197;ko:K05692;ko:K04382;ko:K03456;ko:K06630;ko:K06094	Actin;Actin;Cytoplasmic type actin 1;14-3-3 protein epsilon;Tyrosine 3-monooxygenase/tryptophan 5-monooxygenase activation protein theta polypeptide;14-3-3 protein;Serine/threonine-protein phosphatase regulatory subunit A alpha;Putative Neurocalcin;Tyrosine 3-monooxygenase/tryptophan 5-monooxygenase activation protein theta polypeptide;Putative Ankyrin repeat-containing;Serine/threonine-protein p…
Phospholipase D signaling pathway	ko04072	10	10	fasciola_hepatica_prjeb25283|maker-scaffold10x_166_pilon-snap-gene-0.30;fasciola_hepatica_prjeb25283|maker-scaffold10x_443_pilon-snap-gene-0.32;fasciola_hepatica_prjeb25283|maker-scaffold10x_99_pilon-snap-gene-0.91;fasciola_hepatica_prjeb25283|maker-scaffold10x_157_pilon-snap-gene-0.197;fasciola_hepatica_prjeb25283|maker-scaffold10x_251_pilon-snap-gene-0.12;fasciola_hepatica_prjeb25283|maker-scaf…	ko:K04513;ko:K07937;ko:K07834;ko:K04632;ko:K04368;ko:K04369;ko:K07831;ko:K01528;ko:K04371;ko:K01080	CoA-ligase;RAP1B member of RAS oncogene family;Ras GTP-binding protein Rho1;ADP-ribosylation factor;GTP-binding regulatory protein Gs alpha-S chain;Mitogen-activated protein kinase;Ras GTP-binding protein Rho1;Dynamin GTPase;Ras protein m ras;Dual specificity mitogen-activated protein kinase kinase mek-2
Hippo signaling pathway	ko04390	15	7	fasciola_hepatica_prjeb25283|maker-scaffold10x_126_pilon-snap-gene-0.31;fasciola_hepatica_prjeb25283|snap_masked-scaffold10x_64_pilon-processed-gene-0.89;fasciola_hepatica_prjeb25283|maker-scaffold10x_259_pilon-augustus-gene-0.139;fasciola_hepatica_prjeb25283|maker-scaffold10x_345_pilon-snap-gene-1.90;fasciola_hepatica_prjeb25283|augustus_masked-scaffold10x_364_pilon-processed-gene-0.25;fasciola_…	ko:K03456;ko:K06269;ko:K06630;ko:K16197;ko:K05692;ko:K04382;ko:K06094	Tyrosine 3-monooxygenase/tryptophan 5-monooxygenase activation protein theta polypeptide;Putative Neurocalcin;Serine/threonine-protein phosphatase 2A regulatory subunit A alpha isoform;Serine/threonine-protein phosphatase;Actin;Serine/threonine-protein phosphatase;Actin;Cytoplasmic type actin 1;Peptidylprolyl isomerase;14-3-3 protein epsilon;14-3-3 protein;Serine/threonine-protein phosphatase reg…
Sphingolipid signaling pathway	ko04071	15	11	fasciola_hepatica_prjeb25283|maker-scaffold10x_222_pilon-snap-gene-0.13;fasciola_hepatica_prjeb25283|maker-scaffold10x_99_pilon-snap-gene-0.91;fasciola_hepatica_prjeb25283|maker-scaffold10x_24_pilon-snap-gene-0.35;fasciola_hepatica_prjeb25283|maker-scaffold10x_306_pilon-snap-gene-0.15;fasciola_hepatica_prjeb25283|maker-scaffold10x_809_pilon-snap-gene-0.12;fasciola_hepatica_prjeb25283|maker-scaffo…	ko:K04513;ko:K04634;ko:K12351;ko:K04368;ko:K01379;ko:K03456;ko:K04369;ko:K11584;ko:K04371;ko:K04382;ko:K04392	Neutral sphingomyelinase;Ras GTP-binding protein Rho1;Putative ras similarity family;Ras GTP-binding protein Rho1;Serine/threonine protein phosphatase 2A regulatory subunit;Heterotrimeric GTP-binding protein alpha subunit G-alpha-q;Serine/threonine-protein phosphatase 2A regulatory subunit A alpha isoform;Ras C3 botulinum toxin substrate 1;Serine/threonine protein phosphatase 2A regulatory subuni…
PI3K-Akt signaling pathway	ko04151	39	32	fasciola_hepatica_prjeb25283|maker-scaffold10x_445_pilon-snap-gene-0.20;fasciola_hepatica_prjeb25283|maker-scaffold10x_809_pilon-snap-gene-0.12;fasciola_hepatica_prjeb25283|maker-scaffold10x_126_pilon-snap-gene-0.31;fasciola_hepatica_prjeb25283|maker-scaffold10x_606_pilon-snap-gene-0.33;fasciola_hepatica_prjeb25283|maker-scaffold10x_1859_pilon-snap-gene-0.51;fasciola_hepatica_prjeb25283|maker-sca…	ko:K05636;ko:K01596;ko:K05635;ko:K04368;ko:K04369;ko:K03456;ko:K03176;ko:K06487;ko:K06585;ko:K06584;ko:K06484;ko:K04382;ko:K06483;ko:K19719;ko:K09487;ko:K11584;ko:K16197;ko:K04537;ko:K04538;ko:K04536;ko:K06237;ko:K06236;ko:K00693;ko:K02991;ko:K06630;ko:K04079;ko:K04371;ko:K04392;ko:K09554;ko:K08524;ko:K05719;ko:K05637	Type IV collagen alpha 1 chain;Serine/threonine protein phosphatase 2A regulatory subunit;Tyrosine 3-monooxygenase/tryptophan 5-monooxygenase activation protein theta polypeptide;Glycogen;40S ribosomal protein S6;Laminin subunit beta 1;Ras C3 botulinum toxin substrate 1;Integrin alpha ina-1;Laminin subunit alpha-1;Uncharacterized protein;Heterotrimeric guanine nucleotide-binding protein beta subu…
Apelin signaling pathway	ko04371	13	13	fasciola_hepatica_prjeb25283|maker-scaffold10x_82_pilon-snap-gene-0.91;fasciola_hepatica_prjeb25283|maker-scaffold10x_1859_pilon-snap-gene-0.51;fasciola_hepatica_prjeb25283|maker-scaffold10x_1331_pilon-snap-gene-0.17;fasciola_hepatica_prjeb25283|maker-scaffold10x_1449_pilon-snap-gene-0.6;fasciola_hepatica_prjeb25283|maker-scaffold10x_730_pilon-snap-gene-0.85;fasciola_hepatica_prjeb25283|maker-sca…	ko:K04634;ko:K04536;ko:K04368;ko:K04369;ko:K07831;ko:K04345;ko:K02991;ko:K02183;ko:K04371;ko:K11830;ko:K12749;ko:K04537;ko:K04538	Ras protein m ras;40S ribosomal protein S6;cAMP-dependent protein kinase catalytic subunit alpha;Heterotrimeric GTP-binding protein alpha subunit G-alpha-q;Calcium-binding protein;EF hand;Guanine nucleotide-binding protein subunit beta;Mitogen-activated protein kinase;Heterotrimeric guanine nucleotide-binding protein beta subunit;CaM3;HMG box domain-containing protein;Dual specificity mitogen-act…
mTOR signaling pathway	ko04150	9	9	fasciola_hepatica_prjeb25283|maker-scaffold10x_223_pilon-snap-gene-0.8;fasciola_hepatica_prjeb25283|maker-scaffold10x_99_pilon-snap-gene-0.91;fasciola_hepatica_prjeb25283|maker-scaffold10x_88_pilon-snap-gene-0.7;fasciola_hepatica_prjeb25283|maker-scaffold10x_2264_pilon-snap-gene-0.9;fasciola_hepatica_prjeb25283|maker-scaffold10x_920_pilon-snap-gene-0.36;fasciola_hepatica_prjeb25283|maker-scaffold…	ko:K02147;ko:K04513;ko:K04368;ko:K20394;ko:K04369;ko:K02145;ko:K02991;ko:K02150;ko:K04371	Vacuolar proton pump subunit B;Ras GTP-binding protein Rho1;ATP synthase, subunit E;Mitogen-activated protein kinase;V-type proton ATPase catalytic subunit A;Ras GTP-binding protein Rho1;Sestrin;40S ribosomal protein S6;Dual specificity mitogen-activated protein kinase kinase mek-2
VEGF signaling pathway	ko04370	6	6	fasciola_hepatica_prjeb25283|maker-scaffold10x_1198_pilon-snap-gene-0.53;fasciola_hepatica_prjeb25283|maker-scaffold10x_24_pilon-snap-gene-0.35;fasciola_hepatica_prjeb25283|maker-scaffold10x_2264_pilon-snap-gene-0.9;fasciola_hepatica_prjeb25283|maker-scaffold10x_149_pilon-snap-gene-0.94;fasciola_hepatica_prjeb25283|maker-scaffold10x_1013_pilon-snap-gene-0.113;fasciola_hepatica_prjeb25283|maker-sc…	ko:K05760;ko:K04393;ko:K04371;ko:K04368;ko:K04369;ko:K04392	Ras C3 botulinum toxin substrate 1;Putative ras similarity family;Mitogen-activated protein kinase;Four and a half LIM domains protein 3;Dual specificity mitogen-activated protein kinase kinase mek-2;Cell division control protein 42 homolog
Hippo signaling pathway - multiple species	ko04392	1	1	fasciola_hepatica_prjeb25283|snap_masked-scaffold10x_46_pilon-processed-gene-0.1	ko:K04409	Serine/threonine-protein kinase PAK
MAPK signaling pathway	ko04010	16	16	fasciola_hepatica_prjeb25283|augustus_masked-scaffold10x_602_pilon-processed-gene-0.103;fasciola_hepatica_prjeb25283|maker-scaffold10x_24_pilon-snap-gene-0.35;fasciola_hepatica_prjeb25283|maker-scaffold10x_1542_pilon-snap-gene-0.12;fasciola_hepatica_prjeb25283|maker-scaffold10x_157_pilon-snap-gene-0.182;fasciola_hepatica_prjeb25283|maker-scaffold10x_82_pilon-snap-gene-0.91;fasciola_hepatica_prjeb…	ko:K07836;ko:K04437;ko:K04368;ko:K04457;ko:K04369;ko:K02187;ko:K07831;ko:K04345;ko:K04353;ko:K03176;ko:K04461;ko:K04393;ko:K04371;ko:K03283;ko:K04392;ko:K04409	Filamin-A;Putative ras similarity family;Heat shock protein 70;Ras protein Rap 1b;Ras protein m ras;Filamin-A;cAMP-dependent protein kinase catalytic subunit alpha;Phosphatase 1B;Cell division control protein 42 homolog;Ras C3 botulinum toxin substrate 1;Uncharacterized protein;Mitogen-activated protein kinase;Serine/threonine-protein kinase PAK;Caspase 3 apoptosis cysteine peptidase;Dual specifi…
AMPK signaling pathway	ko04152	19	13	fasciola_hepatica_prjeb25283|maker-scaffold10x_43_pilon-snap-gene-0.92;fasciola_hepatica_prjeb25283|maker-scaffold10x_419_pilon-snap-gene-0.59;fasciola_hepatica_prjeb25283|maker-scaffold10x_43_pilon-snap-gene-0.93;fasciola_hepatica_prjeb25283|maker-scaffold10x_606_pilon-snap-gene-0.33;fasciola_hepatica_prjeb25283|maker-scaffold10x_809_pilon-snap-gene-0.12;fasciola_hepatica_prjeb25283|maker-scaffo…	ko:K01596;ko:K00850;ko:K07905;ko:K03841;ko:K03456;ko:K07877;ko:K06259;ko:K03234;ko:K00693;ko:K04382;ko:K07191;ko:K11584;ko:K07901	Solute carrier family 2 facilitated glucose transporter member 3;Rab protein 8;Glucose transporter;Glycogen;Serine/threonine protein phosphatase 2A regulatory subunit;Fructose-bisphosphatase;Serine/threonine-protein phosphatase 2A regulatory subunit A alpha isoform;Putative pyrophosphate-dependent phosphofructo-1-kinase;Rab GTPase;Serine/threonine protein phosphatase 2A regulatory subunit;Phospho…
TGF-beta signaling pathway	ko04350	8	5	fasciola_hepatica_prjeb25283|maker-scaffold10x_99_pilon-snap-gene-0.91;fasciola_hepatica_prjeb25283|maker-scaffold10x_2264_pilon-snap-gene-0.9;fasciola_hepatica_prjeb25283|maker-scaffold10x_306_pilon-snap-gene-0.15;fasciola_hepatica_prjeb25283|maker-scaffold10x_286_pilon-snap-gene-0.1;fasciola_hepatica_prjeb25283|maker-scaffold10x_947_pilon-snap-gene-0.53;fasciola_hepatica_prjeb25283|maker-scaffo…	ko:K04513;ko:K04371;ko:K04382;ko:K03456;ko:K03094	Ras GTP-binding protein Rho1;Mitogen-activated protein kinase;Ras GTP-binding protein Rho1;Serine/threonine-protein phosphatase regulatory subunit A alpha;S-phase kinase-associated protein 1;Putative Ankyrin repeat-containing;Serine/threonine-protein phosphatase 2A regulatory subunit A alpha isoform;Serine/threonine-protein phosphatase
ErbB signaling pathway	ko04012	4	5	fasciola_hepatica_prjeb25283|maker-scaffold10x_2264_pilon-snap-gene-0.9;fasciola_hepatica_prjeb25283|snap_masked-scaffold10x_46_pilon-processed-gene-0.1;fasciola_hepatica_prjeb25283|maker-scaffold10x_1906_pilon-snap-gene-0.17;fasciola_hepatica_prjeb25283|maker-scaffold10x_1013_pilon-snap-gene-0.113	ko:K04371;ko:K04409;ko:K04368;ko:K04369;ko:K04515	Mitogen-activated protein kinase;Serine/threonine-protein kinase PAK;Calcium/calmodulin-dependent protein kinase;Dual specificity mitogen-activated protein kinase kinase mek-2
MAPK signaling pathway - yeast	ko04011	12	8	fasciola_hepatica_prjeb25283|maker-scaffold10x_99_pilon-snap-gene-0.91;fasciola_hepatica_prjeb25283|maker-scaffold10x_149_pilon-augustus-gene-0.77;fasciola_hepatica_prjeb25283|maker-scaffold10x_24_pilon-snap-gene-0.35;fasciola_hepatica_prjeb25283|maker-scaffold10x_2264_pilon-snap-gene-0.9;fasciola_hepatica_prjeb25283|snap_masked-scaffold10x_46_pilon-processed-gene-0.1;fasciola_hepatica_prjeb25283…	ko:K04513;ko:K04536;ko:K06630;ko:K15174;ko:K04393;ko:K04371;ko:K04409;ko:K00006	Ras GTP-binding protein Rho1;Guanine nucleotide-binding protein subunit beta;Putative ras similarity family;Mitogen-activated protein kinase;Serine/threonine-protein kinase PAK;Heterotrimeric guanine nucleotide-binding protein beta subunit;14-3-3 protein epsilon;Ras GTP-binding protein Rho1;Procollagen-lysine 2-oxoglutarate 5-dioxygenase;Glycerol-3-phosphate dehydrogenase (NAD(+));Glycerol-3-phos…
Notch signaling pathway	ko04330	3	2	fasciola_hepatica_prjeb25283|maker-scaffold10x_1823_pilon-augustus-gene-0.47;fasciola_hepatica_prjeb25283|maker-scaffold10x_345_pilon-snap-gene-0.34;fasciola_hepatica_prjeb25283|maker-scaffold10x_58_pilon-snap-gene-0.136	ko:K04496;ko:K02599	C-terminal-binding protein isoform X2;Neurexin-1-alpha;Tenascin
ABC transporters	ko02010	1	2	fasciola_hepatica_prjeb25283|maker-scaffold10x_794_pilon-augustus-gene-0.66	ko:K05658;ko:K05659	ATP-binding cassette sub-family B member
Ras signaling pathway	ko04014	19	19	fasciola_hepatica_prjeb25283|maker-scaffold10x_99_pilon-snap-gene-0.91;fasciola_hepatica_prjeb25283|snap_masked-scaffold10x_2595_pilon-processed-gene-0.0;fasciola_hepatica_prjeb25283|maker-scaffold10x_24_pilon-snap-gene-0.35;fasciola_hepatica_prjeb25283|maker-scaffold10x_306_pilon-snap-gene-0.15;fasciola_hepatica_prjeb25283|maker-scaffold10x_157_pilon-snap-gene-0.182;fasciola_hepatica_prjeb25283|…	ko:K04513;ko:K07836;ko:K04536;ko:K07889;ko:K07834;ko:K04368;ko:K07888;ko:K04369;ko:K07831;ko:K04345;ko:K04353;ko:K03176;ko:K02183;ko:K04393;ko:K04371;ko:K04392;ko:K04409;ko:K04537;ko:K04538	Ras GTP-binding protein Rho1;Ras protein Rab-5C;Putative ras similarity family;Ras GTP-binding protein Rho1;Ras protein Rap 1b;Ras protein m ras;cAMP-dependent protein kinase catalytic subunit alpha;Calcium-binding protein;Cell division control protein 42 homolog;RAP1B member of RAS oncogene family;Ras C3 botulinum toxin substrate 1;Guanine nucleotide-binding protein subunit beta;Uncharacterized …
MAPK signaling pathway - fly	ko04013	14	10	fasciola_hepatica_prjeb25283|maker-scaffold10x_24_pilon-snap-gene-0.35;fasciola_hepatica_prjeb25283|maker-scaffold10x_126_pilon-snap-gene-0.31;fasciola_hepatica_prjeb25283|maker-scaffold10x_1096_pilon-snap-gene-0.68;fasciola_hepatica_prjeb25283|maker-scaffold10x_392_pilon-snap-gene-0.28;fasciola_hepatica_prjeb25283|maker-scaffold10x_1198_pilon-snap-gene-0.53;fasciola_hepatica_prjeb25283|maker-sca…	ko:K04368;ko:K06689;ko:K16197;ko:K04461;ko:K20223;ko:K04371;ko:K04382;ko:K04392;ko:K14290;ko:K17608	Putative ras similarity family;Tyrosine 3-monooxygenase/tryptophan 5-monooxygenase activation protein theta polypeptide;Exportin-1;Phosphatase 1B;Ras C3 botulinum toxin substrate 1;Mitogen-activated protein kinase;Ubiquitin conjugating enzyme;Striatin;14-3-3 protein;Dual specificity mitogen-activated protein kinase kinase mek-2;Ran-binding protein 7;Tyrosine 3-monooxygenase/tryptophan 5-monooxyge…
Wnt signaling pathway	ko04310	13	10	fasciola_hepatica_prjeb25283|maker-scaffold10x_99_pilon-snap-gene-0.91;fasciola_hepatica_prjeb25283|maker-scaffold10x_99_pilon-snap-gene-0.81;fasciola_hepatica_prjeb25283|maker-scaffold10x_24_pilon-snap-gene-0.35;fasciola_hepatica_prjeb25283|maker-scaffold10x_306_pilon-snap-gene-0.15;fasciola_hepatica_prjeb25283|maker-scaffold10x_1906_pilon-snap-gene-0.17;fasciola_hepatica_prjeb25283|maker-scaffo…	ko:K04513;ko:K04511;ko:K04510;ko:K04345;ko:K04499;ko:K04496;ko:K03097;ko:K04392;ko:K03094;ko:K04515	Ras GTP-binding protein Rho1;Vang protein 1;Putative ras similarity family;Ras GTP-binding protein Rho1;Calcium/calmodulin-dependent protein kinase;cAMP-dependent protein kinase catalytic subunit alpha;Ras C3 botulinum toxin substrate 1;C-terminal-binding protein isoform X2;Four and a half LIM domains protein 2;S-phase kinase-associated protein 1;RuvB-like helicase;Four and A half lim domains pro…
MAPK signaling pathway - plant	ko04016	4	2	fasciola_hepatica_prjeb25283|maker-scaffold10x_749_pilon-snap-gene-0.130;fasciola_hepatica_prjeb25283|maker-scaffold10x_338_pilon-augustus-gene-0.109;fasciola_hepatica_prjeb25283|maker-scaffold10x_520_pilon-snap-gene-1.36;fasciola_hepatica_prjeb25283|maker-scaffold10x_730_pilon-snap-gene-0.85	ko:K02183;ko:K00940	CaM3;Nucleoside diphosphate kinase;Calmodulin-like protein 2 (CaM2);Calcium-binding protein
Rap1 signaling pathway	ko04015	23	17	fasciola_hepatica_prjeb25283|maker-scaffold10x_99_pilon-snap-gene-0.91;fasciola_hepatica_prjeb25283|maker-scaffold10x_381_pilon-snap-gene-0.33;fasciola_hepatica_prjeb25283|maker-scaffold10x_24_pilon-snap-gene-0.35;fasciola_hepatica_prjeb25283|maker-scaffold10x_306_pilon-snap-gene-0.15;fasciola_hepatica_prjeb25283|maker-scaffold10x_157_pilon-snap-gene-0.182;fasciola_hepatica_prjeb25283|maker-scaff…	ko:K04513;ko:K07836;ko:K04634;ko:K07834;ko:K04632;ko:K04368;ko:K04534;ko:K04369;ko:K07831;ko:K04353;ko:K02183;ko:K04393;ko:K05692;ko:K04371;ko:K04392;ko:K06271;ko:K05719	Ras GTP-binding protein Rho1;Guanine nucleotide binding protein (G protein) alpha o polypeptide;Putative ras similarity family;Ras GTP-binding protein Rho1;Ras protein Rap 1b;Ras protein m ras;Heterotrimeric GTP-binding protein alpha subunit G-alpha-q;Calcium-binding protein;Cell division control protein 42 homolog;Actin;RAP1B member of RAS oncogene family;Ras C3 botulinum toxin substrate 1;Actin…
ECM-receptor interaction	ko04512	17	17	fasciola_hepatica_prjeb25283|maker-scaffold10x_445_pilon-snap-gene-0.20;fasciola_hepatica_prjeb25283|maker-scaffold10x_453_pilon-snap-gene-0.2;fasciola_hepatica_prjeb25283|maker-scaffold10x_200_pilon-snap-gene-0.128;fasciola_hepatica_prjeb25283|maker-scaffold10x_22_pilon-snap-gene-0.133;fasciola_hepatica_prjeb25283|maker-scaffold10x_503_pilon-snap-gene-0.68;fasciola_hepatica_prjeb25283|maker-scaf…	ko:K05636;ko:K05635;ko:K06237;ko:K06259;ko:K06258;ko:K06236;ko:K06487;ko:K06585;ko:K06255;ko:K06584;ko:K06254;ko:K06484;ko:K06483;ko:K06262;ko:K19719;ko:K05719;ko:K05637	Type IV collagen alpha 1 chain;Septin-5;Coatomer subunit delta;Laminin subunit beta 1;Integrin alpha ina-1;Laminin subunit alpha-1;Fibrillar collagen chain FAp1 alpha;Collagen type IV alpha 2;Integrin beta [Fasciola gigantica];Collagen alpha chain;Neurexin-1-alpha;Integrin beta [Fasciola gigantica];Scavenger receptor class B member 1;Laminin subunit gamma;Basement membrane-specific heparan sulfat…
Cell adhesion molecules	ko04514	5	6	fasciola_hepatica_prjeb25283|maker-scaffold10x_503_pilon-snap-gene-0.68;fasciola_hepatica_prjeb25283|snap_masked-scaffold10x_120_pilon-processed-gene-0.6;fasciola_hepatica_prjeb25283|maker-scaffold10x_345_pilon-snap-gene-0.34;fasciola_hepatica_prjeb25283|maker-scaffold10x_120_pilon-augustus-gene-0.97;fasciola_hepatica_prjeb25283|maker-scaffold10x_654_pilon-snap-gene-0.157	ko:K06585;ko:K07377;ko:K06584;ko:K05719;ko:K06483;ko:K06487	Integrin alpha ina-1;Integrin beta [Fasciola gigantica];Neurexin-1-alpha;Integrin beta [Fasciola gigantica];Integrin
Hedgehog signaling pathway	ko04340	3	3	fasciola_hepatica_prjeb25283|maker-scaffold10x_442_pilon-snap-gene-0.18;fasciola_hepatica_prjeb25283|maker-scaffold10x_1331_pilon-snap-gene-0.17;fasciola_hepatica_prjeb25283|maker-scaffold10x_279_pilon-snap-gene-0.19	ko:K06233;ko:K10523;ko:K04345	Low-density lipoprotein receptor (Ldl);cAMP-dependent protein kinase catalytic subunit alpha;Ribosomal protein L11
Calcium signaling pathway	ko04020	16	13	fasciola_hepatica_prjeb25283|maker-scaffold10x_1906_pilon-snap-gene-0.17;fasciola_hepatica_prjeb25283|maker-scaffold10x_1331_pilon-snap-gene-0.17;fasciola_hepatica_prjeb25283|maker-scaffold10x_1500_pilon-snap-gene-0.79;fasciola_hepatica_prjeb25283|maker-scaffold10x_936_pilon-snap-gene-0.72;fasciola_hepatica_prjeb25283|maker-scaffold10x_1449_pilon-snap-gene-0.6;fasciola_hepatica_prjeb25283|maker-s…	ko:K04634;ko:K04635;ko:K04632;ko:K05853;ko:K05863;ko:K04345;ko:K05862;ko:K05850;ko:K03176;ko:K02183;ko:K20858;ko:K04515;ko:K15040	Calcium/calmodulin-dependent protein kinase;cAMP-dependent protein kinase catalytic subunit alpha;Calcium-transporting ATPase;ADP/ATP translocase;Heterotrimeric GTP-binding protein alpha subunit G-alpha-q;Voltage-dependent anion-selective channel protein 1;Calcium-binding protein;GTP-binding regulatory protein Gs alpha-S chain;Calcium-transporting ATPase;Uncharacterized protein;26S proteasome reg…
NF-kappa B signaling pathway	ko04064	3	3	fasciola_hepatica_prjeb25283|maker-scaffold10x_1678_pilon-snap-gene-0.0;fasciola_hepatica_prjeb25283|maker-scaffold10x_493_pilon-snap-gene-0.59;fasciola_hepatica_prjeb25283|snap_masked-scaffold10x_178_pilon-processed-gene-0.4	ko:K03097;ko:K04734;ko:K10577	Stress-induced-phosphoprotein 1;SUMO-conjugating enzyme;Alpha subunit of casein kinase II
Two-component system	ko02020	5	5	fasciola_hepatica_prjeb25283|maker-scaffold10x_217_pilon-augustus-gene-1.6;fasciola_hepatica_prjeb25283|maker-scaffold10x_820_pilon-augustus-gene-0.16;fasciola_hepatica_prjeb25283|maker-scaffold10x_749_pilon-snap-gene-0.123;fasciola_hepatica_prjeb25283|maker-scaffold10x_1989_pilon-snap-gene-0.9;fasciola_hepatica_prjeb25283|maker-scaffold10x_14_pilon-snap-gene-0.126	ko:K02259;ko:K00411;ko:K00027;ko:K00413;ko:K08738	Cytochrome b-c1 complex subunit Rieske, mitochondrial;Mitochondrial cytochrome c;Cytochrome c oxidase subunit XV assembly;Malic enzyme;Cytochrome c1 domain protein
HIF-1 signaling pathway	ko04066	17	16	fasciola_hepatica_prjeb25283|augustus_masked-scaffold10x_1549_pilon-processed-gene-0.0;fasciola_hepatica_prjeb25283|maker-scaffold10x_43_pilon-snap-gene-0.92;fasciola_hepatica_prjeb25283|maker-scaffold10x_43_pilon-snap-gene-0.93;fasciola_hepatica_prjeb25283|maker-scaffold10x_935_pilon-snap-gene-0.41;fasciola_hepatica_prjeb25283|maker-scaffold10x_1859_pilon-snap-gene-0.51;fasciola_hepatica_prjeb25…	ko:K00134;ko:K00850;ko:K04368;ko:K04369;ko:K00162;ko:K03872;ko:K02991;ko:K07299;ko:K04371;ko:K00161;ko:K00927;ko:K01623;ko:K01689;ko:K00016;ko:K04515;ko:K00844	Fructose-bisphosphate aldolase;Solute carrier family 2 facilitated glucose transporter member 3;Glucose transporter;Phosphopyruvate hydratase;40S ribosomal protein S6;Phosphoglycerate kinase;Fructose-bisphosphate aldolase;Phosphotransferase;Calcium/calmodulin-dependent protein kinase;Pyruvate dehydrogenase E1 component subunit alpha;Putative pyrophosphate-dependent phosphofructo-1-kinase;Elongin-…
cGMP-PKG signaling pathway	ko04022	23	16	fasciola_hepatica_prjeb25283|maker-scaffold10x_99_pilon-snap-gene-0.91;fasciola_hepatica_prjeb25283|maker-scaffold10x_1280_pilon-snap-gene-0.7;fasciola_hepatica_prjeb25283|maker-scaffold10x_306_pilon-snap-gene-0.15;fasciola_hepatica_prjeb25283|augustus_masked-scaffold10x_1302_pilon-processed-gene-0.32;fasciola_hepatica_prjeb25283|maker-scaffold10x_1500_pilon-snap-gene-0.79;fasciola_hepatica_prjeb…	ko:K04513;ko:K04634;ko:K04635;ko:K04368;ko:K05853;ko:K04369;ko:K05863;ko:K05862;ko:K06269;ko:K01540;ko:K05850;ko:K02183;ko:K04371;ko:K17751;ko:K01539;ko:K15040	Ras GTP-binding protein Rho1;Sodium/potassium-transporting ATPase subunit beta;Ras GTP-binding protein Rho1;Paramyosin;Calcium-transporting ATPase;ADP/ATP translocase;Heterotrimeric GTP-binding protein alpha subunit G-alpha-q;Voltage-dependent anion-selective channel protein 1;Serine/threonine-protein phosphatase;Calcium-binding protein;Serine/threonine-protein phosphatase;Calcium-transporting AT…
Hedgehog signaling pathway - fly	ko04341	3	3	fasciola_hepatica_prjeb25283|maker-scaffold10x_947_pilon-snap-gene-0.53;fasciola_hepatica_prjeb25283|maker-scaffold10x_1331_pilon-snap-gene-0.17;fasciola_hepatica_prjeb25283|maker-scaffold10x_279_pilon-snap-gene-0.19	ko:K10523;ko:K03094;ko:K04345	S-phase kinase-associated protein 1;cAMP-dependent protein kinase catalytic subunit alpha;Ribosomal protein L11
cAMP signaling pathway	ko04024	25	20	fasciola_hepatica_prjeb25283|maker-scaffold10x_815_pilon-snap-gene-0.5;fasciola_hepatica_prjeb25283|maker-scaffold10x_606_pilon-snap-gene-0.39;fasciola_hepatica_prjeb25283|maker-scaffold10x_99_pilon-snap-gene-0.91;fasciola_hepatica_prjeb25283|maker-scaffold10x_1280_pilon-snap-gene-0.7;fasciola_hepatica_prjeb25283|maker-scaffold10x_157_pilon-snap-gene-0.182;fasciola_hepatica_prjeb25283|maker-scaff…	ko:K04513;ko:K07836;ko:K04734;ko:K04632;ko:K04368;ko:K05853;ko:K04369;ko:K04345;ko:K06269;ko:K01540;ko:K04353;ko:K05850;ko:K02183;ko:K04371;ko:K04392;ko:K12044;ko:K01539;ko:K13293;ko:K04409;ko:K04515	Phosphodiesterase;Troponin i;Ras GTP-binding protein Rho1;Sodium/potassium-transporting ATPase subunit beta;Ras protein Rap 1b;Calcium/calmodulin-dependent protein kinase;cAMP-dependent protein kinase catalytic subunit alpha;Calcium-transporting ATPase;Calcium-binding protein;Ras C3 botulinum toxin substrate 1;Serine/threonine-protein phosphatase;GTP-binding regulatory protein Gs alpha-S chain;Ca…
FoxO signaling pathway	ko04068	7	6	fasciola_hepatica_prjeb25283|maker-scaffold10x_732_pilon-pred_gff_StringTie-gene-0.52;fasciola_hepatica_prjeb25283|maker-scaffold10x_43_pilon-snap-gene-0.92;fasciola_hepatica_prjeb25283|maker-scaffold10x_43_pilon-snap-gene-0.93;fasciola_hepatica_prjeb25283|maker-scaffold10x_2264_pilon-snap-gene-0.9;fasciola_hepatica_prjeb25283|maker-scaffold10x_476_pilon-augustus-gene-0.54;fasciola_hepatica_prjeb…	ko:K01596;ko:K07191;ko:K04371;ko:K04368;ko:K08341;ko:K04369	Gamma-aminobutyric acid receptor-associated protein 2;Solute carrier family 2 facilitated glucose transporter member 3;Glucose transporter;Mitogen-activated protein kinase;Phosphoenolpyruvate carboxykinase (GTP);Phosphoenolpyruvate carboxykinase (GTP) (Fragment);Dual specificity mitogen-activated protein kinase kinase mek-2
TNF signaling pathway	ko04668	5	6	fasciola_hepatica_prjeb25283|maker-scaffold10x_1678_pilon-snap-gene-0.0;fasciola_hepatica_prjeb25283|maker-scaffold10x_2264_pilon-snap-gene-0.9;fasciola_hepatica_prjeb25283|maker-scaffold10x_933_pilon-augustus-gene-0.32;fasciola_hepatica_prjeb25283|maker-scaffold10x_213_pilon-snap-gene-0.44;fasciola_hepatica_prjeb25283|maker-scaffold10x_1013_pilon-snap-gene-0.113	ko:K04734;ko:K17065;ko:K04371;ko:K04368;ko:K02187;ko:K04397	Stress-induced-phosphoprotein 1;Mitogen-activated protein kinase;Caspase 3 apoptosis cysteine peptidase;Dynamin-1-like protein;Dual specificity mitogen-activated protein kinase kinase mek-2

## Sheet: cellular processes
Pathway	Pathway ID	#Seqs	#KO	Identifier (PRJEB25283)	KEGG Orthologs	Description
Apoptosis	ko04210	44	23	fasciola_hepatica_prjeb25283|maker-scaffold10x_819_pilon-augustus-gene-0.20;fasciola_hepatica_prjeb25283|maker-scaffold10x_82_pilon-augustus-gene-0.138;fasciola_hepatica_prjeb25283|maker-scaffold10x_250_pilon-snap-gene-0.13;fasciola_hepatica_prjeb25283|maker-scaffold10x_1_pilon-pred_gff_StringTie-gene-0.86;fasciola_hepatica_prjeb25283|maker-scaffold10x_1_pilon-augustus-gene-0.142;fasciola_hepatic…	ko:K01365;ko:K04734;ko:K04368;ko:K01368;ko:K01379;ko:K04369;ko:K02187;ko:K01373;ko:K07611;ko:K01375;ko:K03176;ko:K04397;ko:K06114;ko:K01363;ko:K01371;ko:K05692;ko:K04371;ko:K07374;ko:K16943;ko:K12641;ko:K14021;ko:K08669;ko:K08738	Cysteine protease;Serine protease HTRA2 mitochondrial (Fragment);Papain family cysteine protease;Cathepsin B;Cathepsin B;Actin;Actin;Uncharacterized protein;Cytoplasmic type actin 1;Apoptosis regulator protein, Bcl-2 family;Cysteine protease;Caspase 3 apoptosis cysteine peptidase;Fragile X mental retardation protein 1 (Fragment);Cysteine protease;Dual specificity mitogen-activated protein kinase …
Cell cycle - yeast	ko04111	9	7	fasciola_hepatica_prjeb25283|maker-scaffold10x_1842_pilon-snap-gene-0.17;fasciola_hepatica_prjeb25283|maker-scaffold10x_2264_pilon-snap-gene-0.9;fasciola_hepatica_prjeb25283|maker-scaffold10x_286_pilon-snap-gene-0.1;fasciola_hepatica_prjeb25283|maker-scaffold10x_513_pilon-snap-gene-1.145;fasciola_hepatica_prjeb25283|maker-scaffold10x_947_pilon-snap-gene-0.53;fasciola_hepatica_prjeb25283|maker-sca…	ko:K03456;ko:K02210;ko:K03364;ko:K02540;ko:K04371;ko:K04382;ko:K03094	DNA replication licensing factor MCM7;Mitogen-activated protein kinase;Serine/threonine-protein phosphatase regulatory subunit A alpha;Stomatin protein 2 mitochondrial;S-phase kinase-associated protein 1;Putative Ankyrin repeat-containing;Serine/threonine-protein phosphatase 2A regulatory subunit A alpha isoform;DNA replication licensing factor MCM2;Serine/threonine-protein phosphatase
Signaling pathways regulating pluripotency of stem cells	ko04550	3	4	fasciola_hepatica_prjeb25283|maker-scaffold10x_2264_pilon-snap-gene-0.9;fasciola_hepatica_prjeb25283|maker-scaffold10x_1084_pilon-snap-gene-0.132;fasciola_hepatica_prjeb25283|maker-scaffold10x_1013_pilon-snap-gene-0.113	ko:K04371;ko:K04368;ko:K04369;ko:K14439	Mitogen-activated protein kinase;Uncharacterized protein;Dual specificity mitogen-activated protein kinase kinase mek-2
Cell cycle	ko04110	8	6	fasciola_hepatica_prjeb25283|maker-scaffold10x_1842_pilon-snap-gene-0.17;fasciola_hepatica_prjeb25283|maker-scaffold10x_1366_pilon-snap-gene-0.21;fasciola_hepatica_prjeb25283|maker-scaffold10x_126_pilon-snap-gene-0.31;fasciola_hepatica_prjeb25283|maker-scaffold10x_65_pilon-snap-gene-0.13;fasciola_hepatica_prjeb25283|maker-scaffold10x_947_pilon-snap-gene-0.53;fasciola_hepatica_prjeb25283|maker-sca…	ko:K16197;ko:K03094;ko:K02210;ko:K06630;ko:K03364;ko:K02540	DNA replication licensing factor MCM7;14-3-3 protein epsilon;Tyrosine 3-monooxygenase/tryptophan 5-monooxygenase activation protein theta polypeptide;14-3-3 protein;S-phase kinase-associated protein 1;Stomatin protein 2 mitochondrial;Tyrosine 3-monooxygenase/tryptophan 5-monooxygenase activation protein theta polypeptide;DNA replication licensing factor MCM2
Meiosis - yeast	ko04113	12	7	fasciola_hepatica_prjeb25283|maker-scaffold10x_281_pilon-snap-gene-0.185;fasciola_hepatica_prjeb25283|maker-scaffold10x_1842_pilon-snap-gene-0.17;fasciola_hepatica_prjeb25283|maker-scaffold10x_407_pilon-augustus-gene-0.23;fasciola_hepatica_prjeb25283|maker-scaffold10x_966_pilon-snap-gene-0.75;fasciola_hepatica_prjeb25283|maker-scaffold10x_809_pilon-snap-gene-0.12;fasciola_hepatica_prjeb25283|make…	ko:K03456;ko:K06269;ko:K04345;ko:K02210;ko:K11584;ko:K02540;ko:K04382	Serine/threonine-protein phosphatase;DNA replication licensing factor MCM7;Serine/threonine protein phosphatase 2A regulatory subunit;Peptidylprolyl isomerase;Serine/threonine protein phosphatase 2A regulatory subunit;Serine/threonine-protein phosphatase regulatory subunit A alpha;cAMP-dependent protein kinase catalytic subunit alpha;Putative Ankyrin repeat-containing;Serine/threonine-protein pho…
Tight junction	ko04530	40	27	fasciola_hepatica_prjeb25283|maker-scaffold10x_99_pilon-snap-gene-0.91;fasciola_hepatica_prjeb25283|maker-scaffold10x_356_pilon-snap-gene-0.1;fasciola_hepatica_prjeb25283|augustus_masked-scaffold10x_1302_pilon-processed-gene-0.32;fasciola_hepatica_prjeb25283|maker-scaffold10x_157_pilon-snap-gene-0.182;fasciola_hepatica_prjeb25283|snap_masked-scaffold10x_64_pilon-processed-gene-0.89;fasciola_hepat…	ko:K05757;ko:K05699;ko:K03456;ko:K05754;ko:K06106;ko:K04345;ko:K05692;ko:K04382;ko:K07374;ko:K10352;ko:K12751;ko:K09489;ko:K13365;ko:K17260;ko:K07901;ko:K04513;ko:K05763;ko:K04353;ko:K05762;ko:K12757;ko:K06099;ko:K04393;ko:K04392;ko:K06094;ko:K05719;ko:K18584;ko:K05758	Ras GTP-binding protein Rho1;Actin protein 2/3 complex subunit 1A;Paramyosin;Ras protein Rap 1b;Putative Neurocalcin;cAMP-dependent protein kinase catalytic subunit alpha;Alpha actinin sarcomeric;Nuclease-sensitive element-binding protein 1;Calmodulin;Actin;Ras C3 botulinum toxin substrate 1;Actin;Cytoplasmic type actin 1;Heat shock 70 kDa protein 4;Integrin beta [Fasciola gigantica];Putative Ank…
p53 signaling pathway	ko04115	4	5	fasciola_hepatica_prjeb25283|maker-scaffold10x_820_pilon-augustus-gene-0.16;fasciola_hepatica_prjeb25283|maker-scaffold10x_933_pilon-augustus-gene-0.32;fasciola_hepatica_prjeb25283|maker-scaffold10x_1006_pilon-snap-gene-0.77;fasciola_hepatica_prjeb25283|maker-scaffold10x_119_pilon-snap-gene-0.3	ko:K10141;ko:K20394;ko:K02187;ko:K10808;ko:K08738	Mitochondrial cytochrome c;Caspase 3 apoptosis cysteine peptidase;Sestrin;Ribonucleoside-diphosphate reductase small subunit
Apoptosis - fly	ko04214	10	10	fasciola_hepatica_prjeb25283|maker-scaffold10x_820_pilon-augustus-gene-0.16;fasciola_hepatica_prjeb25283|maker-scaffold10x_2264_pilon-snap-gene-0.9;fasciola_hepatica_prjeb25283|maker-scaffold10x_82_pilon-augustus-gene-0.138;fasciola_hepatica_prjeb25283|maker-scaffold10x_933_pilon-augustus-gene-0.32;fasciola_hepatica_prjeb25283|maker-scaffold10x_439_pilon-augustus-gene-0.21;fasciola_hepatica_prjeb…	ko:K07611;ko:K04397;ko:K03386;ko:K03262;ko:K17065;ko:K01527;ko:K04371;ko:K08669;ko:K20008;ko:K08738	Mitochondrial cytochrome c;Mitogen-activated protein kinase;Serine protease HTRA2 mitochondrial (Fragment);Caspase 3 apoptosis cysteine peptidase;Thioredoxin peroxidase;Dynamin-1-like protein;Lamin;Eukaryotic translation initiation factor 5;Transcription factor BTF3;hypothetical protein D915_006285, partial
Mitophagy - animal	ko04137	5	5	fasciola_hepatica_prjeb25283|maker-scaffold10x_732_pilon-pred_gff_StringTie-gene-0.52;fasciola_hepatica_prjeb25283|maker-scaffold10x_82_pilon-snap-gene-0.91;fasciola_hepatica_prjeb25283|maker-scaffold10x_240_pilon-snap-gene-0.23;fasciola_hepatica_prjeb25283|snap_masked-scaffold10x_178_pilon-processed-gene-0.4;fasciola_hepatica_prjeb25283|maker-scaffold10x_157_pilon-augustus-gene-0.89	ko:K03097;ko:K08341;ko:K07831;ko:K17969;ko:K21343	Gamma-aminobutyric acid receptor-associated protein 2;Ras protein m ras;Mitochondrial fission 1 protein [Fasciola gigantica];Alpha subunit of casein kinase II;Ubiquitin carboxyl-terminal hydrolase 4
Focal adhesion	ko04510	39	29	fasciola_hepatica_prjeb25283|augustus_masked-scaffold10x_602_pilon-processed-gene-0.103;fasciola_hepatica_prjeb25283|maker-scaffold10x_445_pilon-snap-gene-0.20;fasciola_hepatica_prjeb25283|maker-scaffold10x_99_pilon-snap-gene-0.91;fasciola_hepatica_prjeb25283|maker-scaffold10x_1820_pilon-augustus-gene-0.26;fasciola_hepatica_prjeb25283|maker-scaffold10x_1820_pilon-snap-gene-0.5;fasciola_hepatica_p…	ko:K07836;ko:K05636;ko:K05635;ko:K04368;ko:K05699;ko:K06269;ko:K06487;ko:K06585;ko:K06584;ko:K05692;ko:K06484;ko:K06483;ko:K19719;ko:K04513;ko:K04437;ko:K05700;ko:K06237;ko:K06236;ko:K04353;ko:K12757;ko:K05760;ko:K04393;ko:K04371;ko:K06272;ko:K04392;ko:K06271;ko:K05719;ko:K04409;ko:K05637	Filamin-A;Type IV collagen alpha 1 chain;Ras GTP-binding protein Rho1;Protein fem-1;M3K12;Ras protein Rap 1b;Filamin-A;Alpha actinin sarcomeric;Calmodulin;Laminin subunit beta 1;Actin;Ras C3 botulinum toxin substrate 1;Serine/threonine-protein phosphatase;Integrin alpha ina-1;Actin;Laminin subunit alpha-1;Cytoplasmic type actin 1;Peptidylprolyl isomerase;Vinculin;Collagen type IV alpha 2;Four and…
Oocyte meiosis	ko04114	21	12	fasciola_hepatica_prjeb25283|maker-scaffold10x_809_pilon-snap-gene-0.12;fasciola_hepatica_prjeb25283|maker-scaffold10x_126_pilon-snap-gene-0.31;fasciola_hepatica_prjeb25283|maker-scaffold10x_1906_pilon-snap-gene-0.17;fasciola_hepatica_prjeb25283|maker-scaffold10x_1331_pilon-snap-gene-0.17;fasciola_hepatica_prjeb25283|maker-scaffold10x_259_pilon-augustus-gene-0.139;fasciola_hepatica_prjeb25283|mak…	ko:K04368;ko:K03456;ko:K04345;ko:K06269;ko:K11584;ko:K06630;ko:K16197;ko:K02183;ko:K04371;ko:K04382;ko:K03094;ko:K04515	Serine/threonine protein phosphatase 2A regulatory subunit;Tyrosine 3-monooxygenase/tryptophan 5-monooxygenase activation protein theta polypeptide;Calcium/calmodulin-dependent protein kinase;cAMP-dependent protein kinase catalytic subunit alpha;Serine/threonine-protein phosphatase 2A regulatory subunit A alpha isoform;Serine/threonine-protein phosphatase;Calcium-binding protein;Serine/threonine-…
Autophagy - other	ko04136	3	3	fasciola_hepatica_prjeb25283|maker-scaffold10x_732_pilon-pred_gff_StringTie-gene-0.52;fasciola_hepatica_prjeb25283|maker-scaffold10x_493_pilon-augustus-gene-1.181;fasciola_hepatica_prjeb25283|maker-scaffold10x_1528_pilon-snap-gene-0.13	ko:K08343;ko:K04382;ko:K08341	Gamma-aminobutyric acid receptor-associated protein 2;Autophagy protein 3;Serine/threonine-protein phosphatase
Regulation of actin cytoskeleton	ko04810	36	30	fasciola_hepatica_prjeb25283|maker-scaffold10x_99_pilon-snap-gene-0.91;fasciola_hepatica_prjeb25283|maker-scaffold10x_356_pilon-snap-gene-0.1;fasciola_hepatica_prjeb25283|augustus_masked-scaffold10x_1302_pilon-processed-gene-0.32;fasciola_hepatica_prjeb25283|maker-scaffold10x_82_pilon-snap-gene-0.91;fasciola_hepatica_prjeb25283|maker-scaffold10x_362_pilon-augustus-gene-0.60;fasciola_hepatica_prje…	ko:K05757;ko:K04368;ko:K05699;ko:K04369;ko:K05754;ko:K07831;ko:K06269;ko:K06487;ko:K06585;ko:K06584;ko:K05692;ko:K06484;ko:K06483;ko:K10352;ko:K17260;ko:K04513;ko:K05768;ko:K05700;ko:K05765;ko:K05763;ko:K05762;ko:K12757;ko:K05760;ko:K04393;ko:K04371;ko:K04392;ko:K05719;ko:K04409;ko:K18584;ko:K05758	Ras GTP-binding protein Rho1;Actin protein 2/3 complex subunit 1A;Paramyosin;Ras protein m ras;Alpha actinin sarcomeric;Calmodulin;Actin;Actin regulatory protein CAP-G;Ras C3 botulinum toxin substrate 1;Serine/threonine-protein phosphatase;Integrin alpha ina-1;Actin;Cytoplasmic type actin 1;Peptidylprolyl isomerase;Vinculin;Cofilin/tropomyosin-type actin-binding protein;Four and a half LIM domain…
Ferroptosis	ko04216	7	4	fasciola_hepatica_prjeb25283|maker-scaffold10x_135_pilon-snap-gene-0.38;fasciola_hepatica_prjeb25283|maker-scaffold10x_1280_pilon-snap-gene-0.8;fasciola_hepatica_prjeb25283|maker-scaffold10x_408_pilon-snap-gene-0.62;fasciola_hepatica_prjeb25283|maker-scaffold10x_783_pilon-augustus-gene-0.27;fasciola_hepatica_prjeb25283|maker-scaffold10x_145_pilon-snap-gene-0.10;fasciola_hepatica_prjeb25283|maker-…	ko:K21456;ko:K00522;ko:K01897;ko:K15040	Ferritin;Glutathione synthetase;Voltage-dependent anion-selective channel protein 3;Ferritin;Ferritin;Long-chain-fatty-acid--CoA ligase;Voltage-dependent anion-selective channel protein 1
Mitophagy - yeast	ko04139	6	6	fasciola_hepatica_prjeb25283|maker-scaffold10x_732_pilon-pred_gff_StringTie-gene-0.52;fasciola_hepatica_prjeb25283|maker-scaffold10x_13_pilon-snap-gene-0.80;fasciola_hepatica_prjeb25283|maker-scaffold10x_213_pilon-snap-gene-0.44;fasciola_hepatica_prjeb25283|maker-scaffold10x_721_pilon-snap-gene-0.10;fasciola_hepatica_prjeb25283|maker-scaffold10x_240_pilon-snap-gene-0.23;fasciola_hepatica_prjeb252…	ko:K03097;ko:K17065;ko:K08341;ko:K17800;ko:K08955;ko:K17969	Gamma-aminobutyric acid receptor-associated protein 2;ATP dependent zinc metalloprotease YME1;Dynamin-1-like protein;Mitochondrial proton/calcium exchanger protein;Mitochondrial fission 1 protein [Fasciola gigantica];Alpha subunit of casein kinase II
Autophagy - yeast	ko04138	12	12	fasciola_hepatica_prjeb25283|maker-scaffold10x_732_pilon-pred_gff_StringTie-gene-0.52;fasciola_hepatica_prjeb25283|maker-scaffold10x_362_pilon-augustus-gene-0.51;fasciola_hepatica_prjeb25283|maker-scaffold10x_356_pilon-snap-gene-0.1;fasciola_hepatica_prjeb25283|maker-scaffold10x_21_pilon-snap-gene-0.44;fasciola_hepatica_prjeb25283|maker-scaffold10x_493_pilon-augustus-gene-1.181;fasciola_hepatica_…	ko:K05757;ko:K08341;ko:K05754;ko:K06027;ko:K08343;ko:K04345;ko:K04382;ko:K18584;ko:K15296;ko:K17260;ko:K08516;ko:K05758	Gamma-aminobutyric acid receptor-associated protein 2;Actin-related protein 2;Actin protein 2/3 complex subunit 1A;Vesicle-fusing ATPase;Autophagy protein 3;Actin protein 3B;Arp2/3 complex 34 kDa subunit;Beta-soluble NSF attachment protein isoform B;cAMP-dependent protein kinase catalytic subunit alpha;Actin-related protein 2/3 complex subunit 5;Serine/threonine-protein phosphatase;Synaptobrevin …
Apoptosis - multiple species	ko04215	6	9	fasciola_hepatica_prjeb25283|maker-scaffold10x_820_pilon-augustus-gene-0.16;fasciola_hepatica_prjeb25283|maker-scaffold10x_345_pilon-snap-gene-1.92;fasciola_hepatica_prjeb25283|maker-scaffold10x_239_pilon-snap-gene-0.3;fasciola_hepatica_prjeb25283|maker-scaffold10x_82_pilon-augustus-gene-0.138;fasciola_hepatica_prjeb25283|maker-scaffold10x_933_pilon-augustus-gene-0.32;fasciola_hepatica_prjeb25283…	ko:K04489;ko:K16943;ko:K02187;ko:K04397;ko:K14021;ko:K16061;ko:K08669;ko:K20008;ko:K08738	Mitochondrial cytochrome c;Splicing factor 3B subunit;Apoptosis regulator protein, Bcl-2 family;Serine protease HTRA2 mitochondrial (Fragment);Caspase 3 apoptosis cysteine peptidase;Septin-5
Cellular senescence	ko04218	15	11	fasciola_hepatica_prjeb25283|maker-scaffold10x_56_pilon-snap-gene-0.34;fasciola_hepatica_prjeb25283|maker-scaffold10x_82_pilon-snap-gene-0.91;fasciola_hepatica_prjeb25283|maker-scaffold10x_936_pilon-snap-gene-0.72;fasciola_hepatica_prjeb25283|maker-scaffold10x_111_pilon-snap-gene-0.86;fasciola_hepatica_prjeb25283|maker-scaffold10x_345_pilon-snap-gene-1.90;fasciola_hepatica_prjeb25283|maker-scaffo…	ko:K20858;ko:K04368;ko:K04369;ko:K05863;ko:K07831;ko:K05862;ko:K06269;ko:K02183;ko:K10752;ko:K04371;ko:K15040	Retinoblastoma binding protein 4;Ras protein m ras;ADP/ATP translocase;Voltage-dependent anion-selective channel protein 1;Serine/threonine-protein phosphatase;Calcium-binding protein;Serine/threonine-protein phosphatase;26S proteasome regulatory subunit;Mitogen-activated protein kinase;Voltage-dependent anion-selective channel protein 3;Peptidylprolyl isomerase;ADP/ATP translocase;CaM3;Dual spec…
Necroptosis	ko04217	19	12	fasciola_hepatica_prjeb25283|augustus_masked-scaffold10x_99_pilon-processed-gene-0.207;fasciola_hepatica_prjeb25283|maker-scaffold10x_135_pilon-snap-gene-0.38;fasciola_hepatica_prjeb25283|maker-scaffold10x_1708_pilon-snap-gene-0.1;fasciola_hepatica_prjeb25283|maker-scaffold10x_783_pilon-augustus-gene-0.27;fasciola_hepatica_prjeb25283|maker-scaffold10x_387_pilon-augustus-gene-0.58;fasciola_hepatic…	ko:K11251;ko:K12196;ko:K05863;ko:K00261;ko:K05862;ko:K04079;ko:K17065;ko:K00522;ko:K10802;ko:K00688;ko:K04515;ko:K15040	Heat shock protein heat shock protein 90 alpha;Ferritin;High mobility group protein DSP1;Ferritin;Histone H2A;Vesicle-fusing ATPase;Calcium/calmodulin-dependent protein kinase;ADP/ATP translocase;Voltage-dependent anion-selective channel protein 1;Dorsal switch protein 1;Voltage-dependent anion-selective channel protein 3;Heat shock protein heat shock protein 90 alpha;Ferritin;Histone H2A;ADP/ATP…
Autophagy - animal	ko04140	33	14	fasciola_hepatica_prjeb25283|maker-scaffold10x_65_pilon-snap-gene-0.2;fasciola_hepatica_prjeb25283|maker-scaffold10x_1708_pilon-snap-gene-0.1;fasciola_hepatica_prjeb25283|maker-scaffold10x_250_pilon-snap-gene-0.13;fasciola_hepatica_prjeb25283|maker-scaffold10x_82_pilon-snap-gene-0.91;fasciola_hepatica_prjeb25283|maker-scaffold10x_1331_pilon-snap-gene-0.17;fasciola_hepatica_prjeb25283|maker-scaffo…	ko:K01365;ko:K04368;ko:K01379;ko:K04369;ko:K07831;ko:K04345;ko:K01363;ko:K11248;ko:K04371;ko:K04382;ko:K10802;ko:K08341;ko:K08343;ko:K07901	Endophilin-B1;High mobility group protein DSP1;Papain family cysteine protease;Ras protein m ras;cAMP-dependent protein kinase catalytic subunit alpha;Cathepsin B;Cathepsin B;Gamma-aminobutyric acid receptor-associated protein 2;Autophagy protein 3;Cysteine protease;Fragile X mental retardation protein 1 (Fragment);Dual specificity mitogen-activated protein kinase kinase mek-2;Cathepsin B endopep…
Lysosome	ko04142	50	26	fasciola_hepatica_prjeb25283|maker-scaffold10x_1014_pilon-snap-gene-0.28;fasciola_hepatica_prjeb25283|maker-scaffold10x_250_pilon-snap-gene-0.13;fasciola_hepatica_prjeb25283|maker-scaffold10x_1_pilon-pred_gff_StringTie-gene-0.86;fasciola_hepatica_prjeb25283|maker-scaffold10x_453_pilon-snap-gene-0.1;fasciola_hepatica_prjeb25283|maker-scaffold10x_889_pilon-snap-gene-0.31;fasciola_hepatica_prjeb2528…	ko:K04646;ko:K01379;ko:K01373;ko:K01375;ko:K12404;ko:K01371;ko:K13289;ko:K13443;ko:K12311;ko:K09600;ko:K01369;ko:K12392;ko:K01204;ko:K12391;ko:K01365;ko:K01189;ko:K01368;ko:K02154;ko:K03662;ko:K01363;ko:K06497;ko:K12316;ko:K12385;ko:K12384;ko:K09599;ko:K12382	ADP-ribosylation factor-binding protein GGA3;Papain family cysteine protease;Cathepsin B;V-type proton ATPase subunit a;Fragile X mental retardation protein 1 (Fragment);Cathepsin B endopeptidase;Alpha-mannosidase;Legumain;Tetraspanin;---NA---;Legumain like;Cathepsin L;V-type proton ATPase subunit a;Legumain;Tetraspanin;Carboxypeptidase;Papain family cysteine protease;Cysteine protease;Cysteine p…
Gap junction	ko04540	12	9	fasciola_hepatica_prjeb25283|maker-scaffold10x_592_pilon-snap-gene-0.21;fasciola_hepatica_prjeb25283|augustus_masked-scaffold10x_598_pilon-processed-gene-1.201;fasciola_hepatica_prjeb25283|maker-scaffold10x_251_pilon-snap-gene-0.12;fasciola_hepatica_prjeb25283|maker-scaffold10x_2264_pilon-snap-gene-0.9;fasciola_hepatica_prjeb25283|maker-scaffold10x_313_pilon-snap-gene-0.98;fasciola_hepatica_prjeb…	ko:K04634;ko:K04635;ko:K04632;ko:K04368;ko:K04369;ko:K04345;ko:K07375;ko:K04371;ko:K07374	Tubulin alpha chain;Tubulin beta chain;GTP-binding regulatory protein Gs alpha-S chain;Mitogen-activated protein kinase;Tubulin alpha chain;Tubulin alpha chain;Dual specificity mitogen-activated protein kinase kinase mek-2;cAMP-dependent protein kinase catalytic subunit alpha;Tubulin beta chain;Tubulin alpha chain;Heterotrimeric GTP-binding protein alpha subunit G-alpha-q;Tubulin beta chain
Endocytosis	ko04144	33	35	fasciola_hepatica_prjeb25283|maker-scaffold10x_65_pilon-snap-gene-0.2;fasciola_hepatica_prjeb25283|maker-scaffold10x_99_pilon-snap-gene-0.91;fasciola_hepatica_prjeb25283|snap_masked-scaffold10x_2595_pilon-processed-gene-0.0;fasciola_hepatica_prjeb25283|maker-scaffold10x_356_pilon-snap-gene-0.1;fasciola_hepatica_prjeb25283|maker-scaffold10x_748_pilon-snap-gene-0.51;fasciola_hepatica_prjeb25283|mak…	ko:K05757;ko:K07937;ko:K04646;ko:K07939;ko:K05754;ko:K17917;ko:K17918;ko:K12199;ko:K17920;ko:K12196;ko:K12477;ko:K12476;ko:K10396;ko:K01528;ko:K17260;ko:K07901;ko:K04513;ko:K07889;ko:K07905;ko:K07888;ko:K11248;ko:K04393;ko:K11247;ko:K03283;ko:K11825;ko:K12483;ko:K18468;ko:K10365;ko:K12487;ko:K10364;ko:K12200;ko:K21269;ko:K19476;ko:K18584;ko:K05758	Endophilin-B1;Ras GTP-binding protein Rho1;Ras protein Rab-5C;Actin protein 2/3 complex subunit 1A;IST1 homolog;Receptor Mediated Endocytosis;F-actin-capping protein subunit alpha;Kinesin protein;Vacuolar protein sorting-associated protein 35;Rab GTPase;Peptidylprolyl isomerase;Sorting nexin 9 variant;ADP-ribosylation factor;Actin-related protein 2;Rab protein 8;Endophilin-A;Programmed cell death…
Adherens junction	ko04520	13	8	fasciola_hepatica_prjeb25283|maker-scaffold10x_99_pilon-snap-gene-0.91;fasciola_hepatica_prjeb25283|maker-scaffold10x_24_pilon-snap-gene-0.35;fasciola_hepatica_prjeb25283|maker-scaffold10x_306_pilon-snap-gene-0.15;fasciola_hepatica_prjeb25283|maker-scaffold10x_362_pilon-augustus-gene-0.60;fasciola_hepatica_prjeb25283|maker-scaffold10x_270_pilon-augustus-gene-0.3;fasciola_hepatica_prjeb25283|augus…	ko:K04513;ko:K05700;ko:K05699;ko:K03097;ko:K04393;ko:K05692;ko:K04371;ko:K04392	Ras GTP-binding protein Rho1;Putative ras similarity family;Ras GTP-binding protein Rho1;Alpha actinin sarcomeric;Cell division control protein 42 homolog;Actin;Ras C3 botulinum toxin substrate 1;Actin;Cytoplasmic type actin 1;Mitogen-activated protein kinase;Vinculin;Alpha actinin sarcomeric;Alpha subunit of casein kinase II
Peroxisome	ko04146	6	5	fasciola_hepatica_prjeb25283|maker-scaffold10x_383_pilon-snap-gene-0.20;fasciola_hepatica_prjeb25283|maker-scaffold10x_61_pilon-snap-gene-0.36;fasciola_hepatica_prjeb25283|maker-scaffold10x_439_pilon-augustus-gene-0.21;fasciola_hepatica_prjeb25283|maker-scaffold10x_713_pilon-snap-gene-0.105;fasciola_hepatica_prjeb25283|maker-scaffold10x_387_pilon-augustus-gene-0.63;fasciola_hepatica_prjeb25283|ma…	ko:K13279;ko:K00031;ko:K04565;ko:K01897;ko:K11992	Isocitrate dehydrogenase;Superoxide dismutase;Thioredoxin peroxidase;Cytosolic Cu-Zn superoxide dismutase;Long-chain-fatty-acid--CoA ligase;Acyl-coenzyme A thioesterase 8
Phagosome	ko04145	44	26	fasciola_hepatica_prjeb25283|maker-scaffold10x_1791_pilon-augustus-gene-0.64;fasciola_hepatica_prjeb25283|snap_masked-scaffold10x_2595_pilon-processed-gene-0.0;fasciola_hepatica_prjeb25283|maker-scaffold10x_537_pilon-snap-gene-0.67;fasciola_hepatica_prjeb25283|maker-scaffold10x_250_pilon-snap-gene-0.13;fasciola_hepatica_prjeb25283|maker-scaffold10x_722_pilon-augustus-gene-0.1;fasciola_hepatica_pr…	ko:K02147;ko:K02145;ko:K06487;ko:K05692;ko:K06484;ko:K07375;ko:K07374;ko:K13885;ko:K08054;ko:K08057;ko:K13882;ko:K01365;ko:K07889;ko:K01368;ko:K07888;ko:K03662;ko:K02154;ko:K06259;ko:K02150;ko:K10413;ko:K07342;ko:K10956;ko:K04392;ko:K10416;ko:K08488;ko:K05719	Coronin;Ras protein Rab-5C;Dynein light intermediate chain;Papain family cysteine protease;Uncharacterized protein;Vacuolar proton pump subunit B;Actin;Ras C3 botulinum toxin substrate 1;Integrin alpha ina-1;Actin;Tubulin beta chain;---NA---;Cytoplasmic type actin 1;ATP synthase, subunit E;V-type proton ATPase subunit a;Preprotein translocase, SecY subunit;Syntaxin-12;Cysteine protease;Integrin b…
Quorum sensing	ko02024	1	1	fasciola_hepatica_prjeb25283|maker-scaffold10x_387_pilon-augustus-gene-0.63	ko:K01897	Long-chain-fatty-acid--CoA ligase
Biofilm formation - Escherichia coli	ko02026	1	1	fasciola_hepatica_prjeb25283|maker-scaffold10x_520_pilon-snap-gene-0.11	ko:K00688	Alpha-1,4 glucan phosphorylase

## Sheet: organismal systems
Pathway	Pathway ID	#Seqs	#KO	Identifier (PRJEB25283)	KEGG Orthologs	Description
Natural killer cell mediated cytotoxicity	ko04650	6	6	fasciola_hepatica_prjeb25283|maker-scaffold10x_1198_pilon-snap-gene-0.53;fasciola_hepatica_prjeb25283|maker-scaffold10x_2264_pilon-snap-gene-0.9;fasciola_hepatica_prjeb25283|snap_masked-scaffold10x_46_pilon-processed-gene-0.1;fasciola_hepatica_prjeb25283|maker-scaffold10x_24_pilon-snap-gene-0.35;fasciola_hepatica_prjeb25283|maker-scaffold10x_933_pilon-augustus-gene-0.32;fasciola_hepatica_prjeb252…	ko:K04371;ko:K04409;ko:K04368;ko:K04369;ko:K02187;ko:K04392	Ras C3 botulinum toxin substrate 1;Mitogen-activated protein kinase;Serine/threonine-protein kinase PAK;Putative ras similarity family;Caspase 3 apoptosis cysteine peptidase;Dual specificity mitogen-activated protein kinase kinase mek-2
Gastric acid secretion	ko04971	14	10	fasciola_hepatica_prjeb25283|maker-scaffold10x_1280_pilon-snap-gene-0.7;fasciola_hepatica_prjeb25283|maker-scaffold10x_204_pilon-snap-gene-0.39;fasciola_hepatica_prjeb25283|maker-scaffold10x_1906_pilon-snap-gene-0.17;fasciola_hepatica_prjeb25283|maker-scaffold10x_1331_pilon-snap-gene-0.17;fasciola_hepatica_prjeb25283|maker-scaffold10x_1449_pilon-snap-gene-0.6;fasciola_hepatica_prjeb25283|maker-sc…	ko:K04634;ko:K04632;ko:K01543;ko:K04345;ko:K01540;ko:K02183;ko:K01539;ko:K18245;ko:K05692;ko:K04515	Sodium/potassium-transporting ATPase subunit beta;Putative sodium/potassium-transporting ATPase subunit beta-3;Calcium/calmodulin-dependent protein kinase;cAMP-dependent protein kinase catalytic subunit alpha;Heterotrimeric GTP-binding protein alpha subunit G-alpha-q;Calcium-binding protein;Actin;Actin;GTP-binding regulatory protein Gs alpha-S chain;Cytoplasmic type actin 1;Sodium/potassium-trans…
Longevity regulating pathway - worm	ko04212	17	8	fasciola_hepatica_prjeb25283|maker-scaffold10x_208_pilon-snap-gene-0.17;fasciola_hepatica_prjeb25283|maker-scaffold10x_80_pilon-snap-gene-0.169;fasciola_hepatica_prjeb25283|maker-scaffold10x_490_pilon-snap-gene-0.5;fasciola_hepatica_prjeb25283|maker-scaffold10x_126_pilon-snap-gene-0.31;fasciola_hepatica_prjeb25283|maker-scaffold10x_390_pilon-snap-gene-0.29;fasciola_hepatica_prjeb25283|maker-scaff…	ko:K13113;ko:K08341;ko:K19766;ko:K16197;ko:K04043;ko:K04077;ko:K00799;ko:K12824	60 kDa heat shock protein mitochondrial (Fragment);Glutathione transferase;Glutathione transferase;Tyrosine 3-monooxygenase/tryptophan 5-monooxygenase activation protein theta polypeptide;Heat shock protein 70;Glutathione transferase;Glutathione transferase;Pre-mRNA-processing factor A;Glutathione transferase;Gamma-aminobutyric acid receptor-associated protein 2;Major egg antigen;Hsp20/alpha crys…
Longevity regulating pathway	ko04211	2	3	fasciola_hepatica_prjeb25283|maker-scaffold10x_1006_pilon-snap-gene-0.77;fasciola_hepatica_prjeb25283|maker-scaffold10x_1331_pilon-snap-gene-0.17	ko:K10141;ko:K04345;ko:K20394	Sestrin;cAMP-dependent protein kinase catalytic subunit alpha
PPAR signaling pathway	ko03320	15	10	fasciola_hepatica_prjeb25283|maker-scaffold10x_1820_pilon-augustus-gene-0.26;fasciola_hepatica_prjeb25283|maker-scaffold10x_157_pilon-snap-gene-0.187;fasciola_hepatica_prjeb25283|maker-scaffold10x_1820_pilon-snap-gene-0.5;fasciola_hepatica_prjeb25283|maker-scaffold10x_1007_pilon-snap-gene-0.16;fasciola_hepatica_prjeb25283|maker-scaffold10x_387_pilon-augustus-gene-0.63;fasciola_hepatica_prjeb25283…	ko:K01596;ko:K06259;ko:K09025;ko:K08752;ko:K08524;ko:K08756;ko:K08745;ko:K06272;ko:K01897;ko:K00029	Protein fem-1;Fatty acid-binding protein type V;M3K12;Solute carrier family 27 (Fatty acid transporter) member 1/4;Long-chain-fatty-acid--CoA ligase;Fatty acid binding protein a;Phosphoenolpyruvate carboxykinase (GTP);Fatty acid-binding protein type V;Phosphoenolpyruvate carboxykinase (GTP) (Fragment);Fatty acid-binding protein type 2;Polypyrimidine tract-binding protein 2;Polypyrimidine tract-bi…
Salivary secretion	ko04970	9	7	fasciola_hepatica_prjeb25283|maker-scaffold10x_251_pilon-snap-gene-0.12;fasciola_hepatica_prjeb25283|maker-scaffold10x_1280_pilon-snap-gene-0.7;fasciola_hepatica_prjeb25283|maker-scaffold10x_345_pilon-snap-gene-0.36;fasciola_hepatica_prjeb25283|maker-scaffold10x_749_pilon-snap-gene-0.130;fasciola_hepatica_prjeb25283|maker-scaffold10x_1331_pilon-snap-gene-0.17;fasciola_hepatica_prjeb25283|maker-sc…	ko:K04634;ko:K04632;ko:K04345;ko:K01540;ko:K05850;ko:K01539;ko:K02183	GTP-binding regulatory protein Gs alpha-S chain;Sodium/potassium-transporting ATPase subunit beta;Sodium/potassium-transporting ATPase subunit alpha;CaM3;cAMP-dependent protein kinase catalytic subunit alpha;Calcium-transporting ATPase;Heterotrimeric GTP-binding protein alpha subunit G-alpha-q;Calmodulin-like protein 2 (CaM2);Calcium-binding protein
Carbohydrate digestion and absorption	ko04973	5	4	fasciola_hepatica_prjeb25283|maker-scaffold10x_43_pilon-snap-gene-0.92;fasciola_hepatica_prjeb25283|maker-scaffold10x_43_pilon-snap-gene-0.93;fasciola_hepatica_prjeb25283|maker-scaffold10x_1280_pilon-snap-gene-0.7;fasciola_hepatica_prjeb25283|maker-scaffold10x_345_pilon-snap-gene-0.36;fasciola_hepatica_prjeb25283|maker-scaffold10x_166_pilon-augustus-gene-0.72	ko:K01539;ko:K08143;ko:K01540;ko:K00844	Solute carrier family 2 facilitated glucose transporter member 3;Glucose transporter;Sodium/potassium-transporting ATPase subunit beta;Sodium/potassium-transporting ATPase subunit alpha;Phosphotransferase
Long-term depression	ko04730	9	9	fasciola_hepatica_prjeb25283|maker-scaffold10x_381_pilon-snap-gene-0.33;fasciola_hepatica_prjeb25283|maker-scaffold10x_251_pilon-snap-gene-0.12;fasciola_hepatica_prjeb25283|maker-scaffold10x_2264_pilon-snap-gene-0.9;fasciola_hepatica_prjeb25283|maker-scaffold10x_286_pilon-snap-gene-0.1;fasciola_hepatica_prjeb25283|maker-scaffold10x_1013_pilon-snap-gene-0.113;fasciola_hepatica_prjeb25283|maker-sca…	ko:K04634;ko:K04635;ko:K04632;ko:K04368;ko:K04534;ko:K03456;ko:K04369;ko:K04371;ko:K04382	Guanine nucleotide binding protein (G protein) alpha o polypeptide;GTP-binding regulatory protein Gs alpha-S chain;Mitogen-activated protein kinase;Serine/threonine-protein phosphatase regulatory subunit A alpha;Dual specificity mitogen-activated protein kinase kinase mek-2;Putative Ankyrin repeat-containing;Heterotrimeric GTP-binding protein alpha subunit G-alpha-q;Serine/threonine-protein phosp…
Pancreatic secretion	ko04972	16	14	fasciola_hepatica_prjeb25283|maker-scaffold10x_99_pilon-snap-gene-0.91;fasciola_hepatica_prjeb25283|maker-scaffold10x_419_pilon-snap-gene-0.59;fasciola_hepatica_prjeb25283|maker-scaffold10x_1280_pilon-snap-gene-0.7;fasciola_hepatica_prjeb25283|maker-scaffold10x_24_pilon-snap-gene-0.35;fasciola_hepatica_prjeb25283|maker-scaffold10x_306_pilon-snap-gene-0.15;fasciola_hepatica_prjeb25283|maker-scaffo…	ko:K04513;ko:K07836;ko:K04634;ko:K01310;ko:K04632;ko:K05853;ko:K07886;ko:K01540;ko:K04353;ko:K05850;ko:K04392;ko:K01539;ko:K18245;ko:K07901	Ras GTP-binding protein Rho1;Rab protein 8;Sodium/potassium-transporting ATPase subunit beta;Putative ras similarity family;Ras GTP-binding protein Rho1;Ras protein Rap 1b;Calcium-transporting ATPase;Heterotrimeric GTP-binding protein alpha subunit G-alpha-q;Ras C3 botulinum toxin substrate 1;Mastin;GTP-binding regulatory protein Gs alpha-S chain;Calcium-transporting ATPase;Calcium-transporting A…
Longevity regulating pathway - multiple species	ko04213	8	5	fasciola_hepatica_prjeb25283|maker-scaffold10x_520_pilon-snap-gene-2.139;fasciola_hepatica_prjeb25283|maker-scaffold10x_520_pilon-augustus-gene-2.101;fasciola_hepatica_prjeb25283|maker-scaffold10x_61_pilon-snap-gene-0.36;fasciola_hepatica_prjeb25283|maker-scaffold10x_1542_pilon-snap-gene-0.12;fasciola_hepatica_prjeb25283|maker-scaffold10x_1331_pilon-snap-gene-0.17;fasciola_hepatica_prjeb25283|mak…	ko:K03283;ko:K19766;ko:K09542;ko:K04565;ko:K04345	Major egg antigen;Hsp20/alpha crystallin family protein;Superoxide dismutase;Heat shock protein 70;cAMP-dependent protein kinase catalytic subunit alpha;Cytosolic Cu-Zn superoxide dismutase;Heat shock protein 70;Alpha crystallin-containing small heat shock protein variant NtermFhHSP35a
Antigen processing and presentation	ko04612	36	12	fasciola_hepatica_prjeb25283|maker-scaffold10x_1820_pilon-snap-gene-0.4;fasciola_hepatica_prjeb25283|maker-scaffold10x_250_pilon-snap-gene-0.13;fasciola_hepatica_prjeb25283|maker-scaffold10x_1_pilon-pred_gff_StringTie-gene-0.86;fasciola_hepatica_prjeb25283|maker-scaffold10x_720_pilon-snap-gene-0.7;fasciola_hepatica_prjeb25283|maker-scaffold10x_1_pilon-augustus-gene-0.142;fasciola_hepatica_prjeb25…	ko:K01365;ko:K01368;ko:K08054;ko:K08056;ko:K06698;ko:K08057;ko:K01363;ko:K09489;ko:K04079;ko:K03283;ko:K09490;ko:K01369	Protein disulfide-isomerase;Papain family cysteine protease;Cathepsin B;Glucose-regulated protein 78;Cathepsin B;Cysteine protease;Heat shock 70 kDa protein 4;Fragile X mental retardation protein 1 (Fragment);Cathepsin B endopeptidase;Cathepsin B;Cathepsin B;Heat shock protein heat shock protein 90 alpha;Legumain;Cysteine protease;Heat shock protein 70;Legumain like;Cathepsin L;Papain family cyst…
Fat digestion and absorption	ko04975	4	5	fasciola_hepatica_prjeb25283|maker-scaffold10x_166_pilon-snap-gene-0.30;fasciola_hepatica_prjeb25283|maker-scaffold10x_1007_pilon-snap-gene-0.16;fasciola_hepatica_prjeb25283|maker-scaffold10x_815_pilon-snap-gene-0.9;fasciola_hepatica_prjeb25283|maker-scaffold10x_774_pilon-augustus-gene-0.27	ko:K14455;ko:K13885;ko:K08745;ko:K06259;ko:K01080	CoA-ligase;Solute carrier family 27 (Fatty acid transporter) member 1/4;Scavenger receptor class B member 1;Aspartate aminotransferase
Platelet activation	ko04611	22	15	fasciola_hepatica_prjeb25283|maker-scaffold10x_99_pilon-snap-gene-0.91;fasciola_hepatica_prjeb25283|maker-scaffold10x_306_pilon-snap-gene-0.15;fasciola_hepatica_prjeb25283|maker-scaffold10x_157_pilon-snap-gene-0.182;fasciola_hepatica_prjeb25283|maker-scaffold10x_1331_pilon-snap-gene-0.17;fasciola_hepatica_prjeb25283|maker-scaffold10x_453_pilon-snap-gene-0.2;fasciola_hepatica_prjeb25283|maker-scaf…	ko:K04513;ko:K07836;ko:K04634;ko:K04632;ko:K04345;ko:K06269;ko:K06236;ko:K04353;ko:K12757;ko:K05692;ko:K04371;ko:K06262;ko:K06271;ko:K19720;ko:K05719	Ras GTP-binding protein Rho1;Ras GTP-binding protein Rho1;Ras protein Rap 1b;cAMP-dependent protein kinase catalytic subunit alpha;Septin-5;Heterotrimeric GTP-binding protein alpha subunit G-alpha-q;Serine/threonine-protein phosphatase;Nonmuscle myosin II regulatory light chain;Calmodulin;Actin;Serine/threonine-protein phosphatase;Actin;GTP-binding regulatory protein Gs alpha-S chain;Cytoplasmic …
Protein digestion and absorption	ko04974	13	11	fasciola_hepatica_prjeb25283|maker-scaffold10x_513_pilon-snap-gene-0.55;fasciola_hepatica_prjeb25283|maker-scaffold10x_445_pilon-snap-gene-0.20;fasciola_hepatica_prjeb25283|maker-scaffold10x_199_pilon-snap-gene-0.35;fasciola_hepatica_prjeb25283|maker-scaffold10x_1280_pilon-snap-gene-0.7;fasciola_hepatica_prjeb25283|maker-scaffold10x_205_pilon-snap-gene-0.60;fasciola_hepatica_prjeb25283|maker-scaf…	ko:K06823;ko:K01310;ko:K06237;ko:K01285;ko:K06236;ko:K08135;ko:K01540;ko:K19720;ko:K19721;ko:K01539;ko:K19719	Collagen alpha 1(XV) chain;Type IV collagen alpha 1 chain;Dipeptidyl peptidase 2;Sodium/potassium-transporting ATPase subunit beta;Lysosomal Pro-X carboxypeptidase;Collagen type IV alpha 2 chain;Mastin;Fibrillar collagen chain FAp1 alpha;Collagen type IV alpha 2;Sodium/potassium-transporting ATPase subunit alpha;Collagen alpha chain;Collagen alpha-1(XI) chain;Collagen alpha-1(IV) chain
Renin-angiotensin system	ko04614	5	5	fasciola_hepatica_prjeb25283|maker-scaffold10x_199_pilon-snap-gene-0.35;fasciola_hepatica_prjeb25283|maker-scaffold10x_205_pilon-snap-gene-0.60;fasciola_hepatica_prjeb25283|maker-scaffold10x_511_pilon-snap-gene-0.80;fasciola_hepatica_prjeb25283|maker-scaffold10x_469_pilon-snap-gene-0.86;fasciola_hepatica_prjeb25283|maker-scaffold10x_741_pilon-snap-gene-0.7	ko:K01322;ko:K13289;ko:K01393;ko:K01392;ko:K01285	Dipeptidyl peptidase 2;Lysosomal Pro-X carboxypeptidase;Thimet oligopeptidase;Prolyl endopeptidase;Carboxypeptidase
Th1 and Th2 cell differentiation	ko04658	4	3	fasciola_hepatica_prjeb25283|maker-scaffold10x_1678_pilon-snap-gene-0.0;fasciola_hepatica_prjeb25283|maker-scaffold10x_2264_pilon-snap-gene-0.9;fasciola_hepatica_prjeb25283|maker-scaffold10x_345_pilon-snap-gene-0.34;fasciola_hepatica_prjeb25283|maker-scaffold10x_58_pilon-snap-gene-0.136	ko:K04734;ko:K04371;ko:K02599	Stress-induced-phosphoprotein 1;Mitogen-activated protein kinase;Neurexin-1-alpha;Tenascin
Vitamin digestion and absorption	ko04977	7	2	fasciola_hepatica_prjeb25283|maker-scaffold10x_2630_pilon-augustus-gene-0.77;fasciola_hepatica_prjeb25283|maker-scaffold10x_338_pilon-augustus-gene-0.122;fasciola_hepatica_prjeb25283|maker-scaffold10x_878_pilon-snap-gene-0.55;fasciola_hepatica_prjeb25283|maker-scaffold10x_2630_pilon-snap-gene-0.6;fasciola_hepatica_prjeb25283|maker-scaffold10x_2630_pilon-snap-gene-0.8;fasciola_hepatica_prjeb25283|…	ko:K13885;ko:K14616	unnamed protein product;---NA---;CUB domain-containing protein;hypothetical protein FBUS_05950 [Fasciolopsis buski];hypothetical protein D915_010350;hypothetical protein D915_001441;Scavenger receptor class B member 1
Neutrophil extracellular trap formation	ko04613	19	13	fasciola_hepatica_prjeb25283|augustus_masked-scaffold10x_377_pilon-processed-gene-0.181;fasciola_hepatica_prjeb25283|maker-scaffold10x_1708_pilon-snap-gene-0.1;fasciola_hepatica_prjeb25283|maker-scaffold10x_24_pilon-snap-gene-0.35;fasciola_hepatica_prjeb25283|maker-scaffold10x_387_pilon-augustus-gene-0.58;fasciola_hepatica_prjeb25283|maker-scaffold10x_936_pilon-snap-gene-0.72;fasciola_hepatica_pr…	ko:K04368;ko:K04369;ko:K05863;ko:K05862;ko:K05692;ko:K04371;ko:K10802;ko:K04392;ko:K11253;ko:K11252;ko:K11251;ko:K11254;ko:K15040	Histone H3;High mobility group protein DSP1;Putative ras similarity family;Histone H2A;ADP/ATP translocase;Voltage-dependent anion-selective channel protein 1;Dorsal switch protein 1;Actin;Ras C3 botulinum toxin substrate 1;Actin;Histone H3;Cytoplasmic type actin 1;Mitogen-activated protein kinase;Voltage-dependent anion-selective channel protein 3;ADP/ATP translocase;Histone H2A;Dual specificity…
IL-17 signaling pathway	ko04657	7	6	fasciola_hepatica_prjeb25283|augustus_masked-scaffold10x_99_pilon-processed-gene-0.207;fasciola_hepatica_prjeb25283|maker-scaffold10x_1678_pilon-snap-gene-0.0;fasciola_hepatica_prjeb25283|maker-scaffold10x_2264_pilon-snap-gene-0.9;fasciola_hepatica_prjeb25283|augustus_masked-scaffold10x_99_pilon-processed-gene-0.196;fasciola_hepatica_prjeb25283|maker-scaffold10x_1075_pilon-augustus-gene-0.40;fasc…	ko:K04734;ko:K04371;ko:K12890;ko:K02187;ko:K09487;ko:K04079	Heat shock protein heat shock protein 90 alpha;Stress-induced-phosphoprotein 1;Mitogen-activated protein kinase;Heat shock protein heat shock protein 90 alpha;Septin-10;Caspase 3 apoptosis cysteine peptidase;Serine/arginine-rich splicing factor 1
Bile secretion	ko04976	11	10	fasciola_hepatica_prjeb25283|maker-scaffold10x_43_pilon-snap-gene-0.92;fasciola_hepatica_prjeb25283|maker-scaffold10x_251_pilon-snap-gene-0.12;fasciola_hepatica_prjeb25283|maker-scaffold10x_1280_pilon-snap-gene-0.7;fasciola_hepatica_prjeb25283|maker-scaffold10x_43_pilon-snap-gene-0.93;fasciola_hepatica_prjeb25283|maker-scaffold10x_464_pilon-augustus-gene-0.104;fasciola_hepatica_prjeb25283|maker-s…	ko:K05658;ko:K04632;ko:K13885;ko:K04345;ko:K01540;ko:K01539;ko:K07299;ko:K18245;ko:K08524;ko:K05659	Solute carrier family 2 facilitated glucose transporter member 3;GTP-binding regulatory protein Gs alpha-S chain;Sodium/potassium-transporting ATPase subunit beta;Glucose transporter;Polypyrimidine tract-binding protein 2;Sodium/potassium-transporting ATPase subunit alpha;Polypyrimidine tract-binding protein 2;cAMP-dependent protein kinase catalytic subunit alpha;Carbonic anhydrase VII;Scavenger …
Growth hormone synthesis, secretion and action	ko04935	5	7	fasciola_hepatica_prjeb25283|maker-scaffold10x_251_pilon-snap-gene-0.12;fasciola_hepatica_prjeb25283|maker-scaffold10x_2264_pilon-snap-gene-0.9;fasciola_hepatica_prjeb25283|maker-scaffold10x_1013_pilon-snap-gene-0.113;fasciola_hepatica_prjeb25283|maker-scaffold10x_1331_pilon-snap-gene-0.17;fasciola_hepatica_prjeb25283|maker-scaffold10x_1449_pilon-snap-gene-0.6	ko:K04634;ko:K04635;ko:K04632;ko:K04368;ko:K04369;ko:K04345;ko:K04371	GTP-binding regulatory protein Gs alpha-S chain;Mitogen-activated protein kinase;Dual specificity mitogen-activated protein kinase kinase mek-2;cAMP-dependent protein kinase catalytic subunit alpha;Heterotrimeric GTP-binding protein alpha subunit G-alpha-q
Cholesterol metabolism	ko04979	8	9	fasciola_hepatica_prjeb25283|maker-scaffold10x_442_pilon-snap-gene-0.18;fasciola_hepatica_prjeb25283|maker-scaffold10x_408_pilon-snap-gene-0.62;fasciola_hepatica_prjeb25283|maker-scaffold10x_259_pilon-snap-gene-0.108;fasciola_hepatica_prjeb25283|maker-scaffold10x_1847_pilon-snap-gene-0.20;fasciola_hepatica_prjeb25283|maker-scaffold10x_265_pilon-snap-gene-0.26;fasciola_hepatica_prjeb25283|maker-sc…	ko:K13443;ko:K10707;ko:K12385;ko:K13885;ko:K06259;ko:K05862;ko:K06233;ko:K06096;ko:K15040	Low-density lipoprotein receptor (Ldl);Voltage-dependent anion-selective channel protein 3;Niemann-Pick C1 protein;Epididymal secretory protein E1;Epididymal secretory protein E1 family protein;Scavenger receptor class B member 1;Voltage-dependent anion-selective channel protein 1;Vesicle-associated membrane protein-associated protein A
Th17 cell differentiation	ko04659	6	4	fasciola_hepatica_prjeb25283|augustus_masked-scaffold10x_99_pilon-processed-gene-0.207;fasciola_hepatica_prjeb25283|maker-scaffold10x_1678_pilon-snap-gene-0.0;fasciola_hepatica_prjeb25283|maker-scaffold10x_2264_pilon-snap-gene-0.9;fasciola_hepatica_prjeb25283|augustus_masked-scaffold10x_99_pilon-processed-gene-0.196;fasciola_hepatica_prjeb25283|maker-scaffold10x_464_pilon-augustus-gene-0.104;fasc…	ko:K04734;ko:K04371;ko:K08524;ko:K04079	Heat shock protein heat shock protein 90 alpha;Stress-induced-phosphoprotein 1;Mitogen-activated protein kinase;Heat shock protein heat shock protein 90 alpha;Polypyrimidine tract-binding protein 2;Polypyrimidine tract-binding protein 2
Mineral absorption	ko04978	6	4	fasciola_hepatica_prjeb25283|maker-scaffold10x_135_pilon-snap-gene-0.38;fasciola_hepatica_prjeb25283|maker-scaffold10x_1280_pilon-snap-gene-0.7;fasciola_hepatica_prjeb25283|maker-scaffold10x_783_pilon-augustus-gene-0.27;fasciola_hepatica_prjeb25283|maker-scaffold10x_145_pilon-snap-gene-0.10;fasciola_hepatica_prjeb25283|maker-scaffold10x_345_pilon-snap-gene-0.36;fasciola_hepatica_prjeb25283|maker-…	ko:K01539;ko:K00522;ko:K01540;ko:K05850	Ferritin;Sodium/potassium-transporting ATPase subunit beta;Ferritin;Ferritin;Sodium/potassium-transporting ATPase subunit alpha;Calcium-transporting ATPase
Axon guidance	ko04360	17	11	fasciola_hepatica_prjeb25283|maker-scaffold10x_99_pilon-snap-gene-0.91;fasciola_hepatica_prjeb25283|maker-scaffold10x_1820_pilon-augustus-gene-0.26;fasciola_hepatica_prjeb25283|maker-scaffold10x_24_pilon-snap-gene-0.35;fasciola_hepatica_prjeb25283|maker-scaffold10x_1820_pilon-snap-gene-0.5;fasciola_hepatica_prjeb25283|maker-scaffold10x_306_pilon-snap-gene-0.15;fasciola_hepatica_prjeb25283|maker-s…	ko:K04513;ko:K07528;ko:K05765;ko:K12757;ko:K04393;ko:K04371;ko:K04409;ko:K05719;ko:K06272;ko:K04392;ko:K04515	Ras GTP-binding protein Rho1;Protein fem-1;Putative ras similarity family;M3K12;Ras GTP-binding protein Rho1;Calcium/calmodulin-dependent protein kinase;Dihydropyrimidinase;Putative Cofilin actophorin;Nonmuscle myosin II regulatory light chain;Calmodulin;Cell division control protein 42 homolog;Ras C3 botulinum toxin substrate 1;Mitogen-activated protein kinase;Serine/threonine-protein kinase PAK…
Axon regeneration	ko04361	15	10	fasciola_hepatica_prjeb25283|maker-scaffold10x_99_pilon-snap-gene-0.91;fasciola_hepatica_prjeb25283|maker-scaffold10x_381_pilon-snap-gene-0.33;fasciola_hepatica_prjeb25283|maker-scaffold10x_24_pilon-snap-gene-0.35;fasciola_hepatica_prjeb25283|maker-scaffold10x_306_pilon-snap-gene-0.15;fasciola_hepatica_prjeb25283|maker-scaffold10x_1331_pilon-snap-gene-0.17;fasciola_hepatica_prjeb25283|maker-scaff…	ko:K04513;ko:K04634;ko:K11593;ko:K04632;ko:K04534;ko:K10393;ko:K02599;ko:K04345;ko:K04392;ko:K15528	Ras GTP-binding protein Rho1;Guanine nucleotide binding protein (G protein) alpha o polypeptide;Putative ras similarity family;Ras GTP-binding protein Rho1;cAMP-dependent protein kinase catalytic subunit alpha;Heterotrimeric GTP-binding protein alpha subunit G-alpha-q;Eukaryotic translation initiation factor 2c;Amidase;Ras C3 botulinum toxin substrate 1;Amidase;GTP-binding regulatory protein Gs a…
Dorso-ventral axis formation	ko04320	5	4	fasciola_hepatica_prjeb25283|maker-scaffold10x_2264_pilon-snap-gene-0.9;fasciola_hepatica_prjeb25283|maker-scaffold10x_1178_pilon-snap-gene-0.34;fasciola_hepatica_prjeb25283|maker-scaffold10x_1013_pilon-snap-gene-0.113;fasciola_hepatica_prjeb25283|maker-scaffold10x_345_pilon-snap-gene-0.34;fasciola_hepatica_prjeb25283|maker-scaffold10x_58_pilon-snap-gene-0.136	ko:K04371;ko:K04368;ko:K02599;ko:K03102	Mitogen-activated protein kinase;Heterogeneous nuclear ribonucleoprotein A/B;Dual specificity mitogen-activated protein kinase kinase mek-2;Neurexin-1-alpha;Tenascin
Aldosterone-regulated sodium reabsorption	ko04960	4	4	fasciola_hepatica_prjeb25283|maker-scaffold10x_2264_pilon-snap-gene-0.9;fasciola_hepatica_prjeb25283|maker-scaffold10x_1280_pilon-snap-gene-0.7;fasciola_hepatica_prjeb25283|maker-scaffold10x_345_pilon-snap-gene-0.36;fasciola_hepatica_prjeb25283|maker-scaffold10x_203_pilon-snap-gene-0.84	ko:K01539;ko:K04371;ko:K13358;ko:K01540	Mitogen-activated protein kinase;Sodium/potassium-transporting ATPase subunit beta;Sodium/potassium-transporting ATPase subunit alpha;Na(+)/H(+) exchange regulatory cofactor NHE-RF
Hematopoietic cell lineage	ko04640	4	5	fasciola_hepatica_prjeb25283|maker-scaffold10x_503_pilon-snap-gene-0.68;fasciola_hepatica_prjeb25283|maker-scaffold10x_453_pilon-snap-gene-0.2;fasciola_hepatica_prjeb25283|maker-scaffold10x_815_pilon-snap-gene-0.9;fasciola_hepatica_prjeb25283|maker-scaffold10x_451_pilon-snap-gene-0.38	ko:K06484;ko:K06483;ko:K06262;ko:K06259;ko:K06460	Integrin alpha ina-1;Septin-5;Scavenger receptor class B member 1;Tetraspanin
Long-term potentiation	ko04720	12	10	fasciola_hepatica_prjeb25283|maker-scaffold10x_281_pilon-snap-gene-0.185;fasciola_hepatica_prjeb25283|maker-scaffold10x_2264_pilon-snap-gene-0.9;fasciola_hepatica_prjeb25283|maker-scaffold10x_966_pilon-snap-gene-0.75;fasciola_hepatica_prjeb25283|maker-scaffold10x_157_pilon-snap-gene-0.182;fasciola_hepatica_prjeb25283|maker-scaffold10x_749_pilon-snap-gene-0.130;fasciola_hepatica_prjeb25283|maker-s…	ko:K07836;ko:K04634;ko:K04368;ko:K04369;ko:K06269;ko:K04345;ko:K04353;ko:K02183;ko:K04371;ko:K04515	Serine/threonine-protein phosphatase;Mitogen-activated protein kinase;Peptidylprolyl isomerase;Ras protein Rap 1b;CaM3;Calcium/calmodulin-dependent protein kinase;Dual specificity mitogen-activated protein kinase kinase mek-2;cAMP-dependent protein kinase catalytic subunit alpha;Heterotrimeric GTP-binding protein alpha subunit G-alpha-q;Serine/threonine-protein phosphatase;Calmodulin-like protein…
Vasopressin-regulated water reabsorption	ko04962	13	12	fasciola_hepatica_prjeb25283|maker-scaffold10x_298_pilon-snap-gene-0.30;fasciola_hepatica_prjeb25283|maker-scaffold10x_259_pilon-snap-gene-0.109;fasciola_hepatica_prjeb25283|snap_masked-scaffold10x_2595_pilon-processed-gene-0.0;fasciola_hepatica_prjeb25283|maker-scaffold10x_48_pilon-augustus-gene-0.54;fasciola_hepatica_prjeb25283|maker-scaffold10x_338_pilon-pred_gff_StringTie-gene-0.15;fasciola_h…	ko:K12462;ko:K07889;ko:K07905;ko:K04632;ko:K07888;ko:K04345;ko:K06027;ko:K10424;ko:K10413;ko:K10418;ko:K10416;ko:K04648	Dynein light chain;RHO protein GDP dissociation inhibitor;Ras protein Rab-5C;Dynein light chain;Dynein light chain;Dynein light intermediate chain;Dynactin subunit 2-B;cAMP-dependent protein kinase catalytic subunit alpha;Dynactin subunit 1;Rab GTPase;Dynein heavy chain 1 cytosolic;GTP-binding regulatory protein Gs alpha-S chain;Vesicle-fusing ATPase
Endocrine and other factor-regulated calcium reabsorption	ko04961	10	10	fasciola_hepatica_prjeb25283|maker-scaffold10x_251_pilon-snap-gene-0.12;fasciola_hepatica_prjeb25283|maker-scaffold10x_1280_pilon-snap-gene-0.7;fasciola_hepatica_prjeb25283|maker-scaffold10x_1420_pilon-snap-gene-0.55;fasciola_hepatica_prjeb25283|maker-scaffold10x_303_pilon-snap-gene-0.33;fasciola_hepatica_prjeb25283|maker-scaffold10x_345_pilon-snap-gene-0.36;fasciola_hepatica_prjeb25283|maker-sca…	ko:K04634;ko:K04646;ko:K04632;ko:K04345;ko:K01540;ko:K05850;ko:K01528;ko:K01539;ko:K11825;ko:K14757	GTP-binding regulatory protein Gs alpha-S chain;Sodium/potassium-transporting ATPase subunit beta;Dynamin GTPase;AP complex subunit beta;Sodium/potassium-transporting ATPase subunit alpha;cAMP-dependent protein kinase catalytic subunit alpha;Calcium-transporting ATPase;Clathrin heavy chain;Heterotrimeric GTP-binding protein alpha subunit G-alpha-q;Calbindin
Neurotrophin signaling pathway	ko04722	16	14	fasciola_hepatica_prjeb25283|maker-scaffold10x_1678_pilon-snap-gene-0.0;fasciola_hepatica_prjeb25283|maker-scaffold10x_99_pilon-snap-gene-0.91;fasciola_hepatica_prjeb25283|maker-scaffold10x_24_pilon-snap-gene-0.35;fasciola_hepatica_prjeb25283|maker-scaffold10x_259_pilon-snap-gene-0.109;fasciola_hepatica_prjeb25283|maker-scaffold10x_306_pilon-snap-gene-0.15;fasciola_hepatica_prjeb25283|maker-scaff…	ko:K04513;ko:K07836;ko:K04734;ko:K04368;ko:K04369;ko:K04353;ko:K03176;ko:K06630;ko:K02183;ko:K04393;ko:K04371;ko:K04392;ko:K12462;ko:K04515	Stress-induced-phosphoprotein 1;Ras GTP-binding protein Rho1;Putative ras similarity family;RHO protein GDP dissociation inhibitor;Ras GTP-binding protein Rho1;Ras protein Rap 1b;Calcium/calmodulin-dependent protein kinase;Calcium-binding protein;Cell division control protein 42 homolog;Ras C3 botulinum toxin substrate 1;Uncharacterized protein;Mitogen-activated protein kinase;14-3-3 protein epsi…
Proximal tubule bicarbonate reclamation	ko04964	9	7	fasciola_hepatica_prjeb25283|maker-scaffold10x_1280_pilon-snap-gene-0.7;fasciola_hepatica_prjeb25283|maker-scaffold10x_476_pilon-augustus-gene-0.54;fasciola_hepatica_prjeb25283|maker-scaffold10x_61_pilon-snap-gene-0.46;fasciola_hepatica_prjeb25283|maker-scaffold10x_286_pilon-snap-gene-0.7;fasciola_hepatica_prjeb25283|maker-scaffold10x_345_pilon-snap-gene-0.36;fasciola_hepatica_prjeb25283|maker-sc…	ko:K01596;ko:K13577;ko:K00025;ko:K00261;ko:K01540;ko:K01539;ko:K18245	Sodium/potassium-transporting ATPase subunit beta;Phosphoenolpyruvate carboxykinase (GTP);Phosphoenolpyruvate carboxykinase (GTP) (Fragment);Mitochondrial substrate solute carrier;Sodium/potassium-transporting ATPase subunit alpha;Carbonic anhydrase VII;Malate dehydrogenase;Putative mitochondrial ribosomal protein l12 strongylocentrotus purpuratus;Glutamate dehydrogenase
Adipocytokine signaling pathway	ko04920	9	7	fasciola_hepatica_prjeb25283|maker-scaffold10x_1678_pilon-snap-gene-0.0;fasciola_hepatica_prjeb25283|maker-scaffold10x_43_pilon-snap-gene-0.92;fasciola_hepatica_prjeb25283|maker-scaffold10x_43_pilon-snap-gene-0.93;fasciola_hepatica_prjeb25283|maker-scaffold10x_476_pilon-augustus-gene-0.54;fasciola_hepatica_prjeb25283|maker-scaffold10x_61_pilon-snap-gene-0.46;fasciola_hepatica_prjeb25283|maker-sca…	ko:K04734;ko:K01596;ko:K07191;ko:K06259;ko:K07299;ko:K08524;ko:K01897	Stress-induced-phosphoprotein 1;Solute carrier family 2 facilitated glucose transporter member 3;Glucose transporter;Phosphoenolpyruvate carboxykinase (GTP);Phosphoenolpyruvate carboxykinase (GTP) (Fragment);Polypyrimidine tract-binding protein 2;Polypyrimidine tract-binding protein 2;Scavenger receptor class B member 1;Long-chain-fatty-acid--CoA ligase
Synaptic vesicle cycle	ko04721	13	12	fasciola_hepatica_prjeb25283|maker-scaffold10x_920_pilon-snap-gene-0.36;fasciola_hepatica_prjeb25283|maker-scaffold10x_259_pilon-snap-gene-0.114;fasciola_hepatica_prjeb25283|maker-scaffold10x_453_pilon-snap-gene-0.3;fasciola_hepatica_prjeb25283|maker-scaffold10x_2403_pilon-snap-gene-0.22;fasciola_hepatica_prjeb25283|maker-scaffold10x_223_pilon-snap-gene-0.8;fasciola_hepatica_prjeb25283|maker-scaf…	ko:K05614;ko:K02147;ko:K05613;ko:K04646;ko:K02154;ko:K08155;ko:K06027;ko:K02145;ko:K02150;ko:K01528;ko:K15296;ko:K11825	V-type proton ATPase catalytic subunit A;Amino acid transporter;V-type proton ATPase subunit a;Synaptic vesicular amine transporter;Vacuolar proton pump subunit B;ATP synthase, subunit E;V-type proton ATPase subunit a;Vesicle-fusing ATPase;Dynamin GTPase;Beta-soluble NSF attachment protein isoform B;AP complex subunit beta;Clathrin heavy chain;unnamed protein product, partial
Glucagon signaling pathway	ko04922	21	16	fasciola_hepatica_prjeb25283|maker-scaffold10x_43_pilon-snap-gene-0.92;fasciola_hepatica_prjeb25283|maker-scaffold10x_43_pilon-snap-gene-0.93;fasciola_hepatica_prjeb25283|maker-scaffold10x_606_pilon-snap-gene-0.33;fasciola_hepatica_prjeb25283|maker-scaffold10x_1906_pilon-snap-gene-0.17;fasciola_hepatica_prjeb25283|maker-scaffold10x_1331_pilon-snap-gene-0.17;fasciola_hepatica_prjeb25283|maker-scaf…	ko:K04634;ko:K01596;ko:K00850;ko:K04632;ko:K03841;ko:K00873;ko:K00162;ko:K04345;ko:K00693;ko:K02183;ko:K07299;ko:K00161;ko:K00016;ko:K00688;ko:K04515;ko:K01834	Solute carrier family 2 facilitated glucose transporter member 3;Glucose transporter;Glycogen;Calcium/calmodulin-dependent protein kinase;cAMP-dependent protein kinase catalytic subunit alpha;Fructose-bisphosphatase;Pyruvate dehydrogenase E1 component subunit alpha;Heterotrimeric GTP-binding protein alpha subunit G-alpha-q;Putative pyrophosphate-dependent phosphofructo-1-kinase;Calcium-binding pr…
Glutamatergic synapse	ko04724	8	10	fasciola_hepatica_prjeb25283|maker-scaffold10x_149_pilon-augustus-gene-0.77;fasciola_hepatica_prjeb25283|maker-scaffold10x_381_pilon-snap-gene-0.33;fasciola_hepatica_prjeb25283|maker-scaffold10x_251_pilon-snap-gene-0.12;fasciola_hepatica_prjeb25283|maker-scaffold10x_2264_pilon-snap-gene-0.9;fasciola_hepatica_prjeb25283|maker-scaffold10x_724_pilon-pred_gff_StringTie-gene-0.61;fasciola_hepatica_prj…	ko:K05614;ko:K04634;ko:K04536;ko:K05613;ko:K04632;ko:K04534;ko:K04345;ko:K04371;ko:K04537;ko:K04538	Guanine nucleotide-binding protein subunit beta;Guanine nucleotide binding protein (G protein) alpha o polypeptide;GTP-binding regulatory protein Gs alpha-S chain;Mitogen-activated protein kinase;Heterotrimeric guanine nucleotide-binding protein beta subunit;Amino acid transporter;cAMP-dependent protein kinase catalytic subunit alpha;Heterotrimeric GTP-binding protein alpha subunit G-alpha-q
Collecting duct acid secretion	ko04966	7	6	fasciola_hepatica_prjeb25283|maker-scaffold10x_223_pilon-snap-gene-0.8;fasciola_hepatica_prjeb25283|maker-scaffold10x_88_pilon-snap-gene-0.7;fasciola_hepatica_prjeb25283|maker-scaffold10x_453_pilon-snap-gene-0.1;fasciola_hepatica_prjeb25283|maker-scaffold10x_920_pilon-snap-gene-0.36;fasciola_hepatica_prjeb25283|maker-scaffold10x_204_pilon-snap-gene-0.39;fasciola_hepatica_prjeb25283|maker-scaffold…	ko:K02147;ko:K02150;ko:K18245;ko:K01543;ko:K02154;ko:K02145	Vacuolar proton pump subunit B;ATP synthase, subunit E;V-type proton ATPase subunit a;V-type proton ATPase catalytic subunit A;Putative sodium/potassium-transporting ATPase subunit beta-3;V-type proton ATPase subunit a;Carbonic anhydrase VII
Retrograde endocannabinoid signaling	ko04723	28	27	fasciola_hepatica_prjeb25283|maker-scaffold10x_1304_pilon-snap-gene-0.46;fasciola_hepatica_prjeb25283|maker-scaffold10x_1856_pilon-snap-gene-0.2;fasciola_hepatica_prjeb25283|maker-scaffold10x_58_pilon-snap-gene-0.133;fasciola_hepatica_prjeb25283|maker-scaffold10x_1331_pilon-snap-gene-0.17;fasciola_hepatica_prjeb25283|maker-scaffold10x_628_pilon-snap-gene-0.29;fasciola_hepatica_prjeb25283|maker-sc…	ko:K03952;ko:K03951;ko:K04345;ko:K03949;ko:K03945;ko:K03946;ko:K03965;ko:K04537;ko:K03943;ko:K04538;ko:K03941;ko:K04634;ko:K04536;ko:K03942;ko:K03940;ko:K04534;ko:K03960;ko:K04371;ko:K15528;ko:K11351;ko:K03938;ko:K03936;ko:K03937;ko:K03934;ko:K03935;ko:K03954;ko:K03955	Complex I-49kD;Uncharacterized protein;NADH dehydrogenase;cAMP-dependent protein kinase catalytic subunit alpha;NADH dehydrogenase;Heterotrimeric guanine nucleotide-binding protein beta subunit;NADH dehydrogenase;---NA---;NADH dehydrogenase;NADH dehydrogenase;[NiFe]-hydrogenase-3-type complex small subunit/NADH:quinone oxidoreductase subunit NuoB;NADH:ubiquinone oxidoreductase 51kDa subunit conse…
Oxytocin signaling pathway	ko04921	20	14	fasciola_hepatica_prjeb25283|maker-scaffold10x_99_pilon-snap-gene-0.91;fasciola_hepatica_prjeb25283|maker-scaffold10x_381_pilon-snap-gene-0.33;fasciola_hepatica_prjeb25283|maker-scaffold10x_306_pilon-snap-gene-0.15;fasciola_hepatica_prjeb25283|maker-scaffold10x_1906_pilon-snap-gene-0.17;fasciola_hepatica_prjeb25283|maker-scaffold10x_1331_pilon-snap-gene-0.17;fasciola_hepatica_prjeb25283|maker-sca…	ko:K04513;ko:K04634;ko:K04632;ko:K04368;ko:K04534;ko:K04369;ko:K04345;ko:K06269;ko:K03234;ko:K02183;ko:K05692;ko:K04371;ko:K12751;ko:K04515	Ras GTP-binding protein Rho1;Guanine nucleotide binding protein (G protein) alpha o polypeptide;Ras GTP-binding protein Rho1;Calcium/calmodulin-dependent protein kinase;cAMP-dependent protein kinase catalytic subunit alpha;Heterotrimeric GTP-binding protein alpha subunit G-alpha-q;Serine/threonine-protein phosphatase;Calcium-binding protein;Actin;Serine/threonine-protein phosphatase;Actin;GTP-bin…
Serotonergic synapse	ko04726	11	11	fasciola_hepatica_prjeb25283|maker-scaffold10x_149_pilon-augustus-gene-0.77;fasciola_hepatica_prjeb25283|maker-scaffold10x_381_pilon-snap-gene-0.33;fasciola_hepatica_prjeb25283|maker-scaffold10x_251_pilon-snap-gene-0.12;fasciola_hepatica_prjeb25283|maker-scaffold10x_2264_pilon-snap-gene-0.9;fasciola_hepatica_prjeb25283|maker-scaffold10x_724_pilon-pred_gff_StringTie-gene-0.61;fasciola_hepatica_prj…	ko:K04634;ko:K04536;ko:K04632;ko:K04368;ko:K04534;ko:K02187;ko:K08155;ko:K04345;ko:K04371;ko:K04537;ko:K04538	Guanine nucleotide-binding protein subunit beta;Guanine nucleotide binding protein (G protein) alpha o polypeptide;GTP-binding regulatory protein Gs alpha-S chain;Mitogen-activated protein kinase;Heterotrimeric guanine nucleotide-binding protein beta subunit;Caspase 3 apoptosis cysteine peptidase;Dual specificity mitogen-activated protein kinase kinase mek-2;cAMP-dependent protein kinase catalyti…
Renin secretion	ko04924	16	5	fasciola_hepatica_prjeb25283|maker-scaffold10x_1382_pilon-snap-gene-0.57;fasciola_hepatica_prjeb25283|maker-scaffold10x_1331_pilon-snap-gene-0.17;fasciola_hepatica_prjeb25283|maker-scaffold10x_1_pilon-pred_gff_StringTie-gene-0.86;fasciola_hepatica_prjeb25283|maker-scaffold10x_45_pilon-snap-gene-0.54;fasciola_hepatica_prjeb25283|maker-scaffold10x_1449_pilon-snap-gene-0.6;fasciola_hepatica_prjeb252…	ko:K04634;ko:K02183;ko:K04632;ko:K04345;ko:K01363	Papain family cysteine protease;cAMP-dependent protein kinase catalytic subunit alpha;Cathepsin B;Cathepsin B;Heterotrimeric GTP-binding protein alpha subunit G-alpha-q;Calcium-binding protein;Cathepsin B;GTP-binding regulatory protein Gs alpha-S chain;Vitellogenic cathepsin-B like protease;CaM3;Fragile X mental retardation protein 1 (Fragment);Cathepsin B endopeptidase;Cathepsin B endopeptidase;…
Cholinergic synapse	ko04725	8	10	fasciola_hepatica_prjeb25283|maker-scaffold10x_149_pilon-augustus-gene-0.77;fasciola_hepatica_prjeb25283|maker-scaffold10x_381_pilon-snap-gene-0.33;fasciola_hepatica_prjeb25283|maker-scaffold10x_2264_pilon-snap-gene-0.9;fasciola_hepatica_prjeb25283|maker-scaffold10x_724_pilon-pred_gff_StringTie-gene-0.61;fasciola_hepatica_prjeb25283|maker-scaffold10x_1906_pilon-snap-gene-0.17;fasciola_hepatica_pr…	ko:K04634;ko:K04536;ko:K04635;ko:K04368;ko:K04534;ko:K04345;ko:K04371;ko:K04537;ko:K04515;ko:K04538	Guanine nucleotide-binding protein subunit beta;Guanine nucleotide binding protein (G protein) alpha o polypeptide;Mitogen-activated protein kinase;Heterotrimeric guanine nucleotide-binding protein beta subunit;Calcium/calmodulin-dependent protein kinase;Dual specificity mitogen-activated protein kinase kinase mek-2;cAMP-dependent protein kinase catalytic subunit alpha;Heterotrimeric GTP-binding …
Regulation of lipolysis in adipocytes	ko04923	2	2	fasciola_hepatica_prjeb25283|maker-scaffold10x_251_pilon-snap-gene-0.12;fasciola_hepatica_prjeb25283|maker-scaffold10x_1331_pilon-snap-gene-0.17	ko:K04345;ko:K04632	GTP-binding regulatory protein Gs alpha-S chain;cAMP-dependent protein kinase catalytic subunit alpha
Relaxin signaling pathway	ko04926	13	13	fasciola_hepatica_prjeb25283|maker-scaffold10x_1678_pilon-snap-gene-0.0;fasciola_hepatica_prjeb25283|maker-scaffold10x_445_pilon-snap-gene-0.20;fasciola_hepatica_prjeb25283|maker-scaffold10x_381_pilon-snap-gene-0.33;fasciola_hepatica_prjeb25283|maker-scaffold10x_1331_pilon-snap-gene-0.17;fasciola_hepatica_prjeb25283|maker-scaffold10x_149_pilon-augustus-gene-0.77;fasciola_hepatica_prjeb25283|maker…	ko:K04734;ko:K04536;ko:K04632;ko:K04368;ko:K04534;ko:K04369;ko:K06237;ko:K04345;ko:K06236;ko:K04371;ko:K19720;ko:K04537;ko:K04538	Stress-induced-phosphoprotein 1;Type IV collagen alpha 1 chain;Guanine nucleotide binding protein (G protein) alpha o polypeptide;cAMP-dependent protein kinase catalytic subunit alpha;Guanine nucleotide-binding protein subunit beta;GTP-binding regulatory protein Gs alpha-S chain;Mitogen-activated protein kinase;Heterotrimeric guanine nucleotide-binding protein beta subunit;Fibrillar collagen chai…
Dopaminergic synapse	ko04728	22	15	fasciola_hepatica_prjeb25283|maker-scaffold10x_381_pilon-snap-gene-0.33;fasciola_hepatica_prjeb25283|maker-scaffold10x_809_pilon-snap-gene-0.12;fasciola_hepatica_prjeb25283|maker-scaffold10x_1906_pilon-snap-gene-0.17;fasciola_hepatica_prjeb25283|maker-scaffold10x_1331_pilon-snap-gene-0.17;fasciola_hepatica_prjeb25283|maker-scaffold10x_374_pilon-snap-gene-0.40;fasciola_hepatica_prjeb25283|maker-sc…	ko:K04634;ko:K04536;ko:K04632;ko:K04534;ko:K03456;ko:K04345;ko:K06269;ko:K02183;ko:K04382;ko:K08155;ko:K10396;ko:K11584;ko:K04515;ko:K04537;ko:K04538	Guanine nucleotide binding protein (G protein) alpha o polypeptide;Serine/threonine protein phosphatase 2A regulatory subunit;Calcium/calmodulin-dependent protein kinase;cAMP-dependent protein kinase catalytic subunit alpha;Kinesin protein;Heterotrimeric GTP-binding protein alpha subunit G-alpha-q;Serine/threonine-protein phosphatase 2A regulatory subunit A alpha isoform;Serine/threonine-protein …
Aldosterone synthesis and secretion	ko04925	11	10	fasciola_hepatica_prjeb25283|maker-scaffold10x_251_pilon-snap-gene-0.12;fasciola_hepatica_prjeb25283|maker-scaffold10x_1280_pilon-snap-gene-0.7;fasciola_hepatica_prjeb25283|maker-scaffold10x_345_pilon-snap-gene-0.36;fasciola_hepatica_prjeb25283|maker-scaffold10x_749_pilon-snap-gene-0.130;fasciola_hepatica_prjeb25283|maker-scaffold10x_1906_pilon-snap-gene-0.17;fasciola_hepatica_prjeb25283|maker-sc…	ko:K04634;ko:K04635;ko:K04632;ko:K13885;ko:K04345;ko:K01540;ko:K05850;ko:K01539;ko:K02183;ko:K04515	GTP-binding regulatory protein Gs alpha-S chain;Sodium/potassium-transporting ATPase subunit beta;Sodium/potassium-transporting ATPase subunit alpha;CaM3;Calcium/calmodulin-dependent protein kinase;cAMP-dependent protein kinase catalytic subunit alpha;Calcium-transporting ATPase;Scavenger receptor class B member 1;Heterotrimeric GTP-binding protein alpha subunit G-alpha-q;Calmodulin-like protein …
GABAergic synapse	ko04727	6	7	fasciola_hepatica_prjeb25283|maker-scaffold10x_732_pilon-pred_gff_StringTie-gene-0.52;fasciola_hepatica_prjeb25283|maker-scaffold10x_149_pilon-augustus-gene-0.77;fasciola_hepatica_prjeb25283|maker-scaffold10x_381_pilon-snap-gene-0.33;fasciola_hepatica_prjeb25283|maker-scaffold10x_724_pilon-pred_gff_StringTie-gene-0.61;fasciola_hepatica_prjeb25283|maker-scaffold10x_21_pilon-snap-gene-0.44;fasciola…	ko:K04536;ko:K08341;ko:K04534;ko:K06027;ko:K04345;ko:K04537;ko:K04538	Gamma-aminobutyric acid receptor-associated protein 2;Guanine nucleotide-binding protein subunit beta;Guanine nucleotide binding protein (G protein) alpha o polypeptide;Heterotrimeric guanine nucleotide-binding protein beta subunit;Vesicle-fusing ATPase;cAMP-dependent protein kinase catalytic subunit alpha
Parathyroid hormone synthesis, secretion and action	ko04928	12	11	fasciola_hepatica_prjeb25283|maker-scaffold10x_815_pilon-snap-gene-0.5;fasciola_hepatica_prjeb25283|maker-scaffold10x_99_pilon-snap-gene-0.91;fasciola_hepatica_prjeb25283|maker-scaffold10x_251_pilon-snap-gene-0.12;fasciola_hepatica_prjeb25283|maker-scaffold10x_2264_pilon-snap-gene-0.9;fasciola_hepatica_prjeb25283|maker-scaffold10x_306_pilon-snap-gene-0.15;fasciola_hepatica_prjeb25283|maker-scaffo…	ko:K04513;ko:K04634;ko:K04635;ko:K04632;ko:K04368;ko:K04345;ko:K13365;ko:K13293;ko:K04371;ko:K08524;ko:K03626	Phosphodiesterase;Ras GTP-binding protein Rho1;GTP-binding regulatory protein Gs alpha-S chain;Mitogen-activated protein kinase;Ras GTP-binding protein Rho1;Polypyrimidine tract-binding protein 2;Polypyrimidine tract-binding protein 2;Dual specificity mitogen-activated protein kinase kinase mek-2;cAMP-dependent protein kinase catalytic subunit alpha;Na(+)/H(+) exchange regulatory cofactor NHE-RF;…
Cortisol synthesis and secretion	ko04927	4	5	fasciola_hepatica_prjeb25283|maker-scaffold10x_251_pilon-snap-gene-0.12;fasciola_hepatica_prjeb25283|maker-scaffold10x_1331_pilon-snap-gene-0.17;fasciola_hepatica_prjeb25283|maker-scaffold10x_815_pilon-snap-gene-0.9;fasciola_hepatica_prjeb25283|maker-scaffold10x_1449_pilon-snap-gene-0.6	ko:K04634;ko:K04635;ko:K04632;ko:K13885;ko:K04345	GTP-binding regulatory protein Gs alpha-S chain;cAMP-dependent protein kinase catalytic subunit alpha;Scavenger receptor class B member 1;Heterotrimeric GTP-binding protein alpha subunit G-alpha-q
GnRH secretion	ko04929	3	5	fasciola_hepatica_prjeb25283|maker-scaffold10x_2264_pilon-snap-gene-0.9;fasciola_hepatica_prjeb25283|maker-scaffold10x_1013_pilon-snap-gene-0.113;fasciola_hepatica_prjeb25283|maker-scaffold10x_1449_pilon-snap-gene-0.6	ko:K04634;ko:K04635;ko:K04371;ko:K04368;ko:K04369	Mitogen-activated protein kinase;Dual specificity mitogen-activated protein kinase kinase mek-2;Heterotrimeric GTP-binding protein alpha subunit G-alpha-q
Vascular smooth muscle contraction	ko04270	15	12	fasciola_hepatica_prjeb25283|maker-scaffold10x_99_pilon-snap-gene-0.91;fasciola_hepatica_prjeb25283|maker-scaffold10x_306_pilon-snap-gene-0.15;fasciola_hepatica_prjeb25283|augustus_masked-scaffold10x_1302_pilon-processed-gene-0.32;fasciola_hepatica_prjeb25283|maker-scaffold10x_1331_pilon-snap-gene-0.17;fasciola_hepatica_prjeb25283|maker-scaffold10x_1449_pilon-snap-gene-0.6;fasciola_hepatica_prjeb…	ko:K04513;ko:K04634;ko:K04635;ko:K04632;ko:K04368;ko:K04369;ko:K04345;ko:K06269;ko:K10352;ko:K12751;ko:K02183;ko:K04371	Ras GTP-binding protein Rho1;Ras GTP-binding protein Rho1;Paramyosin;cAMP-dependent protein kinase catalytic subunit alpha;Heterotrimeric GTP-binding protein alpha subunit G-alpha-q;Serine/threonine-protein phosphatase;Calcium-binding protein;Serine/threonine-protein phosphatase;GTP-binding regulatory protein Gs alpha-S chain;Mitogen-activated protein kinase;Peptidylprolyl isomerase;Essential myo…
Leukocyte transendothelial migration	ko04670	19	13	fasciola_hepatica_prjeb25283|maker-scaffold10x_99_pilon-snap-gene-0.91;fasciola_hepatica_prjeb25283|maker-scaffold10x_24_pilon-snap-gene-0.35;fasciola_hepatica_prjeb25283|maker-scaffold10x_306_pilon-snap-gene-0.15;fasciola_hepatica_prjeb25283|maker-scaffold10x_157_pilon-snap-gene-0.182;fasciola_hepatica_prjeb25283|maker-scaffold10x_362_pilon-augustus-gene-0.60;fasciola_hepatica_prjeb25283|maker-s…	ko:K04513;ko:K07836;ko:K05700;ko:K05699;ko:K05763;ko:K04353;ko:K12757;ko:K05760;ko:K04393;ko:K05692;ko:K06483;ko:K04392;ko:K05719	Ras GTP-binding protein Rho1;Putative ras similarity family;Ras GTP-binding protein Rho1;Ras protein Rap 1b;Alpha actinin sarcomeric;Nonmuscle myosin II regulatory light chain;Calmodulin;Cell division control protein 42 homolog;Actin;Ras C3 botulinum toxin substrate 1;Actin;Integrin alpha ina-1;Cytoplasmic type actin 1;Vinculin;Four and a half LIM domains protein 3;Putative merlin/moesin/ezrin/ra…
Intestinal immune network for IgA production	ko04672	1	1	fasciola_hepatica_prjeb25283|maker-scaffold10x_503_pilon-snap-gene-0.68	ko:K06483	Integrin alpha ina-1
Inflammatory mediator regulation of TRP channels	ko04750	11	7	fasciola_hepatica_prjeb25283|maker-scaffold10x_281_pilon-snap-gene-0.185;fasciola_hepatica_prjeb25283|maker-scaffold10x_251_pilon-snap-gene-0.12;fasciola_hepatica_prjeb25283|maker-scaffold10x_749_pilon-snap-gene-0.125;fasciola_hepatica_prjeb25283|maker-scaffold10x_966_pilon-snap-gene-0.75;fasciola_hepatica_prjeb25283|maker-scaffold10x_749_pilon-snap-gene-0.130;fasciola_hepatica_prjeb25283|maker-s…	ko:K04634;ko:K04632;ko:K06269;ko:K04345;ko:K03176;ko:K02183;ko:K04515	Serine/threonine-protein phosphatase;GTP-binding regulatory protein Gs alpha-S chain;Uncharacterized protein;Peptidylprolyl isomerase;CaM3;Calcium/calmodulin-dependent protein kinase;cAMP-dependent protein kinase catalytic subunit alpha;Heterotrimeric GTP-binding protein alpha subunit G-alpha-q;Serine/threonine-protein phosphatase;Calmodulin-like protein 2 (CaM2);Calcium-binding protein
Circadian rhythm	ko04710	1	1	fasciola_hepatica_prjeb25283|maker-scaffold10x_947_pilon-snap-gene-0.53	ko:K03094	S-phase kinase-associated protein 1
Insulin secretion	ko04911	8	8	fasciola_hepatica_prjeb25283|maker-scaffold10x_43_pilon-snap-gene-0.92;fasciola_hepatica_prjeb25283|maker-scaffold10x_251_pilon-snap-gene-0.12;fasciola_hepatica_prjeb25283|maker-scaffold10x_1280_pilon-snap-gene-0.7;fasciola_hepatica_prjeb25283|maker-scaffold10x_43_pilon-snap-gene-0.93;fasciola_hepatica_prjeb25283|maker-scaffold10x_345_pilon-snap-gene-0.36;fasciola_hepatica_prjeb25283|maker-scaffo…	ko:K04634;ko:K04635;ko:K04632;ko:K04345;ko:K01540;ko:K01539;ko:K07299;ko:K04515	Solute carrier family 2 facilitated glucose transporter member 3;GTP-binding regulatory protein Gs alpha-S chain;Sodium/potassium-transporting ATPase subunit beta;Glucose transporter;Sodium/potassium-transporting ATPase subunit alpha;Calcium/calmodulin-dependent protein kinase;cAMP-dependent protein kinase catalytic subunit alpha;Heterotrimeric GTP-binding protein alpha subunit G-alpha-q
Circadian entrainment	ko04713	11	10	fasciola_hepatica_prjeb25283|maker-scaffold10x_149_pilon-augustus-gene-0.77;fasciola_hepatica_prjeb25283|maker-scaffold10x_381_pilon-snap-gene-0.33;fasciola_hepatica_prjeb25283|maker-scaffold10x_251_pilon-snap-gene-0.12;fasciola_hepatica_prjeb25283|maker-scaffold10x_2264_pilon-snap-gene-0.9;fasciola_hepatica_prjeb25283|maker-scaffold10x_724_pilon-pred_gff_StringTie-gene-0.61;fasciola_hepatica_prj…	ko:K04634;ko:K04536;ko:K04632;ko:K04534;ko:K04345;ko:K02183;ko:K04371;ko:K04537;ko:K04515;ko:K04538	Guanine nucleotide-binding protein subunit beta;Guanine nucleotide binding protein (G protein) alpha o polypeptide;GTP-binding regulatory protein Gs alpha-S chain;Mitogen-activated protein kinase;Heterotrimeric guanine nucleotide-binding protein beta subunit;CaM3;Calcium/calmodulin-dependent protein kinase;cAMP-dependent protein kinase catalytic subunit alpha;Heterotrimeric GTP-binding protein al…
Insulin signaling pathway	ko04910	23	17	fasciola_hepatica_prjeb25283|maker-scaffold10x_43_pilon-snap-gene-0.92;fasciola_hepatica_prjeb25283|maker-scaffold10x_43_pilon-snap-gene-0.93;fasciola_hepatica_prjeb25283|augustus_masked-scaffold10x_1651_pilon-processed-gene-0.31;fasciola_hepatica_prjeb25283|maker-scaffold10x_606_pilon-snap-gene-0.33;fasciola_hepatica_prjeb25283|maker-scaffold10x_1859_pilon-snap-gene-0.51;fasciola_hepatica_prjeb2…	ko:K01596;ko:K04368;ko:K03841;ko:K04369;ko:K04345;ko:K06269;ko:K00693;ko:K02991;ko:K02183;ko:K04371;ko:K07196;ko:K12406;ko:K07192;ko:K07191;ko:K04739;ko:K00688;ko:K00844	Solute carrier family 2 facilitated glucose transporter member 3;Glucose transporter;Flotillin;Glycogen;40S ribosomal protein S6;Phosphotransferase;cAMP-dependent protein kinase catalytic subunit alpha;Fructose-bisphosphatase;Serine/threonine-protein phosphatase;Calcium-binding protein;Thyroid hormone receptor interactor 10;Serine/threonine-protein phosphatase;Mitogen-activated protein kinase;Pep…
Circadian rhythm - plant	ko04712	1	1	fasciola_hepatica_prjeb25283|snap_masked-scaffold10x_178_pilon-processed-gene-0.4	ko:K03097	Alpha subunit of casein kinase II
Ovarian steroidogenesis	ko04913	3	3	fasciola_hepatica_prjeb25283|maker-scaffold10x_251_pilon-snap-gene-0.12;fasciola_hepatica_prjeb25283|maker-scaffold10x_1331_pilon-snap-gene-0.17;fasciola_hepatica_prjeb25283|maker-scaffold10x_815_pilon-snap-gene-0.9	ko:K04345;ko:K04632;ko:K13885	GTP-binding regulatory protein Gs alpha-S chain;cAMP-dependent protein kinase catalytic subunit alpha;Scavenger receptor class B member 1
Thermogenesis	ko04714	49	48	fasciola_hepatica_prjeb25283|maker-scaffold10x_353_pilon-snap-gene-0.44;fasciola_hepatica_prjeb25283|maker-scaffold10x_1856_pilon-snap-gene-0.2;fasciola_hepatica_prjeb25283|maker-scaffold10x_1859_pilon-snap-gene-0.51;fasciola_hepatica_prjeb25283|maker-scaffold10x_387_pilon-augustus-gene-0.63;fasciola_hepatica_prjeb25283|maker-scaffold10x_14_pilon-snap-gene-0.126;fasciola_hepatica_prjeb25283|maker…	ko:K03952;ko:K02267;ko:K02127;ko:K03951;ko:K02264;ko:K02263;ko:K04345;ko:K02265;ko:K05692;ko:K11340;ko:K03949;ko:K03945;ko:K00236;ko:K00413;ko:K03946;ko:K00237;ko:K00414;ko:K03965;ko:K03943;ko:K00415;ko:K02136;ko:K03941;ko:K03942;ko:K02138;ko:K04632;ko:K02259;ko:K00234;ko:K03940;ko:K00235;ko:K00411;ko:K18180;ko:K02137;ko:K02132;ko:K03960;ko:K02134;ko:K02991;ko:K02133;ko:K02130;ko:K11351;ko:K11652…	Cytochrome b-c1 complex subunit 1 mitochondrial;Uncharacterized protein;40S ribosomal protein S6;Long-chain-fatty-acid--CoA ligase;Cytochrome c1 domain protein;ATP synthase subunit d, mitochondrial;GTP-binding regulatory protein Gs alpha-S chain;[NiFe]-hydrogenase-3-type complex small subunit/NADH:quinone oxidoreductase subunit NuoB;Succinate dehydrogenase;NADH-ubiquinone oxidoreductase 75 kDa su…
GnRH signaling pathway	ko04912	11	10	fasciola_hepatica_prjeb25283|maker-scaffold10x_251_pilon-snap-gene-0.12;fasciola_hepatica_prjeb25283|maker-scaffold10x_24_pilon-snap-gene-0.35;fasciola_hepatica_prjeb25283|maker-scaffold10x_2264_pilon-snap-gene-0.9;fasciola_hepatica_prjeb25283|maker-scaffold10x_749_pilon-snap-gene-0.130;fasciola_hepatica_prjeb25283|maker-scaffold10x_1906_pilon-snap-gene-0.17;fasciola_hepatica_prjeb25283|maker-sca…	ko:K04634;ko:K04635;ko:K04632;ko:K04368;ko:K04369;ko:K04345;ko:K02183;ko:K04393;ko:K04371;ko:K04515	GTP-binding regulatory protein Gs alpha-S chain;Putative ras similarity family;Mitogen-activated protein kinase;CaM3;Calcium/calmodulin-dependent protein kinase;Dual specificity mitogen-activated protein kinase kinase mek-2;cAMP-dependent protein kinase catalytic subunit alpha;Heterotrimeric GTP-binding protein alpha subunit G-alpha-q;Calmodulin-like protein 2 (CaM2);Calcium-binding protein;Cell …
Estrogen signaling pathway	ko04915	16	13	fasciola_hepatica_prjeb25283|augustus_masked-scaffold10x_99_pilon-processed-gene-0.207;fasciola_hepatica_prjeb25283|maker-scaffold10x_381_pilon-snap-gene-0.33;fasciola_hepatica_prjeb25283|maker-scaffold10x_1542_pilon-snap-gene-0.12;fasciola_hepatica_prjeb25283|maker-scaffold10x_1331_pilon-snap-gene-0.17;fasciola_hepatica_prjeb25283|maker-scaffold10x_1449_pilon-snap-gene-0.6;fasciola_hepatica_prje…	ko:K04634;ko:K04632;ko:K04368;ko:K01379;ko:K04534;ko:K04369;ko:K04345;ko:K04079;ko:K02183;ko:K04371;ko:K03283;ko:K09571;ko:K09487	Heat shock protein heat shock protein 90 alpha;Guanine nucleotide binding protein (G protein) alpha o polypeptide;Heat shock protein 70;cAMP-dependent protein kinase catalytic subunit alpha;Heterotrimeric GTP-binding protein alpha subunit G-alpha-q;Calcium-binding protein;GTP-binding regulatory protein Gs alpha-S chain;Mitogen-activated protein kinase;Peptidylprolyl isomerase;Heat shock protein h…
Progesterone-mediated oocyte maturation	ko04914	6	5	fasciola_hepatica_prjeb25283|augustus_masked-scaffold10x_99_pilon-processed-gene-0.207;fasciola_hepatica_prjeb25283|maker-scaffold10x_2264_pilon-snap-gene-0.9;fasciola_hepatica_prjeb25283|augustus_masked-scaffold10x_99_pilon-processed-gene-0.196;fasciola_hepatica_prjeb25283|maker-scaffold10x_513_pilon-snap-gene-1.145;fasciola_hepatica_prjeb25283|maker-scaffold10x_1013_pilon-snap-gene-0.113;fascio…	ko:K04371;ko:K04368;ko:K04345;ko:K04079;ko:K03364	Heat shock protein heat shock protein 90 alpha;Mitogen-activated protein kinase;Heat shock protein heat shock protein 90 alpha;Stomatin protein 2 mitochondrial;Dual specificity mitogen-activated protein kinase kinase mek-2;cAMP-dependent protein kinase catalytic subunit alpha
Prolactin signaling pathway	ko04917	3	4	fasciola_hepatica_prjeb25283|maker-scaffold10x_2264_pilon-snap-gene-0.9;fasciola_hepatica_prjeb25283|maker-scaffold10x_1013_pilon-snap-gene-0.113;fasciola_hepatica_prjeb25283|maker-scaffold10x_2082_pilon-snap-gene-0.3	ko:K04371;ko:K04368;ko:K04369;ko:K00965	Mitogen-activated protein kinase;Dual specificity mitogen-activated protein kinase kinase mek-2;Galactose-1-phosphate uridylyltransferase
Melanogenesis	ko04916	10	9	fasciola_hepatica_prjeb25283|maker-scaffold10x_381_pilon-snap-gene-0.33;fasciola_hepatica_prjeb25283|maker-scaffold10x_251_pilon-snap-gene-0.12;fasciola_hepatica_prjeb25283|maker-scaffold10x_2264_pilon-snap-gene-0.9;fasciola_hepatica_prjeb25283|maker-scaffold10x_749_pilon-snap-gene-0.130;fasciola_hepatica_prjeb25283|maker-scaffold10x_1906_pilon-snap-gene-0.17;fasciola_hepatica_prjeb25283|maker-sc…	ko:K04634;ko:K04632;ko:K04368;ko:K04534;ko:K04369;ko:K04345;ko:K02183;ko:K04371;ko:K04515	Guanine nucleotide binding protein (G protein) alpha o polypeptide;GTP-binding regulatory protein Gs alpha-S chain;Mitogen-activated protein kinase;CaM3;Calcium/calmodulin-dependent protein kinase;Dual specificity mitogen-activated protein kinase kinase mek-2;cAMP-dependent protein kinase catalytic subunit alpha;Heterotrimeric GTP-binding protein alpha subunit G-alpha-q;Calmodulin-like protein 2 …
Thyroid hormone signaling pathway	ko04919	21	14	fasciola_hepatica_prjeb25283|maker-scaffold10x_43_pilon-snap-gene-0.92;fasciola_hepatica_prjeb25283|maker-scaffold10x_1280_pilon-snap-gene-0.7;fasciola_hepatica_prjeb25283|maker-scaffold10x_43_pilon-snap-gene-0.93;fasciola_hepatica_prjeb25283|augustus_masked-scaffold10x_1302_pilon-processed-gene-0.32;fasciola_hepatica_prjeb25283|maker-scaffold10x_1331_pilon-snap-gene-0.17;fasciola_hepatica_prjeb2…	ko:K00850;ko:K04368;ko:K05853;ko:K04369;ko:K02599;ko:K04345;ko:K01540;ko:K06487;ko:K07299;ko:K05692;ko:K04371;ko:K17751;ko:K01539;ko:K08524	Solute carrier family 2 facilitated glucose transporter member 3;Sodium/potassium-transporting ATPase subunit beta;Glucose transporter;Paramyosin;cAMP-dependent protein kinase catalytic subunit alpha;Putative pyrophosphate-dependent phosphofructo-1-kinase;Actin;Integrin alpha ina-1;Actin;Calcium-transporting ATPase;Cytoplasmic type actin 1;Mitogen-activated protein kinase;Calcium-transporting ATP…
Thyroid hormone synthesis	ko04918	9	9	fasciola_hepatica_prjeb25283|maker-scaffold10x_442_pilon-snap-gene-0.18;fasciola_hepatica_prjeb25283|maker-scaffold10x_251_pilon-snap-gene-0.12;fasciola_hepatica_prjeb25283|maker-scaffold10x_1280_pilon-snap-gene-0.7;fasciola_hepatica_prjeb25283|maker-scaffold10x_1075_pilon-augustus-gene-0.40;fasciola_hepatica_prjeb25283|maker-scaffold10x_345_pilon-snap-gene-0.36;fasciola_hepatica_prjeb25283|maker…	ko:K04634;ko:K04632;ko:K08054;ko:K09487;ko:K04345;ko:K01540;ko:K06233;ko:K01539;ko:K09490	Low-density lipoprotein receptor (Ldl);GTP-binding regulatory protein Gs alpha-S chain;Sodium/potassium-transporting ATPase subunit beta;Septin-10;Sodium/potassium-transporting ATPase subunit alpha;cAMP-dependent protein kinase catalytic subunit alpha;Glucose-regulated protein 78;Heterotrimeric GTP-binding protein alpha subunit G-alpha-q;Calnexin
Osteoclast differentiation	ko04380	10	6	fasciola_hepatica_prjeb25283|maker-scaffold10x_1678_pilon-snap-gene-0.0;fasciola_hepatica_prjeb25283|maker-scaffold10x_1198_pilon-snap-gene-0.53;fasciola_hepatica_prjeb25283|maker-scaffold10x_819_pilon-augustus-gene-0.20;fasciola_hepatica_prjeb25283|maker-scaffold10x_2264_pilon-snap-gene-0.9;fasciola_hepatica_prjeb25283|maker-scaffold10x_24_pilon-snap-gene-0.35;fasciola_hepatica_prjeb25283|maker-…	ko:K04734;ko:K01371;ko:K04371;ko:K04368;ko:K04392;ko:K14380	Stress-induced-phosphoprotein 1;Ras C3 botulinum toxin substrate 1;Cysteine protease;Mitogen-activated protein kinase;Putative ras similarity family;Four and a half LIM domains protein 2;Cathepsin L;Cysteine protease;Dual specificity mitogen-activated protein kinase kinase mek-2;Four and A half lim domains protein
Adrenergic signaling in cardiomyocytes	ko04261	30	20	fasciola_hepatica_prjeb25283|maker-scaffold10x_606_pilon-snap-gene-0.39;fasciola_hepatica_prjeb25283|maker-scaffold10x_1280_pilon-snap-gene-0.7;fasciola_hepatica_prjeb25283|augustus_masked-scaffold10x_1302_pilon-processed-gene-0.32;fasciola_hepatica_prjeb25283|maker-scaffold10x_809_pilon-snap-gene-0.12;fasciola_hepatica_prjeb25283|maker-scaffold10x_1906_pilon-snap-gene-0.17;fasciola_hepatica_prje…	ko:K04634;ko:K04632;ko:K05853;ko:K03456;ko:K04345;ko:K06269;ko:K01540;ko:K05850;ko:K02183;ko:K04371;ko:K04382;ko:K12749;ko:K12045;ko:K12044;ko:K10373;ko:K17751;ko:K10374;ko:K11584;ko:K01539;ko:K04515	Troponin i;Sodium/potassium-transporting ATPase subunit beta;Paramyosin;Serine/threonine protein phosphatase 2A regulatory subunit;Calcium/calmodulin-dependent protein kinase;cAMP-dependent protein kinase catalytic subunit alpha;Calcium-transporting ATPase;Calcium-binding protein;EF hand;Serine/threonine-protein phosphatase;GTP-binding regulatory protein Gs alpha-S chain;Calcium-transporting ATPa…
Cardiac muscle contraction	ko04260	20	17	fasciola_hepatica_prjeb25283|maker-scaffold10x_1674_pilon-snap-gene-0.0;fasciola_hepatica_prjeb25283|maker-scaffold10x_606_pilon-snap-gene-0.39;fasciola_hepatica_prjeb25283|maker-scaffold10x_353_pilon-snap-gene-0.44;fasciola_hepatica_prjeb25283|maker-scaffold10x_1280_pilon-snap-gene-0.7;fasciola_hepatica_prjeb25283|augustus_masked-scaffold10x_1302_pilon-processed-gene-0.32;fasciola_hepatica_prjeb…	ko:K02267;ko:K00411;ko:K05853;ko:K02264;ko:K02263;ko:K01540;ko:K02265;ko:K12749;ko:K12045;ko:K12044;ko:K10373;ko:K17751;ko:K10374;ko:K01539;ko:K00413;ko:K00414;ko:K00415	Cytochrome c oxidase subunit IV;Troponin i;Cytochrome b-c1 complex subunit 1 mitochondrial;Sodium/potassium-transporting ATPase subunit beta;Paramyosin;Cytochrome c oxidase subunit;Cytochrome c1 domain protein;EF hand;Cytochrome b-c1 complex subunit Rieske, mitochondrial;Cytochrome c oxidase subunit 5A, mitochondrial;Cytochrome b-c1 complex subunit 2 mitochondrial;Calcium-transporting ATPase;Trop…
Chemokine signaling pathway	ko04062	15	15	fasciola_hepatica_prjeb25283|maker-scaffold10x_1678_pilon-snap-gene-0.0;fasciola_hepatica_prjeb25283|maker-scaffold10x_99_pilon-snap-gene-0.91;fasciola_hepatica_prjeb25283|maker-scaffold10x_24_pilon-snap-gene-0.35;fasciola_hepatica_prjeb25283|maker-scaffold10x_306_pilon-snap-gene-0.15;fasciola_hepatica_prjeb25283|maker-scaffold10x_157_pilon-snap-gene-0.182;fasciola_hepatica_prjeb25283|maker-scaff…	ko:K04513;ko:K07836;ko:K04634;ko:K04734;ko:K04536;ko:K04368;ko:K04345;ko:K04353;ko:K05760;ko:K04393;ko:K04371;ko:K04392;ko:K04409;ko:K04537;ko:K04538	Stress-induced-phosphoprotein 1;Ras GTP-binding protein Rho1;Putative ras similarity family;Ras GTP-binding protein Rho1;Ras protein Rap 1b;cAMP-dependent protein kinase catalytic subunit alpha;Heterotrimeric GTP-binding protein alpha subunit G-alpha-q;Cell division control protein 42 homolog;Ras C3 botulinum toxin substrate 1;Guanine nucleotide-binding protein subunit beta;Mitogen-activated prot…
T cell receptor signaling pathway	ko04660	8	7	fasciola_hepatica_prjeb25283|maker-scaffold10x_1678_pilon-snap-gene-0.0;fasciola_hepatica_prjeb25283|maker-scaffold10x_99_pilon-snap-gene-0.91;fasciola_hepatica_prjeb25283|maker-scaffold10x_24_pilon-snap-gene-0.35;fasciola_hepatica_prjeb25283|maker-scaffold10x_2264_pilon-snap-gene-0.9;fasciola_hepatica_prjeb25283|snap_masked-scaffold10x_46_pilon-processed-gene-0.1;fasciola_hepatica_prjeb25283|mak…	ko:K04513;ko:K04734;ko:K04368;ko:K04369;ko:K04393;ko:K04371;ko:K04409	Stress-induced-phosphoprotein 1;Ras GTP-binding protein Rho1;Putative ras similarity family;Mitogen-activated protein kinase;Serine/threonine-protein kinase PAK;Ras GTP-binding protein Rho1;Dual specificity mitogen-activated protein kinase kinase mek-2;Cell division control protein 42 homolog
Olfactory transduction	ko04740	7	4	fasciola_hepatica_prjeb25283|maker-scaffold10x_149_pilon-augustus-gene-0.77;fasciola_hepatica_prjeb25283|maker-scaffold10x_724_pilon-pred_gff_StringTie-gene-0.61;fasciola_hepatica_prjeb25283|maker-scaffold10x_749_pilon-snap-gene-0.130;fasciola_hepatica_prjeb25283|maker-scaffold10x_1906_pilon-snap-gene-0.17;fasciola_hepatica_prjeb25283|maker-scaffold10x_1331_pilon-snap-gene-0.17;fasciola_hepatica_…	ko:K02183;ko:K04536;ko:K04345;ko:K04515	Guanine nucleotide-binding protein subunit beta;Heterotrimeric guanine nucleotide-binding protein beta subunit;CaM3;Calcium/calmodulin-dependent protein kinase;cAMP-dependent protein kinase catalytic subunit alpha;Calmodulin-like protein 2 (CaM2);Calcium-binding protein
B cell receptor signaling pathway	ko04662	10	6	fasciola_hepatica_prjeb25283|maker-scaffold10x_1678_pilon-snap-gene-0.0;fasciola_hepatica_prjeb25283|maker-scaffold10x_1198_pilon-snap-gene-0.53;fasciola_hepatica_prjeb25283|maker-scaffold10x_2264_pilon-snap-gene-0.9;fasciola_hepatica_prjeb25283|maker-scaffold10x_24_pilon-snap-gene-0.35;fasciola_hepatica_prjeb25283|maker-scaffold10x_1549_pilon-snap-gene-0.88;fasciola_hepatica_prjeb25283|maker-sca…	ko:K04734;ko:K04371;ko:K04368;ko:K04369;ko:K04392;ko:K06508	Stress-induced-phosphoprotein 1;Ras C3 botulinum toxin substrate 1;Mitogen-activated protein kinase;Putative ras similarity family;Tetraspanin;Tetraspanin;Uncharacterized protein;Dual specificity mitogen-activated protein kinase kinase mek-2;Tetraspanin;Tetraspanin family protein
NOD-like receptor signaling pathway	ko04621	23	12	fasciola_hepatica_prjeb25283|augustus_masked-scaffold10x_99_pilon-processed-gene-0.207;fasciola_hepatica_prjeb25283|maker-scaffold10x_1678_pilon-snap-gene-0.0;fasciola_hepatica_prjeb25283|maker-scaffold10x_99_pilon-snap-gene-0.91;fasciola_hepatica_prjeb25283|maker-scaffold10x_306_pilon-snap-gene-0.15;fasciola_hepatica_prjeb25283|maker-scaffold10x_1382_pilon-snap-gene-0.57;fasciola_hepatica_prjeb2…	ko:K04513;ko:K20858;ko:K04734;ko:K08341;ko:K05862;ko:K03671;ko:K04079;ko:K01363;ko:K06630;ko:K17065;ko:K04371;ko:K15040	Heat shock protein heat shock protein 90 alpha;Stress-induced-phosphoprotein 1;Ras GTP-binding protein Rho1;Ras GTP-binding protein Rho1;Papain family cysteine protease;Cathepsin B;Cathepsin B;Voltage-dependent anion-selective channel protein 1;Cathepsin B;Gamma-aminobutyric acid receptor-associated protein 2;26S proteasome regulatory subunit;Mitogen-activated protein kinase;Voltage-dependent ani…
Taste transduction	ko04742	1	1	fasciola_hepatica_prjeb25283|maker-scaffold10x_1331_pilon-snap-gene-0.17	ko:K04345	cAMP-dependent protein kinase catalytic subunit alpha
Toll-like receptor signaling pathway	ko04620	8	6	fasciola_hepatica_prjeb25283|maker-scaffold10x_1678_pilon-snap-gene-0.0;fasciola_hepatica_prjeb25283|maker-scaffold10x_1198_pilon-snap-gene-0.53;fasciola_hepatica_prjeb25283|maker-scaffold10x_819_pilon-augustus-gene-0.20;fasciola_hepatica_prjeb25283|maker-scaffold10x_2264_pilon-snap-gene-0.9;fasciola_hepatica_prjeb25283|maker-scaffold10x_24_pilon-snap-gene-0.35;fasciola_hepatica_prjeb25283|maker-…	ko:K04734;ko:K01371;ko:K04371;ko:K04368;ko:K04369;ko:K04392	Stress-induced-phosphoprotein 1;Ras C3 botulinum toxin substrate 1;Cysteine protease;Mitogen-activated protein kinase;Putative ras similarity family;Cathepsin L;Cysteine protease;Dual specificity mitogen-activated protein kinase kinase mek-2
Fc epsilon RI signaling pathway	ko04664	4	4	fasciola_hepatica_prjeb25283|maker-scaffold10x_1198_pilon-snap-gene-0.53;fasciola_hepatica_prjeb25283|maker-scaffold10x_2264_pilon-snap-gene-0.9;fasciola_hepatica_prjeb25283|maker-scaffold10x_24_pilon-snap-gene-0.35;fasciola_hepatica_prjeb25283|maker-scaffold10x_1013_pilon-snap-gene-0.113	ko:K04371;ko:K04368;ko:K04369;ko:K04392	Ras C3 botulinum toxin substrate 1;Mitogen-activated protein kinase;Putative ras similarity family;Dual specificity mitogen-activated protein kinase kinase mek-2
Phototransduction	ko04744	5	2	fasciola_hepatica_prjeb25283|maker-scaffold10x_149_pilon-augustus-gene-0.77;fasciola_hepatica_prjeb25283|maker-scaffold10x_724_pilon-pred_gff_StringTie-gene-0.61;fasciola_hepatica_prjeb25283|maker-scaffold10x_749_pilon-snap-gene-0.130;fasciola_hepatica_prjeb25283|maker-scaffold10x_520_pilon-snap-gene-1.36;fasciola_hepatica_prjeb25283|maker-scaffold10x_730_pilon-snap-gene-0.85	ko:K02183;ko:K04536	Guanine nucleotide-binding protein subunit beta;Heterotrimeric guanine nucleotide-binding protein beta subunit;CaM3;Calmodulin-like protein 2 (CaM2);Calcium-binding protein
Cytosolic DNA-sensing pathway	ko04623	1	1	fasciola_hepatica_prjeb25283|maker-scaffold10x_1678_pilon-snap-gene-0.0	ko:K04734	Stress-induced-phosphoprotein 1
Fc gamma R-mediated phagocytosis	ko04666	16	13	fasciola_hepatica_prjeb25283|maker-scaffold10x_166_pilon-snap-gene-0.30;fasciola_hepatica_prjeb25283|maker-scaffold10x_362_pilon-augustus-gene-0.51;fasciola_hepatica_prjeb25283|maker-scaffold10x_24_pilon-snap-gene-0.35;fasciola_hepatica_prjeb25283|maker-scaffold10x_356_pilon-snap-gene-0.1;fasciola_hepatica_prjeb25283|maker-scaffold10x_1693_pilon-snap-gene-0.32;fasciola_hepatica_prjeb25283|maker-s…	ko:K05757;ko:K05768;ko:K04368;ko:K05765;ko:K05754;ko:K04393;ko:K04371;ko:K04392;ko:K01080;ko:K04409;ko:K18584;ko:K17260;ko:K05758	CoA-ligase;Actin-related protein 2;Putative ras similarity family;Actin protein 2/3 complex subunit 1A;Arp2/3 complex 34 kDa subunit;Gelsolin repeat protein;Putative Cofilin actophorin;Cell division control protein 42 homolog;Actin regulatory protein CAP-G;Ras C3 botulinum toxin substrate 1;Mitogen-activated protein kinase;Serine/threonine-protein kinase PAK;Cofilin/tropomyosin-type actin-binding…
RIG-I-like receptor signaling pathway	ko04622	3	3	fasciola_hepatica_prjeb25283|maker-scaffold10x_1678_pilon-snap-gene-0.0;fasciola_hepatica_prjeb25283|maker-scaffold10x_729_pilon-snap-gene-0.9;fasciola_hepatica_prjeb25283|maker-scaffold10x_909_pilon-augustus-gene-0.40	ko:K11594;ko:K09578;ko:K04734	Stress-induced-phosphoprotein 1;RNA helicase;Peptidyl-prolyl cis-trans isomerase
C-type lectin receptor signaling pathway	ko04625	9	6	fasciola_hepatica_prjeb25283|maker-scaffold10x_1678_pilon-snap-gene-0.0;fasciola_hepatica_prjeb25283|maker-scaffold10x_99_pilon-snap-gene-0.91;fasciola_hepatica_prjeb25283|maker-scaffold10x_2264_pilon-snap-gene-0.9;fasciola_hepatica_prjeb25283|snap_masked-scaffold10x_46_pilon-processed-gene-0.1;fasciola_hepatica_prjeb25283|maker-scaffold10x_306_pilon-snap-gene-0.15;fasciola_hepatica_prjeb25283|ma…	ko:K04513;ko:K02183;ko:K04734;ko:K04371;ko:K04409;ko:K07831	Stress-induced-phosphoprotein 1;Ras GTP-binding protein Rho1;Mitogen-activated protein kinase;Serine/threonine-protein kinase PAK;Ras GTP-binding protein Rho1;Ras protein m ras;CaM3;Calmodulin-like protein 2 (CaM2);Calcium-binding protein
Phototransduction - fly	ko04745	8	4	fasciola_hepatica_prjeb25283|augustus_masked-scaffold10x_364_pilon-processed-gene-0.25;fasciola_hepatica_prjeb25283|augustus_masked-scaffold10x_269_pilon-processed-gene-0.18;fasciola_hepatica_prjeb25283|maker-scaffold10x_973_pilon-snap-gene-0.76;fasciola_hepatica_prjeb25283|maker-scaffold10x_749_pilon-snap-gene-0.130;fasciola_hepatica_prjeb25283|maker-scaffold10x_1906_pilon-snap-gene-0.17;fasciol…	ko:K02183;ko:K04634;ko:K05692;ko:K04515	Actin;Actin;Cytoplasmic type actin 1;CaM3;Calcium/calmodulin-dependent protein kinase;Heterotrimeric GTP-binding protein alpha subunit G-alpha-q;Calmodulin-like protein 2 (CaM2);Calcium-binding protein
Toll and Imd signaling pathway	ko04624	6	3	fasciola_hepatica_prjeb25283|maker-scaffold10x_188_pilon-snap-gene-0.8;fasciola_hepatica_prjeb25283|maker-scaffold10x_1678_pilon-snap-gene-0.0;fasciola_hepatica_prjeb25283|maker-scaffold10x_747_pilon-snap-gene-0.2;fasciola_hepatica_prjeb25283|maker-scaffold10x_206_pilon-snap-gene-0.60;fasciola_hepatica_prjeb25283|maker-scaffold10x_926_pilon-augustus-gene-0.22;fasciola_hepatica_prjeb25283|maker-sc…	ko:K10380;ko:K04734;ko:K06689	Ankyrin-2;Stress-induced-phosphoprotein 1;Ubiquitin conjugating enzyme;Ankyrin-2;Ankyrin 2 (Fragment);Ubiquitin--protein ligase
Plant-pathogen interaction	ko04626	9	6	fasciola_hepatica_prjeb25283|augustus_masked-scaffold10x_99_pilon-processed-gene-0.207;fasciola_hepatica_prjeb25283|augustus_masked-scaffold10x_99_pilon-processed-gene-0.196;fasciola_hepatica_prjeb25283|maker-scaffold10x_1075_pilon-augustus-gene-0.40;fasciola_hepatica_prjeb25283|maker-scaffold10x_327_pilon-snap-gene-0.32;fasciola_hepatica_prjeb25283|maker-scaffold10x_749_pilon-snap-gene-0.130;fas…	ko:K02183;ko:K04368;ko:K02358;ko:K01373;ko:K09487;ko:K04079	Heat shock protein heat shock protein 90 alpha;Heat shock protein heat shock protein 90 alpha;Septin-10;Multi-domain cystatin;CaM3;Dual specificity mitogen-activated protein kinase kinase mek-2;Elongation factor Tu;Calmodulin-like protein 2 (CaM2);Calcium-binding protein
