# Supplementary material for: Deciphering the Proteomic Profile of the Parasite Fasciola hepatica After Initial Vertebrate Host Infection Reveals New Insights Into Its Early Stages
Source: Mol Cell Proteomics. 2025 May 31;24(8):101005. doi: 10.1016/j.mcpro.2025.101005 (PMC12390924; doi:10.1016/j.mcpro.2025.101005)
Supplement: Supplemental Table S3 [file mmc3.xlsx]

## Sheet: Legend
	Supplementary Table R3 . Differential Protein Expression analysis between experimental conditions
	Som_3h-24h	Somatic proteins with differential expression between 3 hours and 24 hours
	Teg_3h-24h	Tegument proteins with differential expression between 3 hours and 24 hours
	Som_3h-8d	Somatic proteins with differential expression between 3 hours and 8 days
	Teg_3h-8d	Tegument proteins with differential expression between 3 hours and 8 days
	Som_24h-8d	Somatic proteins with differential expression between 24 hours and 8 days
	Teg_24h-8d	Tegument proteins with differential expression between 24 hours and 8 days
	Log2_somatic_profile	Log2-transformed expression profiles of somatic proteins across experimental conditions
	Log2_tegument_profile	Log2-transformed expression profiles of tegument proteins across experimental conditions

## Sheet: Som_3h-24h
Identifier (PRJEB25283)	Identifier (UNIPROT)	Description	Log2FC	q.value	Fh3h_1	Fh3h_2	Fh3h_3	Fh24h_1	Fh24h_2	Fh24h_3
augustus_masked-scaffold10x_1302_pilon-processed-gene-0.32	A0A4E0S375	Paramyosin	4.39729	0.009539	870921	1.21819e+06	1.13817e+06	1.28028e+07	2.53364e+07	2.98675e+07
maker-scaffold10x_303_pilon-snap-gene-0.35	A0A4E0RBR7	Thioredoxin-glutathione reductase	-1.77893	0.005967	8473.62	10284.5	8670.57	2413.19	2737.01	2842.5
maker-scaffold10x_2171_pilon-snap-gene-0.9	A0A4E0QY80	N-alpha-acetyltransferase 16 NatA auxiliary subunit	-1.88641	0.007843	70705	78932.5	95572.9	25020.9	19788.2	21515.3
maker-scaffold10x_97_pilon-augustus-gene-0.150	---NA---	hypothetical protein D915_005536	-2.32915	0.009539	424009	676757	608131	108102	123624	108346
maker-scaffold10x_1705_pilon-snap-gene-0.6	A0A2H1C3Z4	Ubiquitin--protein ligase	-2.32962	0.007455	40208.2	28278	35991.3	8071.38	6135.48	6577.56
maker-scaffold10x_43_pilon-snap-gene-0.75	A0A4E0RAG4	Proteasome (Prosome macropain) 26S subunit ATPase 5	-2.43172	0.00628	195171	165657	142815	32343.5	34291.9	26711.8
maker-scaffold10x_392_pilon-snap-gene-0.28	A0A4E0R4Y3	Phosphatase 1B	-2.45287	0.006177	532571	778291	620070	120654	111824	120200
maker-scaffold10x_742_pilon-snap-gene-0.75	A0A4E0RJN6	Calnexin	-2.56122	0.005967	305217	436759	391360	66088.8	60506.3	65428.5
maker-scaffold10x_145_pilon-snap-gene-0.14	A0A4E0R8X6	Carbonic anhydrase	-2.59866	0.004745	326628	300134	357250	57513.3	57786.7	47152.1
maker-scaffold10x_143_pilon-snap-gene-0.5	A0A4E0QVM4	50S ribosome-binding GTPase	-2.75714	0.007118	581757	626203	894863	91330.9	114533	105179
maker-scaffold10x_253_pilon-snap-gene-0.155	A0A4E0RFX4	Hemicentin-1	-2.76958	0.008097	574707	858447	942499	101514	125455	121412
maker-scaffold10x_729_pilon-snap-gene-0.9	A0A4E0RIK2	RNA helicase	-2.841	0.005967	304423	365155	307734	48632.5	52057.4	35707.2
maker-scaffold10x_113_pilon-snap-gene-0.195	A0A4E0RA65	Branched-chain-amino-acid aminotransferase	-2.88733	0.00628	252742	251774	167679	29735.9	30822.3	30291.3
maker-scaffold10x_919_pilon-snap-gene-0.105	A0A4E0S262	Lon protease homolog, mitochondrial	-2.89458	0.009539	237688	385251	398049	50251.8	38740	48307
maker-scaffold10x_1427_pilon-snap-gene-0.9	A0A4E0R8D3	Phosphatase inhibitor	-2.9093	0.007675	14621.7	15849.6	18649.5	2454.17	2527.41	1556.94
maker-scaffold10x_978_pilon-snap-gene-0.60	A0A2H1BVS8	Putative transcriptional coactivator caper rrm superfamily	-2.93907	0.00679	130704	97815.1	90459.3	11797.8	13302.9	16491.5
augustus_masked-scaffold10x_1115_pilon-processed-gene-0.3	A0A4E0R3R9	Chloride intracellular channel protein 4	-2.94957	0.008098	125621	81390.8	140538	14381	16761.8	13846.3
maker-scaffold10x_289_pilon-snap-gene-0.10	A0A4E0R7C0	NUP210 protein	-3.00397	0.005622	458544	351111	454099	43568.8	55619	58347.6
maker-scaffold10x_1280_pilon-snap-gene-0.10	A0A4E0RTJ8	Inositol-1-monophosphatase	-3.07387	0.007616	452452	522774	292210	49057.1	51507.6	49956.9
maker-scaffold10x_756_pilon-snap-gene-0.52	A0A4E0R9Q2	Glucose-6-phosphate 1-dehydrogenase	-3.14762	0.007166	141023	149316	191623	21497.1	13204.2	19684.4
maker-scaffold10x_958_pilon-snap-gene-0.51	A0A4E0R1B6	Mitochondrial import receptor subunit TOM70	-3.16215	0.004745	659874	833368	796919	88167	76791.1	90879.8
maker-scaffold10x_43_pilon-augustus-gene-0.59	A0A4E0R952	Ribonucleoside-diphosphate reductase	-3.37861	0.007107	749648	617231	732010	47933.1	87292.2	66577.7
maker-scaffold10x_552_pilon-pred_gff_StringTie-gene-0.11	A0A4E0RN06	Uncharacterized protein	-3.40625	0.00628	111404	84361.8	101117	6954.13	10968.3	10080.4
maker-scaffold10x_83_pilon-snap-gene-0.222	A0A2H1C670	Apoptosis inhibitor	-3.58301	0.00679	84096.1	123739	85134.4	10344.2	7487.07	6615.92
maker-scaffold10x_1573_pilon-snap-gene-0.47	A0A4E0S264	Bax inhibitor factor 1	-3.71483	0.007118	48336.9	49258.8	41349.7	3065.19	2529.07	4987.79
maker-scaffold10x_490_pilon-snap-gene-0.5	A0A4E0RVM5	Glutathione transferase	-3.78152	0.003179	66458.3	74377	66045.4	4973.81	5468.53	4601.87
snap_masked-scaffold10x_178_pilon-processed-gene-0.4	A0A2H1CD31	Alpha subunit of casein kinase II	-3.7996	0.007107	145057	83425.5	125286	10076.8	6708.32	8620.32
maker-scaffold10x_1014_pilon-snap-gene-0.19	A0A4E0RWW9	Uncharacterized protein	-3.86494	0.007531	175158	131568	238977	16096.6	11068.6	10288.2
maker-scaffold10x_777_pilon-snap-gene-0.13	A0A4E0R1D5	Translation initiation factor 4G	-4.20263	0.00628	1.04616e+06	895425	1.19252e+06	48505.7	42629.8	79078.6
maker-scaffold10x_349_pilon-augustus-gene-0.9	---NA---	---NA---	-4.50638	0.007255	51192.6	96129.9	47955.4	3481.1	2318.11	2792.83
maker-scaffold10x_7_pilon-augustus-gene-1.28	A0A4E0RVE9	Dnaj subfamily c	-4.5575	0.005287	79882.3	116089	114523	5640.91	3632.24	3912.75
maker-scaffold10x_432_pilon-snap-gene-0.103	A0A4E0RFE8	Deoxyribose-phosphate aldolase	-4.60246	0.007118	338533	201539	264067	8402.5	15923.6	8775.88
maker-scaffold10x_286_pilon-snap-gene-0.1	A0A4E0QXG6	Serine/threonine-protein phosphatase regulatory subunit A alpha	-4.74861	0.004745	2.08227e+06	1.70368e+06	2.62857e+06	67676.4	81388.6	89545.9
maker-scaffold10x_199_pilon-snap-gene-0.29	A0A4E0R891	Eukaryotic translation initiation factor 3 subunit D	-4.83437	0.007118	1.00887e+06	659607	1.11609e+06	43602.1	20756.7	33244.8
maker-scaffold10x_1458_pilon-snap-gene-0.38	A0A4E0QZS5	Essential myosin light chain	-4.86876	0.005031	1.90868e+06	1.4285e+06	1.12287e+06	52524.8	57860.4	42265.5
maker-scaffold10x_513_pilon-snap-gene-0.68	A0A4E0RLH0	Zinc finger CCCH domain-containing protein 15	-5.24209	0.004745	1.6483e+06	2.58196e+06	1.85428e+06	45647.7	57893.3	57228.1
maker-scaffold10x_493_pilon-augustus-gene-1.181	A0A4E0RQB5	Autophagy protein 3	-5.6202	0.007675	60849.7	87370.5	164475	1566.39	2322.84	2468.09
maker-scaffold10x_1213_pilon-snap-gene-0.63	A0A4E0RVI3	Translocon-associated protein subunit beta	-6.72361	0.004745	562141	810196	934276	7533.84	7586.04	6705.69

## Sheet: Teg_3h-24h
Identifier (PRJEB25283)	Identifier (UNIPROT)	Description	Log2FC	q.value	Fh3h_1	Fh3h_2	Fh3h_3	Fh24h_1	Fh24h_2	Fh24h_3
maker-scaffold10x_143_pilon-augustus-gene-0.62	A0A2H1BRK2	Thioredoxin	5.63565	0.005364	184073	148529	137068	3.55879e+06	1.32794e+07	6.51212e+06
maker-scaffold10x_439_pilon-augustus-gene-0.21	A0A4E0RVH8	Thioredoxin peroxidase	5.03748	0.00542	1.28219e+06	671571	795994	1.58231e+07	4.60227e+07	2.84621e+07
maker-scaffold10x_878_pilon-snap-gene-0.55	A0A4E0RVD1	CUB domain-containing protein	4.47079	0.006793	440725	767175	977541	1.06185e+07	1.14029e+07	2.64382e+07
maker-scaffold10x_1606_pilon-snap-gene-0.2	A0A4E0QUW0	Legumain [FhLeg1]	4.15842	0.002681	1.52476e+06	1.36151e+06	1.43783e+06	2.40432e+07	3.25297e+07	2.06426e+07
snap_masked-scaffold10x_815_pilon-processed-gene-1.70	A0A4E0RTH9	Myophilin	3.84275	0.007528	197182	122967	71579.7	1.18794e+06	2.06561e+06	2.36686e+06
maker-scaffold10x_2630_pilon-snap-gene-0.2	---NA---	hypothetical protein D915_001441	3.72668	0.005364	47914.4	62386	37977	409591	802997	750400
maker-scaffold10x_432_pilon-augustus-gene-0.56	A0A4E0RFB1	Annexin	3.40249	0.009439	515393	1.60862e+06	1.23402e+06	1.05207e+07	9.93361e+06	1.50546e+07
augustus_masked-scaffold10x_1549_pilon-processed-gene-0.0	A0A2H1C7F2	Fructose-bisphosphate aldolase	3.12973	0.005364	751481	724820	1.05643e+06	5.38188e+06	6.61704e+06	1.01694e+07
maker-scaffold10x_338_pilon-pred_gff_StringTie-gene-0.15	A0A2H1C072	Dynein light chain	3.10252	0.007883	17414.1	33046.2	20641.1	126898	267881	215926
maker-scaffold10x_935_pilon-snap-gene-0.41	B3CJ61	Phosphopyruvate hydratase	2.98823	0.005254	696374	487363	722019	3.77829e+06	5.16475e+06	6.17918e+06
augustus_masked-scaffold10x_99_pilon-processed-gene-0.196	A0A4E0R0U0	Heat shock protein heat shock protein 90 alpha	2.68195	0.006737	162295	201950	255180	1.21329e+06	965276	1.79641e+06
maker-scaffold10x_481_pilon-snap-gene-0.100	A0A4E0RGU0	Suppression of tumorigenicity 13 (Colon carcinoma) (Hsp70 interacting protein)	2.66395	0.007673	315780	183118	168830	1.01992e+06	1.74065e+06	1.47127e+06
maker-scaffold10x_534_pilon-augustus-gene-0.71	A0A4E0RWK6	Citrate synthase	2.61406	0.00596	608978	912259	526571	4.52353e+06	3.20771e+06	4.80595e+06
maker-scaffold10x_1542_pilon-snap-gene-0.12	B1NI98	Heat shock protein 70	2.48952	0.005798	1.04406e+06	1.3822e+06	1.35572e+06	5.00854e+06	7.42552e+06	8.80512e+06
maker-scaffold10x_1_pilon-snap-gene-0.151	A0A4E0RNG2	Vitellogenic cathepsin-B like protease [FhCB1/FhCB3]	2.37879	0.008204	2.04831e+06	4.11053e+06	3.15198e+06	1.26348e+07	1.85774e+07	1.72136e+07
maker-scaffold10x_1606_pilon-snap-gene-0.7	A0A4E0QUW0	Legumain [FhLeg-like_2]	2.24815	0.006912	215835	177297	273132	961801	837407	1.36604e+06
maker-scaffold10x_208_pilon-snap-gene-0.17	A0A4E0RNB8	60 kDa heat shock protein mitochondrial (Fragment)	2.13193	0.005963	997941	1.14281e+06	983309	3.62296e+06	3.99678e+06	6.07306e+06
maker-scaffold10x_774_pilon-augustus-gene-0.27	A0A4E0RMQ1	Aspartate aminotransferase	0.894016	0.005254	124133	125898	116076	208206	231854	240293
maker-scaffold10x_2706_pilon-snap-gene-0.15	A0A2H1BWY6	Glyceraldehyde-3-phosphate dehydrogenase	-1.412	0.007236	4.85519e+06	4.91481e+06	5.34241e+06	1.66953e+06	1.62326e+06	2.38629e+06
maker-scaffold10x_1243_pilon-snap-gene-0.3	A0A4E0QZ66	Ribosomal protein	-1.66318	0.005364	249396	218353	300192	81517.1	90363	70590.4
maker-scaffold10x_1084_pilon-augustus-gene-0.71	A0A4E0RPU6	Calbindin	-1.72542	0.009481	79194.2	54165	48171.6	20214.2	14979.1	19703.4
maker-scaffold10x_311_pilon-snap-gene-0.49	A0A4E0RPD9	Malate dehydrogenase	-1.8122	0.007228	695274	482808	688342	150241	166441	214793
maker-scaffold10x_65_pilon-snap-gene-0.12	A0A4E0R6M8	DUF1907 domain-containing protein	-1.81684	0.007032	185637	136806	148770	35284.7	42997.7	55468.2
maker-scaffold10x_886_pilon-augustus-gene-0.1	A0A4E0RVU9	Adenylate kinase isoenzyme 1	-1.82153	0.005254	485194	408592	473161	151685	106082	128971
maker-scaffold10x_508_pilon-augustus-gene-0.20	A0A4E0RX62	Programmed cell death 6-interacting protein	-1.83689	0.007366	882628	633724	746513	203992	164607	264832
maker-scaffold10x_774_pilon-snap-gene-0.46	A0A4E0RNZ3	Protein-L-isoaspartate O-methyltransferase	-1.88458	0.008354	104912	104110	95474.6	28757.1	35156.7	18551.1
maker-scaffold10x_604_pilon-snap-gene-0.65	A0A4E0R5Z1	Serine hydroxymethyltransferase	-1.93998	0.00921	537956	867998	846180	155007	194450	237495
maker-scaffold10x_23_pilon-snap-gene-0.80	A0A2H1CGR4	DnaJ domain protein	-1.94535	0.005254	525109	377623	458915	109194	105904	138455
maker-scaffold10x_535_pilon-snap-gene-0.71	A0A2H1BRC3	Ribosomal protein L19	-1.94539	0.009008	95853.9	148192	141409	43230.1	29679.7	27171.3
maker-scaffold10x_82_pilon-snap-gene-0.88	---NA---	hypothetical protein D915_006285, partial	-2.04251	0.007203	1.44633e+06	2.12931e+06	2.53468e+06	496216	439917	547092
maker-scaffold10x_483_pilon-snap-gene-0.114	A0A4E0REL3	Troponin T	-2.08001	0.009759	232980	301538	184101	41179.5	73953	54830
maker-scaffold10x_1791_pilon-snap-gene-0.46	A0A4E0S4C9	Paramyosin	-2.09835	0.005367	398571	264882	337824	73753.7	92874.5	67194.5
maker-scaffold10x_581_pilon-snap-gene-0.98	A0A4E0R2B6	Sorting nexin-2	-2.10769	0.008234	75876.3	70322.9	61629.2	11081.4	22343.3	14795.3
maker-scaffold10x_487_pilon-snap-gene-0.217	A0A4E0RBZ6	Uncharacterized protein	-2.14601	0.008813	846156	551107	1.03316e+06	160198	166215	222708
maker-scaffold10x_1272_pilon-snap-gene-0.8	A0A4E0R9K1	Lamin	-2.18245	0.006737	1.59385e+06	2.54583e+06	1.67174e+06	360734	407307	512222
maker-scaffold10x_330_pilon-snap-gene-0.103	A0A4E0RWK2	Tubulin polymerization-promoting protein	-2.20108	0.007032	224891	151848	166745	28452.9	45726.4	44015.2
maker-scaffold10x_137_pilon-snap-gene-0.20	A0A4E0RVF1	RNA-binding protein Luc7 1	-2.20437	0.007511	43991.6	48359.2	58104.9	15238.7	9207.67	8199.51
maker-scaffold10x_2145_pilon-snap-gene-0.8	TPP57575.1	Ribosomal protein L7Ae [Fasciola gigantica]	-2.21021	0.008449	277927	232598	164123	35029.5	58527.2	52236.3
maker-scaffold10x_392_pilon-snap-gene-0.28	A0A4E0R4Y3	Phosphatase 1B	-2.24092	0.007917	474895	586672	938318	148178	148383	126518
maker-scaffold10x_820_pilon-snap-gene-0.12	---NA---	unnamed protein product, partial	-2.2532	0.005254	161621	128346	153403	37687.8	25044.6	30268.4
maker-scaffold10x_436_pilon-snap-gene-0.25	A0A2H1CNP3	40S ribosomal protein S12	-2.25773	0.009839	271025	194766	302586	75067.4	37232.6	48368.5
augustus_masked-scaffold10x_418_pilon-processed-gene-0.9	A0A4E0R740	Putative reticulocalbin calumenin dna supercoiling factor	-2.33403	0.005254	502515	537930	375324	100905	102269	77613.5
maker-scaffold10x_58_pilon-snap-gene-0.133	A0A4E0R7V6	NADH dehydrogenase	-2.36377	0.003175	464561	494176	615264	112839	99897.8	93065.5
maker-scaffold10x_962_pilon-snap-gene-0.13	A0A4E0RMK3	Alpha-adducin	-2.37796	0.008035	504854	657959	641405	80163.4	167189	99745.8
maker-scaffold10x_654_pilon-snap-gene-0.157	A0A4E0S319	Integrin	-2.41624	0.005321	529299	839772	720491	132819	108446	150199
maker-scaffold10x_2462_pilon-snap-gene-0.30	A0A4E0RY52	Ubiquilin	-2.4224	2.6e-05	123799	120365	125062	23185.8	22746.7	22945.1
maker-scaffold10x_78_pilon-snap-gene-0.30	A0A4E0RG99	Striatin	-2.44279	0.007555	21266.2	10461.8	12631.6	3009.53	2419.19	2730.22
maker-scaffold10x_1543_pilon-snap-gene-0.11	A0A4E0R9S3	Procollagen-lysine 2-oxoglutarate 5-dioxygenase	-2.50075	0.009439	417405	636568	564701	107302	57017.9	121674
maker-scaffold10x_292_pilon-snap-gene-0.14	A0A4E0S3X6	40S ribosomal protein S3a	-2.52303	0.006222	295055	483413	349961	57309.5	85038.1	53973.9
maker-scaffold10x_1160_pilon-snap-gene-0.21	A0A4E0RCJ4	Alpha actinin sarcomeric	-2.54358	0.007366	247739	338500	255946	38532.2	35540.6	70376
maker-scaffold10x_205_pilon-snap-gene-0.72	A0A4E0RWY5	Telomerase protein component 1	-2.59046	0.003956	419272	405174	322531	58341.5	76053.7	56040.1
maker-scaffold10x_80_pilon-snap-gene-0.159	A0A4E0RZG8	Pyruvate carboxylase	-2.5973	0.005254	500697	863536	619686	116347	116822	94668.4
maker-scaffold10x_293_pilon-snap-gene-0.148	A0A4E0RUT1	Serpin [FhSrp6.1]	-2.62378	0.005254	634049	597069	811934	123761	81927.5	125780
maker-scaffold10x_958_pilon-snap-gene-0.51	A0A4E0R1B6	Mitochondrial import receptor subunit TOM70	-2.64088	0.006107	300676	363491	474943	69107.8	42753.2	70773.2
maker-scaffold10x_374_pilon-snap-gene-0.40	A0A4E0QZ92	Kinesin protein	-2.64895	0.007	729552	630569	400148	79069.9	120575	81005.9
maker-scaffold10x_783_pilon-augustus-gene-0.27	A0A2H1CBB5	Ferritin	-2.69754	0.007236	371895	482389	461952	85687.7	40667.2	76550.4
maker-scaffold10x_345_pilon-augustus-gene-1.200	A0A4E0R6K9	Collagen type IV alpha 2 chain	-2.7189	0.009876	99316.2	137999	237101	20531.3	30238.5	21289.1
maker-scaffold10x_15_pilon-snap-gene-0.21	A0A2H1BTH7	Ribosomal L18p/L5e family protein	-2.72809	0.002824	378955	464315	402630	52333.7	70956.2	64748.7
maker-scaffold10x_295_pilon-snap-gene-0.73	A0A4E0RQF8	RNA helicase	-2.73482	0.007	127078	116017	167010	12832.1	23606.2	25168.8
maker-scaffold10x_742_pilon-snap-gene-0.75	A0A4E0RJN6	Calnexin	-2.7437	0.007553	467639	853001	395528	100187	77462	78577.1
maker-scaffold10x_1119_pilon-snap-gene-0.38	A0A4E0QZY4	Vacuolar protein sorting-associated protein 35	-2.74924	0.005254	185024	112064	122566	20118.5	23551.9	18744.4
maker-scaffold10x_1149_pilon-snap-gene-0.4	A0A4E0RWH8	Laminin subunit alpha-1	-2.75452	0.002681	1.15567e+06	1.20633e+06	1.06421e+06	142888	190462	174366
maker-scaffold10x_93_pilon-pred_gff_StringTie-gene-0.61	---NA---	unnamed protein product	-2.77908	0.005364	213683	195712	286138	26699.4	44933.6	29695.2
maker-scaffold10x_1856_pilon-snap-gene-0.2	A0A4E0RP43	Uncharacterized protein	-2.81466	0.007528	160749	173349	228551	35531.2	28668.2	15773.4
maker-scaffold10x_1389_pilon-augustus-gene-0.23	A0A4E0R0J6	Heterogeneous nuclear ribonucleoprotein L	-2.85665	0.008204	5900.22	10748.3	14003.9	1302.56	1668.69	1260.58
maker-scaffold10x_173_pilon-snap-gene-0.12	A0A4E0R652	C-type lectin domain-containing protein	-2.88552	0.005364	240395	139130	218795	29509.4	21371.9	30085.4
maker-scaffold10x_954_pilon-augustus-gene-0.67	A0A4E0RUN9	eIF3_N domain-containing protein	-2.9295	0.009439	125820	78846.1	92766.2	7876.92	10615.6	20548.4
maker-scaffold10x_259_pilon-snap-gene-0.114	A0A4E0RLT7	Amino acid transporter	-2.93609	0.006518	126223	99853.3	69984.8	8971.77	14209.9	15502.3
maker-scaffold10x_483_pilon-snap-gene-0.104	A0A4E0RD65	40S ribosomal protein S2	-2.95641	0.006208	349577	578325	388676	68300.5	38170.9	63149.6
maker-scaffold10x_353_pilon-snap-gene-0.47	---NA---	hypothetical protein D915_000142	-2.96192	0.009876	473933	184835	391014	39444.6	40491.7	54796.1
maker-scaffold10x_74_pilon-snap-gene-0.20	A0A4E0RW96	Cell division cycle and apoptosis regulator protein 1	-2.97123	0.005254	564083	688406	667600	92160	58381	94304.9
maker-scaffold10x_1194_pilon-snap-gene-0.35	A0A2H1CA24	Papain family cysteine protease [FhCL1_5]	-2.99001	0.007034	345288	772972	437967	65124.4	55527.5	75228.6
maker-scaffold10x_302_pilon-augustus-gene-0.28	A0A4E0R512	LAO/AO transport system kinase	-3.00528	0.007622	253360	551896	252102	37729.6	49211.3	44745.7
maker-scaffold10x_1299_pilon-pred_gff_StringTie-gene-0.1	A0A4E0R820	Mitochondrial L-2-hydroxyglutarate dehydrogenase	-3.01982	0.006737	1.8425e+06	1.08859e+06	822417	175565	150252	136969
maker-scaffold10x_936_pilon-augustus-gene-0.94	A0A2H1CSG2	ADP/ATP translocase	-3.05205	0.009868	78807.1	111731	182050	12857.8	21521.3	10544
maker-scaffold10x_61_pilon-augustus-gene-0.158	A0A4E0RIE7	Lysine--tRNA ligase	-3.05865	0.008146	1.04118e+06	724465	504091	62954.9	81094.4	128365
maker-scaffold10x_83_pilon-snap-gene-0.205	A0A4E0RVL2	RuvB-like helicase	-3.05886	0.005671	710550	441765	508984	48410	59638.9	91311.6
maker-scaffold10x_908_pilon-snap-gene-1.154	A0A4E0RBC1	Putative merlin/moesin/ezrin/radixin	-3.06505	0.006737	1.10684e+06	2.3213e+06	1.15959e+06	162927	174900	210356
maker-scaffold10x_732_pilon-snap-gene-0.31	A0A4E0QVN0	Ubiquitin carboxyl-terminal hydrolase	-3.07155	0.006737	42369.2	55861.7	49288.9	8749	5107.36	3691.41
maker-scaffold10x_729_pilon-augustus-gene-0.39	---NA---	hypothetical protein D915_001006	-3.07603	0.006107	237689	267510	276453	18679.9	30036.9	43974.3
augustus_masked-scaffold10x_1175_pilon-processed-gene-0.36	A0A4E0RJ65	Apoptotic chromatin condensation inducer in the nucleus	-3.07999	0.007074	187453	202779	185962	27639.1	12176.6	28323.7
maker-scaffold10x_360_pilon-snap-gene-0.25	A0A4E0RFK5	Tubulin-specific chaperone A	-3.12047	0.002681	143151	125413	166661	14430.5	19340.9	16273.4
maker-scaffold10x_253_pilon-snap-gene-0.138	A0A4E0RFX4	Hemicentin-1	-3.15432	0.006783	172813	103351	113842	9831.84	13029.3	20944
maker-scaffold10x_22_pilon-snap-gene-0.121	A0A4E0S3I6	40S ribosomal protein S13	-3.16806	0.00637	307801	216408	211784	17976.7	23992.3	39913.8
maker-scaffold10x_721_pilon-snap-gene-0.10	A0A4E0RHR0	Mitochondrial proton/calcium exchanger protein	-3.16982	0.005254	477564	301268	400012	52690.3	30540.8	47761
maker-scaffold10x_794_pilon-augustus-gene-0.66	A0A4E0RJ38	ATP-binding cassette sub-family B member	-3.17338	0.008146	220745	309394	231036	23927.4	44526.1	15919.2
augustus_masked-scaffold10x_1318_pilon-processed-gene-0.40	A0A2H1CKN9	Histone H2A	-3.17731	0.005254	93154.8	82949.5	76031.4	13001.8	8631.81	6238.47
maker-scaffold10x_1842_pilon-snap-gene-0.11	A0A4E0S2Z8	Karyopherin (Importin) beta 3	-3.2085	0.003956	1.14074e+06	1.3705e+06	1.66834e+06	145909	181776	124461
maker-scaffold10x_943_pilon-snap-gene-0.30	A0A2H1C4D5	Ribosomal protein S15Aa	-3.21139	0.005254	1.03708e+06	1.06334e+06	814342	86276.9	145399	83011.4
maker-scaffold10x_979_pilon-snap-gene-0.4	A0A4E0S195	Eukaryotic translation initiation factor 2c	-3.2317	0.005254	128771	153071	164495	14724.2	11760.7	21029.4
maker-scaffold10x_4_pilon-snap-gene-0.96	---NA---	Laminin subunit gamma	-3.28201	0.007	1.24041e+06	1.33782e+06	1.20574e+06	74010.6	203200	111804
maker-scaffold10x_158_pilon-augustus-gene-0.75	A0A4E0RDC8	Dehydrogenase/reductase SDR family member 1	-3.31398	0.008304	503084	800651	523902	51477.9	97672.9	34622.7
maker-scaffold10x_237_pilon-snap-gene-0.56	A0A4E0RQC4	40S ribosomal protein S18	-3.31714	0.008204	394144	505276	274404	35742.7	59287.5	22742.1
maker-scaffold10x_815_pilon-snap-gene-1.83	A0A4E0S1I1	Titin	-3.34008	0.009877	147374	129755	77868.8	12402.2	16724.4	5929.41
maker-scaffold10x_1610_pilon-snap-gene-0.37	TPP58862.1	Ribosomal protein S4 Y-linked 1 Y isoform variant [Fasciola gigantica]	-3.36148	0.005254	405605	393030	557704	60076.5	34957.8	36931.6
maker-scaffold10x_1500_pilon-snap-gene-0.79	A0A4E0RV13	Calcium-transporting ATPase	-3.37141	0.002681	1.20917e+06	893771	1.21936e+06	93640	118596	108791
maker-scaffold10x_205_pilon-snap-gene-0.63	A0A2H1C095	RNA-binding protein 8A	-3.37494	0.007366	258433	237385	393749	31123.6	38826.9	15796.7
maker-scaffold10x_253_pilon-snap-gene-0.152	A0A4E0RFX4	Hemicentin-1	-3.38213	0.009759	239326	495726	155054	28145.5	29710.6	27516.9
maker-scaffold10x_1820_pilon-snap-gene-0.5	A0A4E0RKC4	M3K12	-3.38893	0.008925	34270.7	56682.1	29276.1	5984.62	3252.71	2239.97
maker-scaffold10x_270_pilon-augustus-gene-0.3	A0A4E0S1H8	Cell division control protein 42 homolog	-3.40376	0.005494	134990	85985	143188	9793.4	8459.73	16155.1
maker-scaffold10x_432_pilon-snap-gene-0.122	---NA---	---NA---	-3.40631	0.005364	257911	324915	381728	37209.7	18618.3	35147.4
maker-scaffold10x_293_pilon-snap-gene-0.147	A0A2H1BXY3	39S ribosomal protein L15, mitochondrial	-3.42753	0.006738	237234	476426	276093	40939.2	30236.1	20813.9
maker-scaffold10x_53_pilon-snap-gene-0.48	A0A4E0RVM4	Proteasome 26S subunit subunit 4 ATPase	-3.44354	0.005254	452195	373050	386971	22458	40909.3	48054.5
maker-scaffold10x_1945_pilon-snap-gene-0.3	---NA---	Interleukin enhancer-binding factor 2	-3.47953	0.006107	67080.1	37540.8	92642.1	5485.2	6577.03	5622.61
maker-scaffold10x_1708_pilon-snap-gene-0.1	A0A4E0S3J7	High mobility group protein DSP1	-3.48435	0.005254	284508	284805	299161	16796.2	27199.4	33604.6
maker-scaffold10x_839_pilon-snap-gene-0.29	A0A4E0RBN9	Ferric-chelate reductase 1	-3.48746	0.005671	230997	158857	290148	26990.2	20074.8	13563.8
maker-scaffold10x_353_pilon-snap-gene-0.49	A0A2H1CXB3	Ribosomal protein L15	-3.50898	0.005798	143476	264991	139701	12067.6	21458.6	14624.9
maker-scaffold10x_2171_pilon-snap-gene-0.9	A0A4E0QY80	N-alpha-acetyltransferase 16 NatA auxiliary subunit	-3.55251	0.005254	114144	112249	57089.8	7417.53	8732.59	8010.97
maker-scaffold10x_99_pilon-snap-gene-0.89	A0A4E0S121	Collagen alpha-1(XI) chain	-3.55822	0.005364	59199.2	54801.4	40186.7	3379.63	6551.65	3158.1
maker-scaffold10x_203_pilon-snap-gene-0.71	A0A4E0R588	Talin-1	-3.58101	0.008234	322987	549160	182559	35631.3	28998.9	23503.3
maker-scaffold10x_486_pilon-augustus-gene-0.24	---NA---	Random slug protein 5	-3.58185	0.005798	33905	40535.8	36619.4	1727.95	3011.47	4535.58
maker-scaffold10x_234_pilon-snap-gene-0.20	A0A4E0RMU4	U2 small nuclear ribonucleoprotein A	-3.58514	0.008234	255070	81265.8	143533	15075.4	12984.7	11923.9
maker-scaffold10x_324_pilon-snap-gene-0.78	---NA---	---NA---	-3.59352	0.006426	59676.3	94919.4	67492.8	9687.83	4408.56	4301.48
maker-scaffold10x_23_pilon-snap-gene-0.79	A0A4E0R1E7	C2H2-type domain-containing protein	-3.59424	0.005254	199652	128717	116897	12462.8	8687.25	15717.6
maker-scaffold10x_1189_pilon-snap-gene-0.107	A0A4E0RXB0	Valine--tRNA ligase	-3.60062	0.008234	263231	308490	136015	24628	11212.2	22501
maker-scaffold10x_436_pilon-snap-gene-0.33	A0A4E0RD15	Nonmuscle myosin II regulatory light chain	-3.60512	0.005254	832747	1.24878e+06	1.17075e+06	62920.9	104310	100031
maker-scaffold10x_654_pilon-augustus-gene-0.32	A0A2H1C5U7	Eukaryotic translation initiation factor 3	-3.60949	0.005254	142448	93197.4	101697	6024.82	12428.8	9184.4
maker-scaffold10x_464_pilon-snap-gene-0.22	A0A4E0RGE0	Polypyrimidine tract-binding protein 2	-3.61128	0.002681	186094	207154	219527	20224.7	15013.2	14903.6
maker-scaffold10x_1115_pilon-snap-gene-0.19	A0A4E0RS78	Eukaryotic translation initiation factor 3 subunit J	-3.62645	0.008234	361254	494455	203176	33250.2	35615.9	16872.8
maker-scaffold10x_474_pilon-snap-gene-0.67	A0A4E0RVD3	Peroxidase	-3.6341	0.005848	1.2006e+06	882862	934183	77056.1	46210.9	119783
maker-scaffold10x_2403_pilon-snap-gene-0.22	A0A4E0RXJ0	Synaptic vesicular amine transporter	-3.63663	0.007528	310904	469111	480627	18457.6	54936.8	27963.5
maker-scaffold10x_143_pilon-snap-gene-0.14	A0A4E0S048	Eukaryotic translation initiation factor 3 subunit K	-3.67137	0.005254	128852	114822	62920.4	7712	7396.13	8956.1
maker-scaffold10x_421_pilon-snap-gene-0.13	A0A4E0QX18	Dihydropyrimidinase	-3.67796	0.006304	146213	197287	75230.1	9814.47	11432.7	11468.8
maker-scaffold10x_632_pilon-snap-gene-0.58	A0A4E0RUP8	Expressed conserved protein	-3.70477	0.004768	347067	336483	449966	32510.1	34508	19913.9
maker-scaffold10x_730_pilon-snap-gene-0.67	A0A4E0R3S3	Mastin	-3.73296	0.008989	62004.3	188433	111023	11651.1	9281.77	6252.07
maker-scaffold10x_598_pilon-snap-gene-0.24	A0A4E0S2M4	Putative Tip120	-3.76898	0.005254	1.12522e+06	1.30275e+06	1.5809e+06	142790	77048.2	74228.2
maker-scaffold10x_1995_pilon-snap-gene-0.54	A0A4E0R458	NADH dehydrogenase	-3.77479	0.005254	369836	170719	266134	22155.3	16085.5	20695.5
maker-scaffold10x_1366_pilon-snap-gene-0.39	A0A4E0S297	E3 SUMO-protein ligase RanBP2	-3.79194	0.005364	178129	229969	221953	23859.5	10614.6	11013
maker-scaffold10x_1231_pilon-snap-gene-0.0	A0A4E0R3X4	Eukaryotic translation initiation factor 3 subunit A	-3.82477	0.005546	288974	486140	377318	32052.7	15627.7	33648.6
maker-scaffold10x_318_pilon-augustus-gene-0.23	A0A4E0R0D5	60S ribosomal protein L23	-3.84212	0.005364	197281	156297	128507	9795.5	6976.78	16842.5
maker-scaffold10x_58_pilon-augustus-gene-0.64	A0A4E0RLT5	Phosphate carrier protein, mitochondrial	-3.85704	0.005798	203653	276203	184758	9363.77	12499.1	24002.5
maker-scaffold10x_253_pilon-snap-gene-0.155	A0A4E0RFX4	Hemicentin-1	-3.86355	0.003956	1.39902e+06	1.44292e+06	1.268e+06	66637.1	88034.3	127682
maker-scaffold10x_383_pilon-snap-gene-0.20	A0A4E0RMR2	Isocitrate dehydrogenase	-3.87724	0.007	275308	404355	794303	39489.9	32147.2	28667.9
maker-scaffold10x_524_pilon-augustus-gene-0.1	---NA---	unnamed protein product	-3.88954	0.006767	57032.9	41946.1	104256	4273.42	3267.66	6171.85
maker-scaffold10x_819_pilon-augustus-gene-0.18	A0A4E0RQP0	Cysteine protease [FhCL2]	-3.90247	0.007203	566986	603294	888582	46049.9	68982.7	22645.7
maker-scaffold10x_80_pilon-augustus-gene-0.116	A0A4E0RLJ5	Innexin	-3.92583	0.005254	805899	1.00349e+06	1.04499e+06	46874.8	48833.2	92102.6
maker-scaffold10x_77_pilon-augustus-gene-0.29	A0A2H1CLY7	60S ribosomal protein L18a	-3.92627	0.005254	390662	757478	621947	28175.3	49783.3	38472.3
maker-scaffold10x_387_pilon-augustus-gene-0.62	A0A2H1CVX5	60S ribosomal protein L13	-3.93564	0.009155	255041	79310.9	171716	8718.98	15579	8774.09
maker-scaffold10x_158_pilon-pred_gff_StringTie-gene-0.11	A0A2H1C729	L-lactate dehydrogenase	-3.94744	0.009831	50067.3	45098	42864.8	5865.17	1669.88	1411.92
maker-scaffold10x_503_pilon-pred_gff_StringTie-gene-0.116	---NA---	Stress response protein nhaX	-3.96557	0.005254	174064	115047	185528	6740.02	11263.3	12378
maker-scaffold10x_309_pilon-augustus-gene-0.26	A0A4E0RR95	Fibrillar collagen chain FAp1 alpha	-3.96622	0.008146	113356	41834.3	93829.1	7861.88	4005.75	4064.73
maker-scaffold10x_932_pilon-snap-gene-0.13	A0A4E0REV1	Mitochondrial NADH-ubuiquinone oxidoreductase 13 kDa-B subunit	-3.98917	0.007605	112318	45255.4	86551.5	4027.33	3433.58	7911.87
maker-scaffold10x_284_pilon-snap-gene-0.114	A0A4E0R7L6	KH domain-containing protein (Fragment)	-3.99811	8.9e-05	184438	178607	170547	11682.5	10751.5	10959.1
maker-scaffold10x_2298_pilon-snap-gene-0.7	A0A4E0R8L8	Putative sorting and assembly machinery (Sam50) protein	-3.99901	0.009902	467760	615920	603293	68427.8	15343.9	21736.3
maker-scaffold10x_217_pilon-snap-gene-1.137	A0A4E0RQK6	Eukaryotic translation initiation factor	-4.00189	0.007032	331511	147151	240977	8744.26	21323.4	14850.8
maker-scaffold10x_436_pilon-snap-gene-0.21	A0A4E0R1J4	26S proteasome non-ATPase regulatory subunit 5	-4.02331	0.005546	275411	111808	132064	11140.7	8774.55	12019.8
maker-scaffold10x_859_pilon-snap-gene-0.42	A0A4E0QW71	Ras suppressor protein 1	-4.02566	0.007673	50664.8	29541.8	90221.4	4418.03	3621.81	2424.1
maker-scaffold10x_493_pilon-snap-gene-0.53	A0A2H1BSG1	Putative UV excision repair protein Rad23	-4.03055	0.005254	297033	245036	156654	10381.3	13019.2	19354.8
maker-scaffold10x_392_pilon-augustus-gene-0.47	A0A4E0RSQ1	Arginyl-tRNA synthetase	-4.03086	0.005254	238283	367582	300599	18300.1	11205.7	25949.1
maker-scaffold10x_342_pilon-augustus-gene-0.164	A0A2H1CVV7	EF hand	-4.03162	0.007645	261424	182735	184708	19990.9	12881.9	5579.33
maker-scaffold10x_118_pilon-snap-gene-0.29	A0A4E0S368	Cytosolic purine 5' nucleotidase	-4.03452	0.009603	162214	377479	461143	12050.5	30925.3	18097.5
maker-scaffold10x_520_pilon-augustus-gene-1.56	---NA---	hypothetical protein D915_008953, partial	-4.03557	0.00542	44863.6	52719.2	35146.3	2822.58	1473.52	3797.46
maker-scaffold10x_14_pilon-snap-gene-0.109	A0A4E0RXE3	Glutamyl tRNA synthetase cytoplasmic	-4.05107	0.002518	901684	1.02215e+06	1.09624e+06	62262.4	68820.9	51106.2
maker-scaffold10x_254_pilon-augustus-gene-0.14	A0A4E0RHK3	Elongation factor Ts, mitochondrial	-4.05254	0.008583	173658	202752	91645.6	13927.2	4528.14	9751.92
maker-scaffold10x_486_pilon-snap-gene-0.78	A0A4E0RGP8	Nidogen-2	-4.05479	0.007	225721	470268	177016	13866.5	14433.5	24229.6
maker-scaffold10x_1791_pilon-snap-gene-0.47	A0A2H1C342	26S proteasome regulatory subunit 7	-4.07549	0.005817	225890	261870	116241	10868.4	16397.3	8560
maker-scaffold10x_43_pilon-augustus-gene-0.59	A0A4E0R952	Ribonucleoside-diphosphate reductase	-4.08002	0.005254	759365	340316	381982	27051.7	29414.3	31141.5
maker-scaffold10x_211_pilon-snap-gene-0.33	A0A4E0RZ02	Thyroid hormone receptor interactor 10	-4.11067	0.007555	179224	395060	124904	16825.7	10248.4	13398.3
maker-scaffold10x_1791_pilon-snap-gene-0.52	A0A2H1C365	60S ribosomal protein L28	-4.13542	0.005321	52213.1	27461.9	39845.5	1445.16	3029.24	2326.36
maker-scaffold10x_99_pilon-snap-gene-0.71	A0A4E0R3K8	26S proteasome regulatory subunit T3	-4.13983	0.007215	102774	90216.7	107508	8457.37	6186.05	2402.85
snap_masked-scaffold10x_729_pilon-processed-gene-0.37	A0A4E0RKC2	Ran GTPase-activating protein 1	-4.14	0.005364	548743	670727	516283	44107.8	37325.7	17018.5
maker-scaffold10x_22_pilon-snap-gene-0.133	A0A4E0R5Y7	Laminin subunit beta 1	-4.17468	0.007366	493659	1.01658e+06	653171	57019.6	43441.2	19333.2
maker-scaffold10x_95_pilon-snap-gene-0.23	A0A4E0R5E6	Splicing factor 3A subunit	-4.21317	0.002681	96004	103837	72350.6	4345.19	4584.94	5745.07
maker-scaffold10x_259_pilon-snap-gene-0.100	A0A4E0S441	Dynein light chain roadblock	-4.2203	0.009868	157739	512853	263826	10961.9	12158	27010.8
maker-scaffold10x_432_pilon-snap-gene-0.108	---NA---	---NA---	-4.22696	0.007341	669114	264793	629656	40074.5	18201.3	25221.8
maker-scaffold10x_247_pilon-snap-gene-0.68	A0A4E0R1W4	Uncharacterized protein	-4.29401	0.009684	325558	202114	521363	8656.98	30981.4	13838.2
maker-scaffold10x_637_pilon-snap-gene-0.140	A0A4E0RL45	Procollagen-proline 4-dioxygenase	-4.31973	0.005013	1.13392e+06	872570	690033	54132.2	50779.3	30120.1
maker-scaffold10x_345_pilon-snap-gene-1.122	A0A2H1C5S0	ribosomal protein L37a	-4.3246	0.007236	50486.9	96933.7	92361.7	2619.18	6895.21	2452.58
maker-scaffold10x_647_pilon-snap-gene-0.22	A0A4E0RD46	60S acidic ribosomal protein P2	-4.33582	0.009439	77673.9	191884	62388.7	2932.9	7052.42	6452.98
maker-scaffold10x_524_pilon-snap-gene-0.19	A0A4E0RE22	Mitochondrial import inner membrane translocase	-4.3589	0.009008	359623	105207	184211	8138.25	16230.3	7262.32
maker-scaffold10x_71_pilon-snap-gene-0.99	A0A4E0R3C8	Very long-chain specific acyl-CoA dehydrogenase	-4.3989	0.005254	17105.5	24612.3	13279.8	842.244	581.01	1183.75
maker-scaffold10x_289_pilon-snap-gene-0.10	A0A4E0R7C0	NUP210 protein	-4.40611	0.005364	348203	345986	673694	30865.8	18839.4	14812.3
maker-scaffold10x_964_pilon-augustus-gene-0.6	A0A2H1CW70	Ribosomal protein S3	-4.41069	0.007236	1.68424e+06	1.11574e+06	516720	36816.1	61513.4	57610
augustus_masked-scaffold10x_331_pilon-processed-gene-0.47	A0A2H1CS34	Eukaryotic porin	-4.45527	0.006912	135172	77765.6	232195	6484.02	9230	4577.72
maker-scaffold10x_157_pilon-augustus-gene-0.89	A0A4E0RI71	Ubiquitin carboxyl-terminal hydrolase 4	-4.49356	0.007917	208970	139478	292785	16839.1	7140.21	4486.21
maker-scaffold10x_203_pilon-snap-gene-0.84	A0A4E0RU00	Na(+)/H(+) exchange regulatory cofactor NHE-RF	-4.50109	0.005254	59170.5	59924.2	122768	4189.34	3314.97	3176.55
maker-scaffold10x_22_pilon-snap-gene-0.111	A0A2H1CUK7	EF hand	-4.50522	0.005354	1.86745e+06	1.05544e+06	802960	40714.2	75585.8	47766.3
maker-scaffold10x_1779_pilon-augustus-gene-0.5	A0A4E0RLF3	Folylpolyglutamate synthase mitochondrial	-4.55937	0.002681	87604.5	71357.9	86373.6	2618.08	4509.09	3278.1
maker-scaffold10x_247_pilon-snap-gene-0.70	A0A4E0REZ6	Proteasome (Prosome macropain) 26S subunit ATPase 3	-4.59455	0.007006	252940	561603	174424	9401.65	16920.7	14611.6
maker-scaffold10x_2005_pilon-snap-gene-0.41	A0A4E0RGJ0	Secreted Protein Acidic and Cysteine Rich	-4.59588	0.005254	214568	304665	143811	5896.29	10668.2	10854
maker-scaffold10x_1459_pilon-snap-gene-0.26	A0A4E0RNS1	Sorting nexin	-4.59668	0.005254	791992	460400	398791	30746	23060	14436.9
maker-scaffold10x_805_pilon-snap-gene-0.21	A0A4E0R6U6	Programmed cell death protein 6	-4.62426	0.005364	436572	446879	568093	25098.5	9330.43	24427
maker-scaffold10x_508_pilon-snap-gene-0.42	A0A4E0REP9	[NiFe]-hydrogenase-3-type complex small subunit/NADH:quinone oxidoreductase subunit NuoB	-4.64862	0.005716	287171	129016	238617	13636.5	5979.32	6490.07
maker-scaffold10x_81_pilon-snap-gene-0.175	A0A4E0RP40	Aly/REF export factor	-4.68459	0.002681	389991	389782	318352	14755.3	17780.9	10165.9
maker-scaffold10x_474_pilon-snap-gene-0.58	A0A4E0S0H2	U5 small nuclear ribonucleoprotein helicase	-4.77865	0.007366	63860.6	221291	86967.7	4102.98	3252.76	6201.32
augustus_masked-scaffold10x_1597_pilon-processed-gene-0.61	A0A2H1CJX6	Amidase	-4.80235	0.009877	213416	953504	420557	27907.4	16571.9	12413.5
maker-scaffold10x_1014_pilon-snap-gene-0.19	A0A4E0RWW9	Uncharacterized protein	-4.81106	0.005254	153303	100095	144259	2543.45	6573.22	5048.95
maker-scaffold10x_1597_pilon-snap-gene-0.7	A0A4E0REP7	Coatomer subunit beta	-4.85255	0.00542	46142.8	19689.8	54689.7	1010.05	1647.82	1513.74
maker-scaffold10x_532_pilon-snap-gene-0.2	A0A4E0R2G7	Uncharacterized protein	-4.86334	0.006783	64341.2	140125	172109	3758.48	2498.27	6680.44
maker-scaffold10x_332_pilon-augustus-gene-0.7	A0A4E0RYD3	Ribosomal protein l4	-4.8795	0.002681	841844	1.02602e+06	1.17221e+06	28709.5	43664.9	30904.1
maker-scaffold10x_1335_pilon-snap-gene-0.71	A0A4E0R953	Lipopolysaccharide choline phosphotransferase protein	-4.9571	0.005364	67192.5	56372.6	148836	3110.52	1968.95	3690
maker-scaffold10x_432_pilon-snap-gene-0.118	A0A2H1C5M1	40S ribosomal protein S24	-4.98291	0.007074	200615	483325	773062	14601.2	19658.6	11814
maker-scaffold10x_436_pilon-snap-gene-0.20	A0A4E0RGE5	BICD2	-5.01956	0.00637	140646	146182	66057.1	6050.89	2803.78	2024.47
maker-scaffold10x_628_pilon-snap-gene-0.29	A0A4E0RK81	NADH dehydrogenase	-5.02136	0.006737	43632.4	21872.8	21576.8	1325.2	957.968	398.161
maker-scaffold10x_173_pilon-snap-gene-0.9	A0A4E0RC74	Eukaryotic translation initiation factor 3 subunit C	-5.0527	0.005254	358039	259871	143461	6077.86	6908.66	9952.83
maker-scaffold10x_1723_pilon-augustus-gene-0.57	A0A4E0REG4	Dihydropteridine reductase	-5.05913	0.005364	9706.38	30834.7	13053.9	560.94	457.19	589.457
maker-scaffold10x_689_pilon-snap-gene-0.16	A0A4E0RHD1	60S ribosomal protein L31	-5.08603	0.005817	1.00488e+06	408484	442233	27081	16834.5	10715.2
maker-scaffold10x_503_pilon-snap-gene-0.82	A0A2H1CQZ0	Plectin/S10 domain protein	-5.1092	0.005254	297072	567252	755972	12171.2	22215	12556.9
maker-scaffold10x_291_pilon-snap-gene-0.82	A0A4E0RZI6	Protein-tyrosine sulfotransferase	-5.11551	0.005254	116943	89964.1	176223	2005.51	3471.09	5575
maker-scaffold10x_330_pilon-augustus-gene-0.108	A0A4E0S3M5	Cysteine and histidine-rich domain-containing protein 1	-5.1567	0.006208	112865	155913	364429	7214.19	3812.01	6724.88
maker-scaffold10x_546_pilon-augustus-gene-0.47	A0A4E0R345	Uncharacterized protein	-5.16253	0.003744	1.0956e+06	1.33727e+06	1.663e+06	33276.7	54357.2	26724.3
augustus_masked-scaffold10x_815_pilon-processed-gene-1.64	---NA---	---NA---	-5.18698	0.005887	98574.5	224357	240474	2714.34	5781.5	6970.43
maker-scaffold10x_715_pilon-snap-gene-0.22	---NA---	unnamed protein product	-5.23546	0.002563	666823	494464	730281	14859	19248.8	16102.5
maker-scaffold10x_469_pilon-snap-gene-0.95	A0A4E0RU79	Ascorbate ferrireductase (transmembrane)	-5.2499	0.003175	114539	96960.2	62991.7	2537.92	2881.03	1794.65
augustus_masked-scaffold10x_377_pilon-processed-gene-0.181	A0A2H1BRC5	Histone H3	-5.27258	0.005254	44561.5	74299.3	26922.5	1168.36	1411.15	1191.88
maker-scaffold10x_99_pilon-augustus-gene-0.124	A0A4E0RK36	Leucine--tRNA ligase	-5.27773	0.006668	189333	184104	56616.2	2693.07	4120.63	4272.14
maker-scaffold10x_777_pilon-snap-gene-0.13	A0A4E0R1D5	Translation initiation factor 4G	-5.35126	0.005254	582768	609584	1.3932e+06	27967.1	15244.3	20126.5
maker-scaffold10x_83_pilon-snap-gene-0.222	A0A2H1C670	Apoptosis inhibitor	-5.38114	0.006738	225816	126829	59897.5	2672.5	2365.39	4860.99
maker-scaffold10x_4_pilon-snap-gene-0.92	A0A4E0QWS6	Kinesin-like protein (Fragment)	-5.39304	0.007366	133667	475116	283232	11917.1	4147.58	5163.16
maker-scaffold10x_432_pilon-snap-gene-0.103	A0A4E0RFE8	Deoxyribose-phosphate aldolase	-5.4202	0.002681	398462	499765	398830	13543	7187.42	9560.65
maker-scaffold10x_213_pilon-snap-gene-0.47	A0A2H1CJZ3	SarA	-5.42559	0.002824	795263	719010	1.24746e+06	26021.6	21745.4	16489.7
maker-scaffold10x_764_pilon-snap-gene-0.61	TPP56936.1	Trafficking protein particle complex subunit [Fasciola gigantica]	-5.44159	0.007341	78504	299138	332077	5833.82	5426.65	5070.2
maker-scaffold10x_22_pilon-augustus-gene-0.146	A0A4E0R7T4	FACT complex subunit SSRP1	-5.44969	0.007528	268758	562852	261786	16596.8	4593.73	3827.68
maker-scaffold10x_1143_pilon-snap-gene-0.0	A0A4E0RJR6	Cell division protein kinase	-5.45106	0.005254	125290	48300.2	116353	2197.16	2788.75	1642.03
maker-scaffold10x_375_pilon-snap-gene-0.43	A0A4E0RRX8	Legumain-protease-precursor [FhLeg3]	-5.47857	0.007366	84778	136631	309736	1953.04	5248.89	4710.48
maker-scaffold10x_238_pilon-augustus-gene-0.72	A0A4E0RRH0	PI-PLC X domain-containing protein 3	-5.49035	0.005254	144559	147052	219631	1836.58	6026.26	3509.98
maker-scaffold10x_1829_pilon-snap-gene-0.30	A0A4E0RWD0	Protein RER1	-5.54608	0.005254	68910.9	114126	197624	3035.05	3077.85	2034.17
maker-scaffold10x_656_pilon-snap-gene-0.42	A0A4E0R8I4	TUG-UBL1 domain-containing protein	-5.5653	0.006737	120116	527483	330512	5568.08	7193.67	7895.14
snap_masked-scaffold10x_471_pilon-processed-gene-0.30	A0A4E0RUE8	Chaperone protein DnaJ	-5.56873	0.007341	477955	948993	356417	19252.9	4799.96	13521.1
maker-scaffold10x_103_pilon-snap-gene-0.102	A0A4E0QZA6	Ubiquitin-associated protein 2	-5.57381	0.005354	49818.6	80679.3	28620.3	659.225	1423.57	1257.9
maker-scaffold10x_469_pilon-pred_gff_StringTie-gene-0.61	A0A2H1BRK7	Histone H3	-5.58558	0.005254	87556	75612.8	29546.7	1598.68	1454.34	960.147
maker-scaffold10x_741_pilon-snap-gene-0.5	A0A4E0RMZ8	Ribosomal RNA small subunit methyltransferase	-5.7669	0.009281	59822.2	93557.4	44969.9	299.159	2360.88	982.655
maker-scaffold10x_617_pilon-snap-gene-0.25	A0A4E0RK35	Mitochondrial import inner membrane translocase subunit TIM50	-5.78981	0.005364	51210.2	153462	46975.9	1825.31	1527.19	1196.18
maker-scaffold10x_349_pilon-augustus-gene-0.9	---NA---	---NA---	-5.79422	0.008234	173214	55816.4	44403.5	859.903	2927.72	1139.8
maker-scaffold10x_360_pilon-snap-gene-0.19	A0A4E0REY5	Fumarylacetoacetate hydrolase domain-containing protein 1	-5.83555	0.005798	1.43172e+06	1.32569e+06	1.11594e+06	37756.7	7770.5	22301.2
maker-scaffold10x_537_pilon-snap-gene-0.69	A0A4E0RFE5	Translocon-associated protein subunit alpha	-5.84228	0.005254	817841	2.15321e+06	1.68851e+06	33457.7	30764.5	16993.9
maker-scaffold10x_1084_pilon-snap-gene-0.132	A0A4E0RQA4	Uncharacterized protein	-5.86122	0.005546	79826.8	53600.1	71519.7	1378.82	1725.05	421.781
maker-scaffold10x_1035_pilon-snap-gene-0.13	A0A4E0RCN0	Uncharacterized protein	-5.88226	0.005254	304285	210151	677620	7039.69	4869.96	8300.11
maker-scaffold10x_2005_pilon-augustus-gene-0.57	A0A2H1CS84	Tubulin beta chain	-5.92822	0.002681	174119	125522	158401	2233.03	3522.7	1766.29
maker-scaffold10x_75_pilon-snap-gene-0.99	A0A4E0RBV2	Melanoma inhibitory activity protein 3	-5.95396	0.008337	580596	935384	231669	10072.3	14573.1	3547.06
maker-scaffold10x_205_pilon-snap-gene-0.81	A0A2H1BVH2	DnaJ domain protein	-5.95623	0.008243	86856.4	39689.3	208482	1797.66	941.406	2657
maker-scaffold10x_493_pilon-snap-gene-0.59	A0A4E0S0S0	SUMO-conjugating enzyme	-5.97254	0.002681	183044	121827	149486	2001.87	3283.6	1950.26
maker-scaffold10x_513_pilon-snap-gene-0.68	A0A4E0RLH0	Zinc finger CCCH domain-containing protein 15	-5.989	0.002681	1.20977e+06	967530	1.06288e+06	11066.9	22448.9	17499.4
maker-scaffold10x_377_pilon-snap-gene-0.46	---NA---	---NA---	-6.02172	0.005364	77825.9	95335.3	162405	1219.25	3090.99	854.656
maker-scaffold10x_182_pilon-augustus-gene-0.12	A0A4E0RGK5	Nardilysin	-6.05464	0.006539	195578	102821	74639.6	3560.81	1175.72	875.568
maker-scaffold10x_1568_pilon-snap-gene-0.6	A0A4E0RKN2	Importin subunit alpha	-6.05978	0.005254	1.59408e+06	1.22912e+06	645118	11076.7	24951.8	15964.1
maker-scaffold10x_267_pilon-snap-gene-0.56	A0A4E0RZA4	2-oxoisovalerate dehydrogenase subunit alpha	-6.10615	0.007366	2.90433e+06	852397	4.60632e+06	45129.8	47488.4	28784.7
maker-scaffold10x_493_pilon-augustus-gene-1.181	A0A4E0RQB5	Autophagy protein 3	-6.1233	0.009902	56429.9	58358.4	276929	3294.47	1177.14	1147.62
maker-scaffold10x_239_pilon-snap-gene-0.2	A0A4E0QV19	Putative prefoldin subunit	-6.13305	0.002681	66779.1	98617.5	80759.8	1496.78	1027.84	982.733
maker-scaffold10x_217_pilon-snap-gene-1.117	A0A4E0S3T6	Putative E3 ubiquitin-protein ligase HERC4	-6.17553	0.005848	145298	212370	77175.8	895.131	1661.73	3459.2
maker-scaffold10x_730_pilon-snap-gene-0.93	A0A4E0R473	Putative Branched-chain alpha-keto acid dehydrogenase E1 component beta subunit	-6.23955	0.002104	240987	195920	226234	3653.81	2300.89	2821.66
maker-scaffold10x_520_pilon-snap-gene-2.153	A0A4E0RB96	Mitochondrial-processing peptidase subunit alpha	-6.2467	0.006737	496943	346826	97355.4	4309.08	3675.51	4409.17
augustus_masked-scaffold10x_598_pilon-processed-gene-1.201	B0RZ77	Tubulin beta chain	-6.41213	0.005254	200362	150238	182932	729.119	2645.79	2890.01
maker-scaffold10x_1820_pilon-augustus-gene-0.26	A0A4E0S2D6	Protein fem-1	-6.47408	0.005817	165565	36996.7	62282.1	1405.98	860.843	712.348
maker-scaffold10x_7_pilon-augustus-gene-1.28	A0A4E0RVE9	Dnaj subfamily c	-6.55986	0.007236	359932	123302	66538.5	1986.47	2738.59	1102.27
maker-scaffold10x_259_pilon-augustus-gene-0.139	A0A4E0RJ07	Serine/threonine-protein phosphatase 2A regulatory subunit A alpha isoform	-6.6309	0.002681	101037	151022	93612.3	1671.56	854.595	961.748
maker-scaffold10x_474_pilon-augustus-gene-0.35	A0A4E0RJB5	Ubiquitin carboxyl-terminal hydrolase	-6.89143	0.005671	97338.9	197792	213707	1216.14	498.37	2571.5
maker-scaffold10x_223_pilon-snap-gene-0.6	A0A4E0S2V7	IK cytokine down-regulator of HLA II	-7.19777	0.008204	599060	83879.6	539794	2985.92	1939.83	3403.13
maker-scaffold10x_932_pilon-snap-gene-0.18	A0A4E0RZZ0	Endophilin-A	-7.27604	0.002681	259386	154693	285726	1004.07	1673.02	1838.05
maker-scaffold10x_2199_pilon-snap-gene-0.13	A0A4E0S2G8	E3 ubiquitin-protein ligase TRIM33	-7.38056	0.002958	3.28567e+06	1.54346e+06	2.41309e+06	21322.7	10544.7	11594
maker-scaffold10x_2229_pilon-snap-gene-0.5	A0A4E0RWN2	Flap endonuclease 1	-7.56364	0.002944	287859	408110	487566	1207.86	1904.22	3143.95

## Sheet: Som_3h-8d
Identifier (PRJEB25283)	Identifier (UNIPROT)	Description	Log2FC	q.value	Fh3h_1	Fh3h_2	Fh3h_3	Fh8d_1	Fh8d_2	Fh8d_3
maker-scaffold10x_271_pilon-snap-gene-0.57	A0A2H1CKR8	N-acetyltransferase domain-containing protein	6.00953	0.003349	10764	44916.9	30612.3	1.65917e+06	1.82254e+06	2.07767e+06
maker-scaffold10x_606_pilon-snap-gene-0.39	A0A4E0RBY9	Troponin i	5.01714	0.004567	44528	69648.5	78243.6	1.69489e+06	3.50051e+06	1.03562e+06
augustus_masked-scaffold10x_1302_pilon-processed-gene-0.32	A0A4E0S375	Paramyosin	4.48224	0.001271	870921	1.21819e+06	1.13817e+06	2.50964e+07	2.88534e+07	1.81818e+07
maker-scaffold10x_279_pilon-snap-gene-0.19	A0A2H1CUL2	Ribosomal protein L11	4.31278	0.003882	125613	49735.3	78223.3	1.99711e+06	1.92795e+06	1.11431e+06
maker-scaffold10x_2199_pilon-snap-gene-0.15	A0A2H1BTZ8	Signal peptidase complex subunit 1	4.23187	0.005178	29511.6	33349.7	11408.1	473669	332641	589190
maker-scaffold10x_819_pilon-augustus-gene-0.18	A0A4E0RQP0	Cysteine protease [FhCL2]	4.12695	0.00595	530515	448262	441412	7.41674e+06	3.80498e+06	1.35915e+07
augustus_masked-scaffold10x_377_pilon-processed-gene-0.188	A0A2H1CQG2	Paramyosin	4.03999	0.001892	1.51622e+06	1.27678e+06	1.37831e+06	1.88566e+07	3.1828e+07	1.79323e+07
maker-scaffold10x_2630_pilon-snap-gene-0.7	---NA---	---NA---	3.97702	0.004567	37741.3	23566.4	13665.4	287311	441127	452175
maker-scaffold10x_1500_pilon-snap-gene-0.76	A0A2H1BZ67	Heterogeneous nuclear ribonucleoprotein A2	3.84826	0.001706	340954	370919	528337	4.89558e+06	6.91465e+06	6.05209e+06
maker-scaffold10x_724_pilon-snap-gene-0.101	A0A4E0R4T1	60S acidic ribosomal protein P0	3.81019	0.002635	417732	404864	501492	7.03815e+06	7.53791e+06	3.99767e+06
maker-scaffold10x_387_pilon-augustus-gene-0.62	A0A2H1CVX5	60S ribosomal protein L13	3.61608	0.00176	47335.9	60928.1	55867.7	529618	855215	627689
maker-scaffold10x_1972_pilon-snap-gene-0.23	A0A2H1BY45	60S ribosomal protein L6	3.58742	0.004864	198578	305384	458614	4.68125e+06	4.3136e+06	2.57572e+06
maker-scaffold10x_1499_pilon-augustus-gene-0.30	---NA---	DM9 domain-containing protein	3.29753	0.005844	338770	306218	245456	2.73736e+06	4.3771e+06	1.64064e+06
maker-scaffold10x_22_pilon-snap-gene-0.116	A0A2H1C1H1	Serine/arginine-rich splicing factor	3.29687	0.001382	65067.7	52675.8	63862.5	475825	703693	605269
maker-scaffold10x_387_pilon-augustus-gene-0.58	A0A4E0RWH0	Histone H2A	3.27064	0.002417	11257	13452.6	11299.3	134702	131901	80909.7
maker-scaffold10x_973_pilon-snap-gene-0.76	A0A4E0QZ96	Cytoplasmic type actin 1	3.16528	0.0054	271435	138627	170123	1.24288e+06	2.43335e+06	1.52864e+06
maker-scaffold10x_143_pilon-snap-gene-0.4	A0A4E0R391	60S ribosomal protein L34	3.14392	0.004629	5451.96	11538.8	6239.79	71848.6	80033.8	53457.2
maker-scaffold10x_973_pilon-snap-gene-0.58	A0A4E0RWF6	Ribosomal biogenesis protein RLP24	3.07384	0.008572	132908	171083	332953	2.18403e+06	2.10448e+06	1.07461e+06
maker-scaffold10x_173_pilon-snap-gene-0.11	A0A4E0R664	Eukaryotic translation elongation factor 1 beta 2	3.06502	0.002583	350657	413816	548854	3.7354e+06	4.31088e+06	2.94469e+06
maker-scaffold10x_332_pilon-augustus-gene-0.12	A0A4E0S494	Basement membrane-specific heparan sulfate proteoglycan core protein	3.04854	0.006006	1.29864e+06	1.15326e+06	1.77936e+06	1.10412e+07	1.69058e+07	7.06152e+06
maker-scaffold10x_208_pilon-snap-gene-0.17	A0A4E0RNB8	60 kDa heat shock protein mitochondrial (Fragment)	3.03895	0.005195	1.61937e+06	794575	1.00422e+06	1.01585e+07	6.56336e+06	1.13719e+07
maker-scaffold10x_962_pilon-augustus-gene-0.38	A0A2H1BVR1	Serine/arginine-rich splicing factor 1	3.02784	0.001897	225778	339761	357394	2.48796e+06	2.40145e+06	2.63794e+06
maker-scaffold10x_730_pilon-snap-gene-0.85	A0A4E0S0I4	Calcium-binding protein	2.96931	0.007596	269769	217199	339377	2.26576e+06	3.04376e+06	1.16208e+06
maker-scaffold10x_936_pilon-snap-gene-0.72	A0A2H1BZ88	ADP/ATP translocase	2.96282	0.002745	623778	449154	457365	5.12515e+06	3.52915e+06	3.27659e+06
maker-scaffold10x_1_pilon-snap-gene-0.165	A0A4E0S3G7	Propionyl-CoA carboxylase alpha chain, mitochondrial	2.92913	0.007596	1.04714e+06	870105	906867	1.01914e+07	3.71093e+06	7.60753e+06
maker-scaffold10x_313_pilon-snap-gene-0.97	A0A4E0RE45	40S ribosomal protein S15	2.88112	0.002745	13919.9	12118.2	16964.6	78880.2	124313	113617
maker-scaffold10x_318_pilon-augustus-gene-0.23	A0A4E0R0D5	60S ribosomal protein L23	2.8485	0.008166	83629.1	128273	155113	1.1987e+06	937540	507192
maker-scaffold10x_313_pilon-snap-gene-0.79	A0A2H1CAS1	Tubulin alpha chain	2.82782	0.006631	190554	126242	298123	1.79054e+06	1.06322e+06	1.51215e+06
augustus_masked-scaffold10x_2722_pilon-processed-gene-0.1	A0A2H1BWU2	Histone deacetylase	2.78501	0.008674	229334	221065	311833	1.09216e+06	2.82454e+06	1.33692e+06
maker-scaffold10x_589_pilon-snap-gene-0.132	A0A2H1CM94	Cytosolic large ribosomal subunit protein L30	2.74091	0.008555	441589	537295	327838	3.25126e+06	3.88157e+06	1.6025e+06
maker-scaffold10x_459_pilon-snap-gene-0.77	A0A2H1CD52	Heterogeneous nuclear ribonucleoprotein H	2.72957	0.002673	396749	481234	315397	2.1882e+06	2.60973e+06	3.11727e+06
maker-scaffold10x_22_pilon-snap-gene-0.121	A0A4E0S3I6	40S ribosomal protein S13	2.7265	0.004996	411716	211520	248662	1.87801e+06	2.35815e+06	1.53447e+06
maker-scaffold10x_596_pilon-snap-gene-0.38	A0A4E0QVK2	Cell division cycle and apoptosis regulator protein 1	2.69621	0.001892	1.23113e+06	1.40396e+06	1.47893e+06	8.34833e+06	1.0861e+07	7.45346e+06
augustus_masked-scaffold10x_99_pilon-processed-gene-0.196	A0A4E0R0U0	Heat shock protein heat shock protein 90 alpha	2.64857	0.008166	259993	474574	453651	2.35642e+06	1.61411e+06	3.48015e+06
maker-scaffold10x_2064_pilon-pred_gff_StringTie-gene-0.0	A0A2H1C4R8	Ribosomal L27e protein	2.62834	0.002935	26168.9	21281.7	24376	183490	152436	108190
maker-scaffold10x_1911_pilon-snap-gene-0.7	A0A4E0RJW8	Calponin	2.59803	0.001892	388535	410051	497576	2.50013e+06	3.11601e+06	2.23162e+06
maker-scaffold10x_53_pilon-snap-gene-0.55	B1NI98	Heat shock protein 70	2.50676	0.00646	1.37108e+06	618518	944531	5.76561e+06	4.44163e+06	6.4686e+06
maker-scaffold10x_390_pilon-snap-gene-0.27	A0A4E0QVG1	ATP synthase subunit alpha (Fragment)	2.47932	0.004191	707008	761697	549630	5.00688e+06	3.36715e+06	2.88088e+06
maker-scaffold10x_370_pilon-snap-gene-0.48	GAA28183.2	dynein beta chain ciliary [Clonorchis sinensis]	2.45143	0.008162	289346	124381	122763	992524	1.03489e+06	906956
maker-scaffold10x_99_pilon-snap-gene-0.68	A0A4E0RL78	Eukaryotic translation elongation factor 1 gamma	2.42338	0.00276	156784	247702	170664	1.08381e+06	933168	1.06828e+06
maker-scaffold10x_1382_pilon-snap-gene-0.50	A0A2H1C3Z8	L23A ribosomal protein natural variant	2.41795	0.004864	258231	168650	170574	1.07933e+06	1.31836e+06	795168
maker-scaffold10x_820_pilon-snap-gene-0.9	A0A4E0S393	Acetyltransferase component of pyruvate dehydrogenase complex	2.36689	0.005802	172472	272133	154600	954227	1.31414e+06	822505
maker-scaffold10x_293_pilon-snap-gene-0.147	A0A2H1BXY3	39S ribosomal protein L15, mitochondrial	2.34248	0.005717	251615	411418	486945	1.8336e+06	2.30744e+06	1.69136e+06
snap_masked-scaffold10x_1458_pilon-processed-gene-0.22	A0A4E0RR49	Spectrin beta chain	2.34148	0.006062	1.60682e+06	1.48315e+06	1.04484e+06	6.72892e+06	9.2744e+06	4.95285e+06
maker-scaffold10x_1272_pilon-snap-gene-0.8	A0A4E0R9K1	Lamin	2.25571	0.0062	1.37922e+06	1.59395e+06	1.38988e+06	6.20289e+06	9.82784e+06	4.80581e+06
maker-scaffold10x_15_pilon-snap-gene-0.30	A0A4E0RR49	Spectrin beta chain	2.25517	0.008785	1.70495e+06	1.98478e+06	1.32998e+06	6.30174e+06	1.18789e+07	5.78298e+06
maker-scaffold10x_1106_pilon-snap-gene-0.4	A0A4E0RWP3	Chromobox protein 1 (Heterochromatin protein 1 beta)	2.22464	0.003753	121801	107733	96859.8	371327	585217	569004
maker-scaffold10x_15_pilon-snap-gene-0.21	A0A2H1BTH7	Ribosomal L18p/L5e family protein	2.21885	0.006733	400311	238852	377768	1.92816e+06	1.66477e+06	1.14111e+06
maker-scaffold10x_77_pilon-augustus-gene-0.29	A0A2H1CLY7	60S ribosomal protein L18a	2.06912	0.004618	462558	429393	416691	2.30619e+06	1.86241e+06	1.32285e+06
maker-scaffold10x_119_pilon-snap-gene-0.5	A0A4E0S425	Dihydrolipoamide acetyltransferase component of pyruvate dehydrogenase complex	2.0115	0.002935	704754	869863	595291	2.66046e+06	2.79236e+06	3.29627e+06
maker-scaffold10x_2145_pilon-snap-gene-0.8	TPP57575.1	Ribosomal protein L7Ae [Fasciola gigantica]	1.96943	0.009558	350000	259514	398952	1.08527e+06	1.86304e+06	1.00098e+06
maker-scaffold10x_14_pilon-snap-gene-0.126	A0A2H1BUL6	Cytochrome c1 domain protein	1.82882	0.006656	194594	151216	241924	801711	753066	533125
maker-scaffold10x_1542_pilon-snap-gene-0.12	B1NI98	Heat shock protein 70	1.79699	0.003724	1.05985e+06	902421	1.04704e+06	3.77075e+06	2.71648e+06	3.96995e+06
maker-scaffold10x_964_pilon-augustus-gene-0.6	A0A2H1CW70	Ribosomal protein S3	1.79346	0.005195	726703	1.0501e+06	837801	2.94149e+06	3.65677e+06	2.46516e+06
maker-scaffold10x_353_pilon-snap-gene-0.44	A0A4E0RLX5	Cytochrome b-c1 complex subunit 1 mitochondrial	1.75444	0.008058	293968	236673	401369	1.29288e+06	851996	999673
maker-scaffold10x_43_pilon-snap-gene-0.92	A0A4E0RGV2	Solute carrier family 2 facilitated glucose transporter member 3	1.57799	0.005828	290635	314043	247410	1.07574e+06	742970	725236
maker-scaffold10x_432_pilon-augustus-gene-0.56	A0A4E0RFB1	Annexin	1.5303	0.001447	1.22802e+06	1.33367e+06	1.31113e+06	4.12577e+06	3.67383e+06	3.38691e+06
maker-scaffold10x_1606_pilon-snap-gene-0.2	A0A4E0QUW0	Legumain [FhLeg1]	1.40886	0.007042	936055	1.0159e+06	1.04284e+06	2.04224e+06	3.32357e+06	2.58618e+06
maker-scaffold10x_525_pilon-augustus-gene-0.4	A0A4E0R6D1	Succinate dehydrogenase	1.38516	0.005521	967418	907285	820236	2.44028e+06	1.86602e+06	2.7329e+06
maker-scaffold10x_908_pilon-snap-gene-0.89	A0A4E0RU22	39S ribosomal protein L37 mitochondrial	1.24815	0.003245	92811.5	108323	113026	278900	234774	232572
maker-scaffold10x_292_pilon-snap-gene-0.14	A0A4E0S3X6	40S ribosomal protein S3a	1.08701	0.008166	570709	385355	404627	961152	942749	986659
maker-scaffold10x_1089_pilon-augustus-gene-0.11	A0A4E0RCR2	Dihydrolipoyllysine-residue succinyltransferase component of 2-oxoglutarate dehydrogenase complex, mitochondrial	1.0621	0.008668	513322	411130	538042	966475	1.19983e+06	887336
maker-scaffold10x_206_pilon-snap-gene-0.65	A0A4E0RGT3	ATP synthase subunit b	1.00551	0.005599	260957	256117	203671	467447	526790	452767
maker-scaffold10x_205_pilon-snap-gene-0.63	A0A2H1C095	RNA-binding protein 8A	-0.921153	0.004938	253928	229649	237475	132540	109406	138832
maker-scaffold10x_721_pilon-snap-gene-0.10	A0A4E0RHR0	Mitochondrial proton/calcium exchanger protein	-1.12464	0.007042	319189	244525	290207	143100	139831	108691
maker-scaffold10x_99_pilon-snap-gene-0.71	A0A4E0R3K8	26S proteasome regulatory subunit T3	-1.14138	0.008189	80838.8	96474.9	101034	50995.7	40241.7	34944.8
maker-scaffold10x_1137_pilon-snap-gene-0.95	A0A4E0RN05	Cathepsin B endopeptidase [FhCB9]	-1.14951	0.004095	75534.5	62345.6	79939.3	29864.2	33441	34882.8
maker-scaffold10x_83_pilon-snap-gene-0.205	A0A4E0RVL2	RuvB-like helicase	-1.15011	0.006326	456430	314786	386316	169542	184653	167377
maker-scaffold10x_345_pilon-snap-gene-1.122	A0A2H1C5S0	ribosomal protein L37a	-1.31106	0.0062	74666.4	69432.7	57069.5	24541.9	32682.9	23850.9
maker-scaffold10x_275_pilon-snap-gene-0.25	A0A2H1C1K7	60S ribosomal protein L8	-1.32138	0.008376	292805	335828	215980	117143	123114	97717.1
maker-scaffold10x_381_pilon-augustus-gene-0.37	A0A4E0RJW2	tRNA-dihydrouridine(20) synthase (NAD(P)+)	-1.33408	0.007269	39138.5	31223.8	36592.9	12460.9	17925.4	12037
maker-scaffold10x_958_pilon-snap-gene-0.51	A0A4E0R1B6	Mitochondrial import receptor subunit TOM70	-1.41561	0.00502	659874	833368	796919	233178	304371	320923
maker-scaffold10x_1459_pilon-snap-gene-0.27	---NA---	Tensin	-1.49012	0.009224	291577	179323	301363	85388.8	96938.9	92585
maker-scaffold10x_289_pilon-snap-gene-0.10	A0A4E0R7C0	NUP210 protein	-1.58214	0.006885	458544	351111	454099	107405	174259	140412
maker-scaffold10x_920_pilon-snap-gene-0.36	A0A4E0QXN5	V-type proton ATPase catalytic subunit A	-1.5855	0.007269	214343	237632	175859	83756	51465.2	73979.2
maker-scaffold10x_908_pilon-snap-gene-1.154	A0A4E0RBC1	Putative merlin/moesin/ezrin/radixin	-1.66443	0.009377	719957	906031	1.15784e+06	353626	217759	306829
maker-scaffold10x_495_pilon-snap-gene-0.108	A0A4E0RL81	Histidine--tRNA ligase	-1.67392	0.007269	135454	147459	193741	64915	42731	41737.5
maker-scaffold10x_1_pilon-augustus-gene-0.142	A0A2H1BSD0	Cathepsin B [FhCB-like_1/FhCB2]	-1.69766	0.002387	14584.9	19509.5	17473.5	5345.52	4973.48	5578.64
maker-scaffold10x_213_pilon-snap-gene-0.47	A0A2H1CJZ3	SarA	-1.75569	0.003321	209646	261870	257803	77522.3	58731.8	79720.6
maker-scaffold10x_1410_pilon-snap-gene-0.24	A0A4E0S107	Prominin-1-A	-1.78262	0.009533	162482	165769	104368	36710.2	33749.8	55283.2
maker-scaffold10x_1194_pilon-snap-gene-0.49	A0A2H1CXH2	Dorsal switch protein 1	-1.79166	0.006062	118072	144878	168383	38819.4	32718.8	53048
maker-scaffold10x_314_pilon-snap-gene-0.2	A0A4E0RIL9	Alpha-adducin	-1.86005	0.009042	88605.9	173718	98810.2	35104.1	32313.5	32063.1
maker-scaffold10x_917_pilon-augustus-gene-0.14	A0A4E0RI62	Regulator of chromosome condensation	-1.87859	0.008166	79552.9	96766.9	56040.5	17860.5	27082.5	18247.3
maker-scaffold10x_83_pilon-snap-gene-0.222	A0A2H1C670	Apoptosis inhibitor	-1.90968	0.006006	84096.1	123739	85134.4	29783.8	19686.7	28504
maker-scaffold10x_933_pilon-augustus-gene-0.42	A0A4E0S3H8	Four and a half LIM domains protein 2	-1.91813	0.007658	68369.2	118531	87008.7	29079.9	18490	24905.7
maker-scaffold10x_1189_pilon-snap-gene-0.107	A0A4E0RXB0	Valine--tRNA ligase	-1.91897	0.006938	211080	148509	123662	51177.8	33821.3	42793.1
maker-scaffold10x_102_pilon-augustus-gene-0.100	A0A4E0R2K2	Eukaryotic peptide chain release factor subunit 1	-1.96982	0.006397	87838.7	99244.3	115652	28801	17396.3	31086
maker-scaffold10x_205_pilon-snap-gene-0.70	A0A4E0QY04	Cysteine protease [FhCL_7]	-2.00562	0.008189	65011.4	59168.4	105995	24277	15927.3	17115.6
maker-scaffold10x_1041_pilon-snap-gene-0.13	A0A4E0RUK6	Regulator of microtubule dynamics protein 1	-2.11566	0.001062	468491	401402	411779	107231	99160.5	89341.6
maker-scaffold10x_211_pilon-snap-gene-0.33	A0A4E0RZ02	Thyroid hormone receptor interactor 10	-2.18894	0.008999	256509	278835	132743	49761.6	41550.8	55207.5
maker-scaffold10x_1007_pilon-snap-gene-0.12	A0A4E0RW58	Atlastin GTPase 1	-2.20949	0.005005	279856	222007	353564	77619.9	49225.5	58106.4
maker-scaffold10x_513_pilon-augustus-gene-1.25	A0A4E0R798	Succinate dehydrogenase	-2.25222	0.008863	310031	251647	185519	49867.7	33914.9	73054.5
maker-scaffold10x_303_pilon-snap-gene-0.24	A0A4E0R8X2	Galectin domain-containing protein	-2.28583	0.004677	273490	376135	502067	70053.6	84921.9	81198.2
maker-scaffold10x_436_pilon-snap-gene-0.21	A0A4E0R1J4	26S proteasome non-ATPase regulatory subunit 5	-2.29689	0.005745	244879	148582	123477	34535.4	36924.5	33737.3
maker-scaffold10x_408_pilon-snap-gene-0.60	A0A4E0RBF0	E3 ubiquitin-protein ligase HUWE1 (Fragment)	-2.32812	0.0057	111056	59016.6	105928	19437.3	16738.9	18787.5
maker-scaffold10x_794_pilon-snap-gene-0.127	A0A4E0RV74	Cytochrome-b5 reductase	-2.34609	0.008166	394587	337371	551070	123367	58325.8	70650.3
maker-scaffold10x_1705_pilon-snap-gene-0.6	A0A2H1C3Z4	Ubiquitin--protein ligase	-2.34797	0.009496	40208.2	28278	35991.3	8860.11	3728.61	7933.01
maker-scaffold10x_1017_pilon-snap-gene-0.18	A0A4E0R8L4	Protein transport protein SEC23	-2.35579	0.004037	168417	191232	263260	46266.2	31519.9	43905.4
maker-scaffold10x_114_pilon-snap-gene-0.90	A0A4E0QZ87	SERPIN domain-containing protein	-2.36568	0.004864	716026	703906	431782	127446	95989.9	135845
snap_masked-scaffold10x_1448_pilon-processed-gene-0.7	A0A4E0S365	Dymeclin	-2.36912	0.00679	59247.7	59242.8	41034.8	9988.76	6739.45	14150
augustus_masked-scaffold10x_1115_pilon-processed-gene-0.3	A0A4E0R3R9	Chloride intracellular channel protein 4	-2.39132	0.005958	125621	81390.8	140538	24242.1	15982.3	26021
maker-scaffold10x_589_pilon-snap-gene-0.142	A0A4E0R4P2	DNA topoisomerase 2	-2.39352	0.008657	347619	363922	691971	111801	89807.7	65503.7
maker-scaffold10x_408_pilon-snap-gene-0.65	A0A4E0RKZ7	Ubiquitin-fold modifier 1	-2.41616	0.003683	71083.8	103914	123195	18531.1	20555	16781.8
maker-scaffold10x_284_pilon-snap-gene-0.109	A0A4E0RFM4	Phenylalanine--tRNA ligase beta subunit	-2.42853	0.003878	153983	231183	213629	43553.1	39568.4	28107.4
maker-scaffold10x_1112_pilon-augustus-gene-0.5	A0A2H1CIA4	CRAL/TRIO domain protein	-2.445	0.003247	71868.2	67009	51558.1	9837.6	10244.1	14890.9
maker-scaffold10x_7_pilon-augustus-gene-1.2	A0A4E0R9P4	DNA-(apurinic or apyrimidinic site) endonuclease	-2.4601	0.006046	184642	150398	106403	36255	20223.3	23747
maker-scaffold10x_281_pilon-snap-gene-0.158	A0A2H1C4H4	Golgi-associated plant pathogenesis protein 1	-2.46356	0.006393	242330	427107	268553	46654.1	46094.3	77307.9
maker-scaffold10x_1013_pilon-snap-gene-0.128	A0A4E0R1R7	Electron transfer flavoprotein subunit beta	-2.46479	0.004467	166665	272134	241787	43384.9	31424.8	48474.8
maker-scaffold10x_932_pilon-snap-gene-0.20	A0A4E0RTQ8	Cysteine and glycine rich protein 1	-2.49221	0.009764	147749	95511.8	108622	18947.8	11828.7	31764.9
maker-scaffold10x_815_pilon-augustus-gene-1.34	A0A4E0RZB7	S-methyl-5'-thioadenosine phosphorylase	-2.50148	0.009138	270178	248760	290752	42299	25859.7	74828.3
maker-scaffold10x_270_pilon-augustus-gene-0.3	A0A4E0S1H8	Cell division control protein 42 homolog	-2.5206	0.007048	131906	169941	93186.1	15467.8	22468.9	30906.1
augustus_masked-scaffold10x_330_pilon-processed-gene-0.50	A0A4E0RL35	Putative pyrophosphate-dependent phosphofructo-1-kinase	-2.57811	0.006427	329680	430817	401424	94536.7	39546.8	60491.9
maker-scaffold10x_327_pilon-snap-gene-0.33	VDP28835.1	unnamed protein product [Schistosoma curassoni]	-2.59063	0.002948	243127	144612	223880	32619.8	32409.5	36507.2
augustus_masked-scaffold10x_1021_pilon-processed-gene-0.14	A0A4E0RAA2	Ubiquitin-like domain-containing protein	-2.59977	0.008572	17763.9	38894.8	30705.8	4629.69	6387.95	3394.45
maker-scaffold10x_1231_pilon-snap-gene-0.0	A0A4E0R3X4	Eukaryotic translation initiation factor 3 subunit A	-2.61824	0.007505	203671	463547	451455	62525	56421.2	63247.3
maker-scaffold10x_2713_pilon-augustus-gene-0.0	A0A4E0R2H6	Glyoxalase	-2.62782	0.00131	64772.2	55108.4	62899.2	10024.9	11264.6	8282.13
maker-scaffold10x_1007_pilon-snap-gene-0.9	A0A4E0RW88	Alpha-mannosidase	-2.63493	0.006006	426578	646029	348064	73989.6	99934.8	54794.1
maker-scaffold10x_1791_pilon-snap-gene-0.47	A0A2H1C342	26S proteasome regulatory subunit 7	-2.64342	0.005178	230121	415524	354387	68927.3	41988.1	49137.9
maker-scaffold10x_387_pilon-augustus-gene-0.63	A0A4E0RHC1	Long-chain-fatty-acid--CoA ligase	-2.67197	0.005538	388646	248184	274861	64691	32197.5	46166.7
maker-scaffold10x_206_pilon-snap-gene-0.59	A0A2H1CKY1	Ras family protein	-2.6803	0.007239	346547	307463	157781	51987.2	32751.9	41907.8
maker-scaffold10x_245_pilon-augustus-gene-0.90	A0A4E0RYX8	Aldehyde dehydrogenase NAD(P)+ protein	-2.73607	0.002935	593417	392788	358173	75507.6	59186	67088.8
maker-scaffold10x_222_pilon-snap-gene-0.13	A0A4E0QY95	Neutral sphingomyelinase	-2.76402	0.009496	72184.1	131538	52706	13911.8	8516.91	15320.9
maker-scaffold10x_1427_pilon-snap-gene-0.9	A0A4E0R8D3	Phosphatase inhibitor	-2.76972	0.009943	14621.7	15849.6	18649.5	1084.23	3358.12	2760.37
maker-scaffold10x_356_pilon-snap-gene-0.1	A0A4E0R5G9	Actin protein 2/3 complex subunit 1A	-2.7732	0.004689	119591	122820	164539	17810.5	28044.8	13673.1
maker-scaffold10x_331_pilon-snap-gene-0.56	A0A4E0RE06	Fatty acid-binding protein type V	-2.78404	0.007053	8128.03	5299.66	8777.08	613.25	1345.15	1265.4
maker-scaffold10x_718_pilon-snap-gene-0.9	A0A2H1BSW4	Proteasome subunit alpha type	-2.80196	0.005538	146517	77988	160688	17917.3	15501.2	21815.2
maker-scaffold10x_289_pilon-augustus-gene-0.93	A0A4E0QVE2	Phosphoglycerate mutase	-2.80381	0.002948	394116	626298	519529	76175.7	57576.4	86781.4
maker-scaffold10x_1458_pilon-snap-gene-0.34	A0A4E0R0B0	Ribose-phosphate diphosphokinase	-2.80779	0.008674	77058.2	69345.3	156255	11151.8	11750.4	20321.7
maker-scaffold10x_1478_pilon-snap-gene-0.34	A0A4E0R5L1	Sel1 repeat-containing protein 1B	-2.81042	0.007048	43582.8	50203.7	46873.9	11014.5	5020.92	4016.26
maker-scaffold10x_919_pilon-augustus-gene-0.84	A0A4E0RRF4	Muscle LIM protein 1	-2.81367	0.005521	65508.8	94902	132314	10262.9	14715.2	16657
maker-scaffold10x_474_pilon-augustus-gene-0.35	A0A4E0RJB5	Ubiquitin carboxyl-terminal hydrolase	-2.8197	0.007959	19034.7	26057.9	34561.3	2090.36	4934.37	4257.46
maker-scaffold10x_1364_pilon-snap-gene-0.12	A0A4E0R8L3	Glycogen debranching enzyme	-2.85256	0.003835	392161	794801	598548	79373.3	80561.8	87269.9
maker-scaffold10x_102_pilon-snap-gene-0.59	A0A4E0RJR0	Reticulocalbin 1 EF-hand calcium binding domain	-2.85261	0.008709	399180	243983	433552	46099.4	27794.4	75172.7
maker-scaffold10x_973_pilon-snap-gene-0.68	A0A4E0RCS1	Tetraspanin	-2.89103	0.006006	53641.9	94319.3	112298	14932.8	8693.07	11458.8
maker-scaffold10x_1115_pilon-snap-gene-0.19	A0A4E0RS78	Eukaryotic translation initiation factor 3 subunit J	-2.90626	0.00204	268010	236851	295565	45438.9	32027.9	29303.5
maker-scaffold10x_721_pilon-snap-gene-0.7	A0A4E0R825	6-phosphogluconate dehydrogenase, decarboxylating	-2.94616	0.006885	1.1372e+06	530425	1.04664e+06	141073	131304	79808.2
maker-scaffold10x_387_pilon-snap-gene-0.64	A0A4E0RNT7	Putative Cofilin actophorin	-2.94885	0.005195	492234	317195	654345	73216.5	46459.7	69898.7
maker-scaffold10x_345_pilon-snap-gene-1.90	A0A4E0RR45	Serine/threonine-protein phosphatase	-2.96604	0.005701	138010	115939	129288	20250.6	8797.29	19997.6
maker-scaffold10x_66_pilon-snap-gene-0.21	A0A2H1BX03	Cysteine protease [FhCL3_1/3]	-2.96771	0.005101	240824	307452	307832	45541.2	20972.6	42922
maker-scaffold10x_598_pilon-snap-gene-0.24	A0A4E0S2M4	Putative Tip120	-2.97008	0.007048	660935	707660	1.20441e+06	154707	65323.8	108333
maker-scaffold10x_656_pilon-augustus-gene-0.4	A0A4E0RQN4	Histone deacetylase complex subunit SAP18	-2.97269	0.004677	42935.6	54558	27854.1	4151.72	6740.12	5076.05
maker-scaffold10x_1637_pilon-snap-gene-0.26	A0A4E0RHE9	1,4-alpha-glucan branching enzyme	-2.99816	0.008235	438172	751903	787139	81690.4	44739.2	121038
maker-scaffold10x_498_pilon-pred_gff_StringTie-gene-0.32	A0A2H1BYH7	Cytidine deaminase	-2.99864	0.004689	157756	295010	145719	24606.1	29326	20949
maker-scaffold10x_157_pilon-snap-gene-0.211	A0A4E0RG70	Rab GDP dissociation inhibitor	-3.00478	0.003161	354112	302175	292697	34769.9	28442.9	55017.8
maker-scaffold10x_2189_pilon-augustus-gene-0.0	A0A2H1CCK7	S-adenosylmethionine synthase	-3.01846	0.000902	141172	170238	167149	17880	21079.6	20099.9
maker-scaffold10x_390_pilon-augustus-gene-0.17	A0A4E0RBG0	N-myc downstream regulated	-3.03173	0.009362	515635	811140	882060	82954.5	44573.2	142570
maker-scaffold10x_469_pilon-snap-gene-0.95	A0A4E0RU79	Ascorbate ferrireductase (transmembrane)	-3.04748	0.009285	70088.2	150241	52965.6	11988.3	13148.6	7919.08
maker-scaffold10x_851_pilon-augustus-gene-0.12	A0A4E0S2S8	Ectonucleoside triphosphate diphosphohydrolase	-3.07583	0.008166	35850.8	64339.2	50048.4	3273.38	9531.08	5013.69
maker-scaffold10x_1449_pilon-snap-gene-0.6	A0A4E0R337	Heterotrimeric GTP-binding protein alpha subunit G-alpha-q	-3.10582	0.004629	82359.1	102413	149948	12696.6	9106.64	17077.7
maker-scaffold10x_500_pilon-augustus-gene-0.80	A0A4E0RKJ0	Glycerol-3-phosphate dehydrogenase	-3.1115	0.007222	74023.4	193561	136791	17605.8	11128.2	18053.5
maker-scaffold10x_1608_pilon-snap-gene-0.2	A0A4E0S0P1	Phosphatidylinositol glycan class S	-3.11383	0.003831	670598	409752	337812	62963.7	55975.3	44881.7
maker-scaffold10x_839_pilon-snap-gene-0.29	A0A4E0RBN9	Ferric-chelate reductase 1	-3.1192	0.002935	358642	352975	330136	39797.3	53431.9	26663.2
maker-scaffold10x_1458_pilon-snap-gene-0.38	A0A4E0QZS5	Essential myosin light chain	-3.14855	0.004648	1.90868e+06	1.4285e+06	1.12287e+06	122509	241746	138704
maker-scaffold10x_1597_pilon-snap-gene-0.7	A0A4E0REP7	Coatomer subunit beta	-3.1699	0.009276	59918.7	26873	21675.1	3489	2936.98	5626.12
maker-scaffold10x_286_pilon-snap-gene-0.3	A0A4E0RBR6	Purine nucleoside phosphorylase	-3.17714	0.008443	333492	726327	501536	76561.1	30167.7	65889.7
maker-scaffold10x_145_pilon-snap-gene-0.14	A0A4E0R8X6	Carbonic anhydrase	-3.17915	0.006938	326628	300134	357250	59206.5	18078	31353.3
maker-scaffold10x_2285_pilon-snap-gene-0.12	A0A4E0RIP8	Glutathione transferase	-3.1811	0.008572	1.02487e+06	435952	815759	90418	47311	113273
maker-scaffold10x_730_pilon-snap-gene-0.91	---NA---	---NA---	-3.20907	0.009256	208915	112841	60819.7	12471.8	14305.6	14593
snap_masked-scaffold10x_296_pilon-processed-gene-0.27	A0A4E0RVQ0	Dipeptidyl peptidase	-3.21799	0.007881	315095	372758	442144	53975.2	49632.1	17833.9
maker-scaffold10x_520_pilon-snap-gene-2.139	A0A4E0S249	Major egg antigen	-3.24067	0.006006	17525.5	12282.6	21185.1	2010.02	987.329	2397.42
maker-scaffold10x_813_pilon-snap-gene-0.62	A0A4E0RX22	Pyruvate kinase	-3.25959	0.004467	225754	404596	510062	43202.5	33774.4	42100.3
maker-scaffold10x_80_pilon-augustus-gene-0.131	A0A4E0R676	Fructose-bisphosphatase	-3.26992	0.00197	102938	70255.4	117478	10366.7	9258.13	10509.3
maker-scaffold10x_493_pilon-snap-gene-1.39	A0A4E0R5T9	Microtubule-actin cross-linking factor 1 isoforms 1/2/3/5 (Fragment)	-3.28115	0.004747	44919.4	38701.2	77298.5	4792.19	4272.27	7488.73
maker-scaffold10x_503_pilon-snap-gene-0.72	A0A4E0R8Y2	Aldo-keto reductase	-3.31471	0.005195	159951	124603	164963	24445.9	10747.1	9984.33
maker-scaffold10x_2167_pilon-augustus-gene-0.7	A0A4E0RBK5	Hydroxyacylglutathione hydrolase cytoplasmic	-3.31575	0.007596	116829	366240	206262	27102.2	19167.8	22959.2
maker-scaffold10x_815_pilon-snap-gene-1.92	A0A2H1BVZ9	Stefin-1	-3.32917	0.00678	605317	1.00244e+06	791051	86248.7	39138.1	113292
maker-scaffold10x_97_pilon-snap-gene-0.82	A0A4E0RMW8	Aldedh domain-containing protein	-3.36899	0.006849	310530	127532	294472	17578.7	20953.4	32370.2
maker-scaffold10x_886_pilon-augustus-gene-0.1	A0A4E0RVU9	Adenylate kinase isoenzyme 1	-3.37592	0.008331	264622	306808	752400	39515.2	31454.4	56550.6
maker-scaffold10x_1335_pilon-snap-gene-0.71	A0A4E0R953	Lipopolysaccharide choline phosphotransferase protein	-3.37642	0.004864	73084	135638	139442	10693.8	7810.64	15021.4
maker-scaffold10x_312_pilon-augustus-gene-0.100	A0A2H1CEZ1	Cellulase	-3.39721	0.008166	25169.7	23766.9	53446.4	5140.99	2030.58	2546.15
maker-scaffold10x_741_pilon-snap-gene-0.5	A0A4E0RMZ8	Ribosomal RNA small subunit methyltransferase	-3.42217	0.005005	14685.5	25248.8	30558.3	2949.5	2111.42	1515.19
maker-scaffold10x_203_pilon-snap-gene-0.71	A0A4E0R588	Talin-1	-3.46713	0.006006	191035	191324	460817	19490	26928.7	29825.6
maker-scaffold10x_291_pilon-snap-gene-0.84	A0A4E0R123	Zinc finger protein	-3.48085	0.007414	747513	270045	263588	37417.1	32689.1	44645.2
maker-scaffold10x_1149_pilon-snap-gene-0.22	A0A4E0RYC8	Transport protein Sec24D	-3.5082	0.008054	479382	662550	1.18012e+06	85741.4	35780.9	82557.4
maker-scaffold10x_815_pilon-snap-gene-1.86	A0A4E0REW7	Carbonic anhydrase VII	-3.51882	0.00684	118852	103823	85529	15977.5	4741.79	6169.33
maker-scaffold10x_149_pilon-snap-gene-0.94	A0A2H1CS94	Four and a half LIM domains protein 3	-3.52117	0.00754	350012	349841	302445	30846	11734.4	44720.8
maker-scaffold10x_1280_pilon-snap-gene-0.8	A0A4E0R753	Glutathione synthetase	-3.55382	0.006062	84549.5	132351	72342.4	12763.7	4505.65	7360.13
maker-scaffold10x_809_pilon-snap-gene-0.12	A0A4E0RHD6	Serine/threonine protein phosphatase 2A regulatory subunit	-3.56745	0.006849	175369	420625	134377	22401.8	18631.3	20574.5
maker-scaffold10x_199_pilon-snap-gene-0.29	A0A4E0R891	Eukaryotic translation initiation factor 3 subunit D	-3.60496	0.00651	1.00887e+06	659607	1.11609e+06	132905	48481.9	47466
augustus_masked-scaffold10x_815_pilon-processed-gene-1.64	---NA---	---NA---	-3.61863	0.009114	127393	60653.5	71027.6	10430.5	2995.05	7666.03
maker-scaffold10x_749_pilon-snap-gene-0.130	I6T381	CaM3	-3.63819	0.000902	236393	194211	251621	20367.4	17074.1	17351.2
maker-scaffold10x_56_pilon-snap-gene-0.51	A0A2H1CSQ0	EF hand	-3.64906	0.006062	514190	723972	1.08548e+06	74914	32690.5	77617.9
maker-scaffold10x_1189_pilon-snap-gene-0.106	A0A4E0R1U6	Isocitrate dehydrogenase	-3.69343	0.002935	18438.9	23683	11763.9	1275.13	1190.28	1699.83
maker-scaffold10x_493_pilon-augustus-gene-0.6	A0A4E0RI00	p25-alpha domain containing protein	-3.71432	0.00644	251962	165109	135567	23791.1	7755.04	10557.5
maker-scaffold10x_26_pilon-snap-gene-0.54	A0A4E0RLI0	NAD(P)H-hydrate epimerase	-3.71497	0.006545	175156	384359	253103	31273.9	10914.3	19694.5
maker-scaffold10x_682_pilon-snap-gene-0.80	A0A4E0RW77	Aminopeptidase	-3.73231	0.004689	325974	245923	297627	27414.2	10862.5	27148.5
maker-scaffold10x_1119_pilon-snap-gene-0.38	A0A4E0QZY4	Vacuolar protein sorting-associated protein 35	-3.7416	0.005886	125251	370840	206450	18194.1	13396.1	20931.2
maker-scaffold10x_43_pilon-augustus-gene-0.59	A0A4E0R952	Ribonucleoside-diphosphate reductase	-3.74452	0.00276	749648	617231	732010	73087.5	34177.7	49329.1
maker-scaffold10x_7_pilon-snap-gene-1.59	A0A4E0RWP0	Hydroxysteroid dehydrogenase like protein 2	-3.77168	0.003654	91072.9	165609	111410	12629.1	6166.81	8154.64
maker-scaffold10x_173_pilon-snap-gene-0.12	A0A4E0R652	C-type lectin domain-containing protein	-3.77446	0.002669	167862	271084	213440	12008.9	21207.1	14457.6
maker-scaffold10x_1280_pilon-snap-gene-0.10	A0A4E0RTJ8	Inositol-1-monophosphatase	-3.7936	0.001892	452452	522774	292210	31819.5	29220.5	30358.4
maker-scaffold10x_781_pilon-snap-gene-0.70	A0A4E0QZ22	Hypoxanthine-guanine phosphoribosyltransferase	-3.79612	0.003193	118009	186828	157722	16087.5	9539.84	7670.96
maker-scaffold10x_125_pilon-snap-gene-0.30	A0A4E0RBT6	B41 domain-containing protein	-3.81542	0.007157	33014.9	11254	27198.4	1169.97	1480.52	2425.85
maker-scaffold10x_2462_pilon-snap-gene-0.30	A0A4E0RY52	Ubiquilin	-3.8392	0.00088	213331	174614	191049	15399.4	12238.7	12815.7
maker-scaffold10x_1656_pilon-augustus-gene-0.18	A0A4E0RR33	COP9 signalosome complex subunit 6	-3.85977	0.008166	74131.7	235670	80846.9	7621.37	6936.25	12350.3
maker-scaffold10x_2005_pilon-snap-gene-0.41	A0A4E0RGJ0	Secreted Protein Acidic and Cysteine Rich	-3.9352	0.003471	572299	250396	311659	30351.5	23307.1	20495.6
maker-scaffold10x_715_pilon-augustus-gene-0.4	A0A4E0R1A1	Cleavage and polyadenylation specificity factor subunit 5	-3.93673	0.003562	539272	510825	249924	26963.7	22950.3	34980
maker-scaffold10x_747_pilon-snap-gene-0.0	A0A4E0RXI1	2-oxoglutarate and iron-dependent oxygenase domain-containing protein 1	-3.94978	0.009791	84790.9	43308.1	121662	9647.96	2596.01	3919.1
maker-scaffold10x_1006_pilon-snap-gene-0.77	A0A4E0RB18	Sestrin	-3.96916	0.003809	44744.6	30611.2	57166.5	2432.45	1882.62	4146.56
maker-scaffold10x_637_pilon-augustus-gene-0.41	TPP55907.1	hypothetical protein FGIG_03580 [Fasciola gigantica]	-4.09163	0.006465	175743	134703	53780.7	9638.3	5587.09	6137.95
maker-scaffold10x_1842_pilon-snap-gene-0.17	A0A4E0S1N1	DNA replication licensing factor MCM7	-4.09674	0.00651	517662	950455	340042	51529	19617.5	34534.1
maker-scaffold10x_263_pilon-snap-gene-0.0	A0A4E0S1J5	Glycine cleavage system P protein	-4.10043	0.004677	115009	117054	202202	12533.7	4644.71	8138.1
maker-scaffold10x_830_pilon-snap-gene-0.21	A0A4E0RUE9	Glycogenin glucosyltransferase	-4.13669	0.009558	57366	29155.5	136793	3457.85	5369.87	3867.75
maker-scaffold10x_80_pilon-snap-gene-0.169	A0A4E0RFI5	Glutathione transferase	-4.13797	0.007596	311623	127773	176990	19791	5341.52	9878.01
maker-scaffold10x_295_pilon-snap-gene-0.70	A0A4E0S1R4	Mannose-1-phosphate guanylyltransferase	-4.14886	0.008166	513495	262038	737454	39494.9	12541.9	33254.1
maker-scaffold10x_432_pilon-snap-gene-0.103	A0A4E0RFE8	Deoxyribose-phosphate aldolase	-4.16757	0.003731	338533	201539	264067	18264.7	18345.1	8137.41
maker-scaffold10x_421_pilon-snap-gene-0.13	A0A4E0QX18	Dihydropyrimidinase	-4.18058	0.002673	342906	462053	526304	30239.6	15582	27593.3
maker-scaffold10x_748_pilon-snap-gene-0.51	A0A4E0RBH5	IST1 homolog	-4.23312	0.005538	180243	251807	241253	6538.92	7230.55	22033.1
maker-scaffold10x_794_pilon-snap-gene-0.129	A0A4E0RA69	SERPIN domain-containing protein [FhSrp4]	-4.26211	0.007053	1.16483e+06	272383	572483	34359.7	32624.2	37755.3
maker-scaffold10x_978_pilon-snap-gene-0.60	A0A2H1BVS8	Putative transcriptional coactivator caper rrm superfamily	-4.28005	0.004864	130704	97815.1	90459.3	7867.81	2450.91	6099.86
maker-scaffold10x_1906_pilon-snap-gene-0.17	A0A4E0RQI3	Calcium/calmodulin-dependent protein kinase	-4.29855	0.003731	372161	243024	206154	15312.2	7799.04	18626.6
maker-scaffold10x_303_pilon-snap-gene-0.35	A0A4E0RBR7	Thioredoxin-glutathione reductase	-4.3049	0.002948	8473.62	10284.5	8670.57	257.426	462.806	667.488
snap_masked-scaffold10x_178_pilon-processed-gene-0.4	A0A2H1CD31	Alpha subunit of casein kinase II	-4.31471	0.005802	145057	83425.5	125286	3963.35	3056.06	10757.7
maker-scaffold10x_815_pilon-snap-gene-1.105	A0A4E0R2L8	Glutamine synthetase	-4.32319	0.002673	858524	556933	581729	46817.7	30262.6	22691.6
snap_masked-scaffold10x_1199_pilon-processed-gene-0.3	A0A4E0R7V4	Cathepsin L [FhCL_9]	-4.33519	0.006465	84260.9	291984	157944	10495.3	5438.55	10531.2
maker-scaffold10x_380_pilon-snap-gene-0.2	A0A4E0R7R8	Delta-1-pyrroline-5-carboxylate dehydrogenase mitochondrial	-4.35105	0.005854	2.48322e+06	717238	1.07207e+06	87715.7	54216	67426
maker-scaffold10x_281_pilon-snap-gene-0.185	A0A4E0RR45	Serine/threonine-protein phosphatase	-4.39751	0.005521	139223	204182	117350	9324.35	9446.07	3091.51
maker-scaffold10x_165_pilon-augustus-gene-0.8	A0A4E0QZ00	Zinc phosphodiesterase ELAC protein 1	-4.46876	0.004037	194338	523604	239042	17522.8	14737.7	10958.4
maker-scaffold10x_2082_pilon-snap-gene-0.3	A0A4E0QVK3	Galactose-1-phosphate uridylyltransferase	-4.53443	0.005127	214742	588396	273247	18098.3	19224.6	9125.35
maker-scaffold10x_259_pilon-snap-gene-0.109	A0A2H1BV14	RHO protein GDP dissociation inhibitor	-4.55186	0.002673	969815	996765	649016	54594.2	25198	31720.5
maker-scaffold10x_145_pilon-snap-gene-2.164	A0A4E0RG39	Uncharacterized protein	-4.57551	0.006046	399403	144853	149371	6328.34	7275.08	15487.6
maker-scaffold10x_524_pilon-augustus-gene-0.1	---NA---	unnamed protein product	-4.58162	0.006539	112234	65208.1	54836.7	4866.14	1204.09	3630.53
maker-scaffold10x_1_pilon-pred_gff_StringTie-gene-0.86	A0A4E0R514	Cathepsin B [FhCB]	-4.58615	0.00651	11122	25270.9	7728.71	709.981	805.608	321.297
maker-scaffold10x_338_pilon-snap-gene-0.71	A0A4E0RYR4	Glutathione transferase	-4.63921	0.008709	852836	213601	617249	25386.9	10941	31236.5
maker-scaffold10x_1014_pilon-snap-gene-0.19	A0A4E0RWW9	Uncharacterized protein	-4.6934	0.009369	175158	131568	238977	3343.3	2210.32	15537.6
augustus_masked-scaffold10x_598_pilon-processed-gene-1.201	B0RZ77	Tubulin beta chain	-4.69916	0.0062	153598	52084	53573.5	1965.74	2910.79	5103.69
maker-scaffold10x_1084_pilon-augustus-gene-0.71	A0A4E0RPU6	Calbindin	-4.69925	0.008166	57806	221479	59355.4	4056.68	2764.97	6213.78
maker-scaffold10x_1035_pilon-snap-gene-0.13	A0A4E0RCN0	Uncharacterized protein	-4.71773	0.008288	213193	283092	61355.5	7620.56	4657.36	8914.31
maker-scaffold10x_747_pilon-snap-gene-0.5	A0A4E0RVR6	UMP-CMP kinase	-4.74131	0.001125	327226	494218	340245	14879.8	11833.7	16718.9
maker-scaffold10x_302_pilon-augustus-gene-0.39	A0A4E0R247	Receptor Mediated Endocytosis	-4.74359	0.00651	46883	132455	74922.7	1849.27	5804.76	1837.06
maker-scaffold10x_7_pilon-augustus-gene-1.28	A0A4E0RVE9	Dnaj subfamily c	-4.77864	0.00857	79882.3	116089	114523	8316.4	1823.68	1171.89
maker-scaffold10x_511_pilon-snap-gene-0.80	A0A4E0RDE7	Thimet oligopeptidase	-4.80625	0.005844	540823	563381	701122	29059.3	7104.55	28361.3
maker-scaffold10x_271_pilon-augustus-gene-0.66	A0A2H1BX40	U6 snRNA-associated Sm-like protein LSm5	-4.81325	0.007154	58911.6	148944	140174	4873.25	5969.11	1536.61
maker-scaffold10x_157_pilon-snap-gene-0.186	A0A4E0RGI5	Cargo transport protein erv29	-4.81876	0.005195	238915	637762	293383	21718.8	7882.19	11857.8
maker-scaffold10x_58_pilon-snap-gene-0.127	A0A4E0RA88	Glycerol-3-phosphate dehydrogenase (NAD(+))	-4.82251	0.006062	204148	209287	634824	11667.7	17945.7	7433.21
maker-scaffold10x_520_pilon-snap-gene-2.153	A0A4E0RB96	Mitochondrial-processing peptidase subunit alpha	-4.83128	0.006386	114563	263662	62662.4	6509.62	3443.74	5533.61
maker-scaffold10x_777_pilon-snap-gene-0.13	A0A4E0R1D5	Translation initiation factor 4G	-4.85479	0.00088	1.04616e+06	895425	1.19252e+06	33160.8	33279.3	41871.9
maker-scaffold10x_1041_pilon-snap-gene-0.10	A0A4E0RUK6	Regulator of microtubule dynamics protein 1	-4.85809	0.004467	397258	533051	302147	10825.4	7062.43	24607.3
maker-scaffold10x_377_pilon-snap-gene-0.46	---NA---	---NA---	-4.89034	0.00202	201748	183915	184178	4220.02	5272.18	9721.7
maker-scaffold10x_259_pilon-augustus-gene-0.139	A0A4E0RJ07	Serine/threonine-protein phosphatase 2A regulatory subunit A alpha isoform	-4.94234	0.008572	40799.8	59523.1	54000.7	1636.39	390.953	2991.92
maker-scaffold10x_360_pilon-snap-gene-0.19	A0A4E0REY5	Fumarylacetoacetate hydrolase domain-containing protein 1	-4.98516	0.008166	229309	95974.3	218527	9338.71	1731.01	6100.09
maker-scaffold10x_1331_pilon-snap-gene-0.17	A0A4E0RYI9	cAMP-dependent protein kinase catalytic subunit alpha	-4.99069	0.002417	147139	272381	197883	7564.24	4114.87	7739.69
maker-scaffold10x_1087_pilon-snap-gene-0.71	A0A4E0RXD7	DNA replication licensing factor MCM2	-5.0296	0.008118	33531.6	7734.89	16415	577.465	274.95	913.523
maker-scaffold10x_1823_pilon-snap-gene-0.8	A0A4E0REV5	Uncharacterized protein	-5.04718	0.004864	177668	465608	239484	13728.3	4571.11	8399.21
maker-scaffold10x_182_pilon-augustus-gene-0.12	A0A4E0RGK5	Nardilysin	-5.07704	0.007179	43091.2	33184	33940.8	1636.25	1355.13	273.77
maker-scaffold10x_136_pilon-snap-gene-0.27	A0A4E0R2W6	Very-long-chain (3R)-3-hydroxyacyl-CoA dehydratase	-5.08903	0.004057	13640.2	25424.6	17552.1	852.078	252.418	558.904
maker-scaffold10x_286_pilon-snap-gene-0.1	A0A4E0QXG6	Serine/threonine-protein phosphatase regulatory subunit A alpha	-5.09699	0.00276	2.08227e+06	1.70368e+06	2.62857e+06	64232.8	33580.2	89607.2
maker-scaffold10x_513_pilon-snap-gene-0.68	A0A4E0RLH0	Zinc finger CCCH domain-containing protein 15	-5.11109	0.00276	1.6483e+06	2.58196e+06	1.85428e+06	42370.5	94702.8	38976.9
maker-scaffold10x_920_pilon-snap-gene-0.35	A0A4E0S0N6	Inosine triphosphate pyrophosphatase	-5.11435	0.003265	247833	637056	482859	9040.88	12331.2	18113.2
maker-scaffold10x_932_pilon-snap-gene-0.18	A0A4E0RZZ0	Endophilin-A	-5.13371	0.003731	96689.4	78814.9	43010.2	1140.4	3093.16	1990.59
maker-scaffold10x_48_pilon-augustus-gene-0.54	A0A4E0RD30	Dynein light chain	-5.14251	0.003902	75461.2	51627.4	55556.3	3149.29	1113.57	907.953
augustus_masked-scaffold10x_1459_pilon-processed-gene-0.48	A0A4E0R7A1	Succinate--CoA ligase	-5.1506	0.00651	47067.5	148970	56055.6	1312.22	1486.78	4298.04
maker-scaffold10x_254_pilon-augustus-gene-0.14	A0A4E0RHK3	Elongation factor Ts, mitochondrial	-5.15295	0.006849	275083	60128.1	185754	6955.53	4561.52	3125.44
maker-scaffold10x_524_pilon-snap-gene-0.19	A0A4E0RE22	Mitochondrial import inner membrane translocase	-5.15329	0.002738	244472	407208	593687	11881.2	8600.8	14512.8
maker-scaffold10x_1606_pilon-snap-gene-0.1	A0A4E0RCS1	Tetraspanin	-5.16799	0.002935	101477	134991	250462	5334.98	5082.26	3126.73
maker-scaffold10x_135_pilon-snap-gene-0.38	A0A4E0RCY3	Ferritin	-5.17558	0.003321	228655	118635	145352	2917.24	3156.82	7556.92
maker-scaffold10x_1779_pilon-augustus-gene-0.5	A0A4E0RLF3	Folylpolyglutamate synthase mitochondrial	-5.20794	0.006006	41582.8	91588.9	162544	1641.43	2111.21	4248.06
maker-scaffold10x_919_pilon-snap-gene-0.122	A0A4E0RYR5	Asparagine--tRNA ligase	-5.26658	0.004677	587845	211464	303096	16092.3	6516.29	6029.39
maker-scaffold10x_1450_pilon-snap-gene-0.10	A0A4E0RW61	Short branched chain specific acyl-mitochondrial	-5.26734	0.009369	235460	85390.5	411098	8592.28	8023.13	2388.91
maker-scaffold10x_1279_pilon-snap-gene-0.58	A0A2H1CUX4	Tetraspanin family protein	-5.29423	0.002886	231816	147532	410160	5772.95	5930.09	8417.34
maker-scaffold10x_118_pilon-snap-gene-0.29	A0A4E0S368	Cytosolic purine 5' nucleotidase	-5.34361	0.005178	570582	692245	219777	17498.6	6409.12	12604.4
maker-scaffold10x_486_pilon-augustus-gene-0.24	---NA---	Random slug protein 5	-5.3513	0.005701	25764.9	48603.2	72489	2120.7	535.362	941.374
maker-scaffold10x_774_pilon-snap-gene-0.46	A0A4E0RNZ3	Protein-L-isoaspartate O-methyltransferase	-5.35251	0.005538	437592	311295	144420	8614.58	3195.49	10054.2
maker-scaffold10x_926_pilon-snap-gene-0.134	A0A2H1C4H0	Mitochondrial pyruvate carrier	-5.372	0.006006	38701.8	110839	57057.9	693.771	1331.58	2963.44
maker-scaffold10x_1014_pilon-snap-gene-0.28	A0A4E0RK94	ADP-ribosylation factor-binding protein GGA3	-5.46828	0.004376	71998.1	26179.6	54910.4	1661.2	580.126	1216.68
maker-scaffold10x_1639_pilon-snap-gene-0.8	A0A4E0R377	Synaptobrevin YKT6-B	-5.49968	0.00276	225082	311442	307716	9228.09	3096.24	6335.03
maker-scaffold10x_71_pilon-snap-gene-0.99	A0A4E0R3C8	Very long-chain specific acyl-CoA dehydrogenase	-5.54916	0.004996	10584.2	27889.8	9137.24	227.009	218.078	571.737
maker-scaffold10x_476_pilon-augustus-gene-0.54	A0A2H1CEU3	Phosphoenolpyruvate carboxykinase (GTP)	-5.56973	0.001153	1.45934e+06	1.51723e+06	2.49076e+06	46390.7	31965.1	36755.7
maker-scaffold10x_238_pilon-augustus-gene-0.72	A0A4E0RRH0	PI-PLC X domain-containing protein 3	-5.83817	0.005925	204587	92548	163249	2426.05	796.327	4825.01
maker-scaffold10x_158_pilon-pred_gff_StringTie-gene-0.11	A0A2H1C729	L-lactate dehydrogenase	-5.86442	0.002669	31907.7	51747.4	57135.7	723.151	457.147	1236.31
maker-scaffold10x_637_pilon-snap-gene-0.166	A0A4E0RIK4	Vacuolar protein sorting-associated protein VTA1	-5.89388	0.006006	58852.9	131608	282517	3676.05	1354.1	2924.26
maker-scaffold10x_1459_pilon-snap-gene-0.26	A0A4E0RNS1	Sorting nexin	-5.89395	0.004102	612707	1.66785e+06	1.38277e+06	24955.8	9456.18	27193.6
maker-scaffold10x_217_pilon-snap-gene-1.117	A0A4E0S3T6	Putative E3 ubiquitin-protein ligase HERC4	-5.9599	0.003835	99158.6	59995.9	189555	2845.76	1045.27	1711.15
maker-scaffold10x_493_pilon-augustus-gene-1.181	A0A4E0RQB5	Autophagy protein 3	-5.99349	0.007053	60849.7	87370.5	164475	3690.35	692.955	524.651
maker-scaffold10x_520_pilon-snap-gene-1.36	A4V9Q6	Calmodulin-like protein 2 (CaM2)	-6.02272	0.002935	340752	268702	419761	9374.26	3700.36	2755.61
maker-scaffold10x_349_pilon-augustus-gene-0.9	---NA---	---NA---	-6.07212	0.001892	51192.6	96129.9	47955.4	1336.62	798.575	767.251
maker-scaffold10x_2229_pilon-snap-gene-0.5	A0A4E0RWN2	Flap endonuclease 1	-6.15446	0.004376	164410	180008	55314.1	1197.48	3103.13	1311.03
maker-scaffold10x_936_pilon-augustus-gene-0.104	A0A4E0RQ54	Band 4.1 protein 2	-6.29145	0.008166	91941.3	11523.4	31297.7	887.757	331.378	501.367
maker-scaffold10x_273_pilon-pred_gff_StringTie-gene-0.5	A0A4E0RP02	Nedd8-conjugating enzyme nce2	-6.34639	0.005538	175431	328307	279111	5955.35	2834.25	831.504
maker-scaffold10x_2009_pilon-augustus-gene-0.66	A0A4E0RPM0	Methylmalonate-semialdehyde dehydrogenase	-6.39229	0.006885	51406	329251	205818	1173.99	2944.6	2863.39
maker-scaffold10x_1213_pilon-snap-gene-0.63	A0A4E0RVI3	Translocon-associated protein subunit beta	-6.51194	0.000945	562141	810196	934276	8124.29	6659.47	10490.8
maker-scaffold10x_1723_pilon-augustus-gene-0.57	A0A4E0REG4	Dihydropteridine reductase	-6.5984	0.003349	7990.61	30063.9	29185.7	238.853	203.952	251.119
maker-scaffold10x_474_pilon-snap-gene-0.59	A0A4E0RIT9	Protein-serine/threonine kinase	-6.77067	0.005538	91027.6	307214	48396.6	885.313	1434.79	1770.43
maker-scaffold10x_1820_pilon-augustus-gene-0.26	A0A4E0S2D6	Protein fem-1	-7.426	0.003665	168158	69633.3	76867.4	251.498	361.207	1217.04
maker-scaffold10x_464_pilon-augustus-gene-0.119	---NA---	hypothetical protein D915_004309	-7.73792	0.008572	631953	54399.7	547844	1207.39	2402.58	2171.49
maker-scaffold10x_964_pilon-snap-gene-0.24	A0A4E0RRX1	Armadillo type fold	-8.41613	0.004648	249324	293558	49923.8	967.866	492.021	275.535

## Sheet: Teg_3h-8d
Identifier (PRJEB25283)	Identifier (UNIPROT)	Description	Log2FC	q.value	Fh3h_1	Fh3h_2	Fh3h_3	Fh8d_1	Fh8d_2	Fh8d_3
maker-scaffold10x_65_pilon-snap-gene-0.2	A0A4E0QZU2	Endophilin-B1	4.30834	0.001986	93272.6	95550	151827	2.63448e+06	1.75798e+06	2.35666e+06
augustus_masked-scaffold10x_99_pilon-processed-gene-0.196	A0A4E0R0U0	Heat shock protein heat shock protein 90 alpha	4.09387	0.001272	162295	201950	255180	3.21847e+06	3.66125e+06	3.6974e+06
maker-scaffold10x_80_pilon-snap-gene-0.182	A0A4E0R1M7	10 kDa heat shock protein, mitochondrial	4.02132	0.00398	361619	592334	232139	7.7988e+06	5.27755e+06	6.18361e+06
maker-scaffold10x_313_pilon-snap-gene-0.79	A0A2H1CAS1	Tubulin alpha chain	3.87701	0.00232	157223	247902	301183	3.04705e+06	3.91686e+06	3.41356e+06
maker-scaffold10x_819_pilon-augustus-gene-0.18	A0A4E0RQP0	Cysteine protease [FhCL2]	3.87177	0.002302	566986	603294	888582	1.03616e+07	1.2107e+07	7.67168e+06
maker-scaffold10x_439_pilon-augustus-gene-0.21	A0A4E0RVH8	Thioredoxin peroxidase	3.84469	0.00315	1.28219e+06	671571	795994	9.89794e+06	1.33008e+07	1.63071e+07
maker-scaffold10x_271_pilon-snap-gene-0.57	A0A2H1CKR8	N-acetyltransferase domain-containing protein	3.74584	0.00398	15160.1	22912.7	28507.2	404891	279706	208617
maker-scaffold10x_143_pilon-augustus-gene-0.62	A0A2H1BRK2	Thioredoxin	3.67239	0.001289	184073	148529	137068	2.04254e+06	1.66806e+06	2.27754e+06
maker-scaffold10x_208_pilon-snap-gene-0.17	A0A4E0RNB8	60 kDa heat shock protein mitochondrial (Fragment)	3.54446	0.000756	997941	1.14281e+06	983309	1.31447e+07	1.15621e+07	1.17441e+07
maker-scaffold10x_534_pilon-snap-gene-0.45	A0A4E0RGC7	Thioredoxin dependent peroxide reductase	3.48024	0.001343	365790	271480	382350	4.28751e+06	3.68477e+06	3.40652e+06
maker-scaffold10x_338_pilon-pred_gff_StringTie-gene-0.15	A0A2H1C072	Dynein light chain	3.22788	0.005118	17414.1	33046.2	20641.1	200051	160003	306087
maker-scaffold10x_481_pilon-snap-gene-0.100	A0A4E0RGU0	Suppression of tumorigenicity 13 (Colon carcinoma) (Hsp70 interacting protein)	3.2276	0.00398	315780	183118	168830	2.56494e+06	1.66382e+06	2.02592e+06
maker-scaffold10x_935_pilon-snap-gene-0.41	B3CJ61	Phosphopyruvate hydratase	3.20205	0.002333	696374	487363	722019	6.49922e+06	4.58093e+06	6.45786e+06
maker-scaffold10x_574_pilon-snap-gene-0.0	A0A4E0RBR4	Glutamate dehydrogenase	3.17687	0.003543	975858	767605	828268	5.51013e+06	1.07456e+07	7.00148e+06
maker-scaffold10x_819_pilon-augustus-gene-0.20	A0A4E0RQP0	Cysteine protease [FhCL3_4]	3.08934	0.004002	18435.2	10810.4	9907.34	90760.9	133920	108553
maker-scaffold10x_53_pilon-snap-gene-0.55	B1NI98	Heat shock protein 70	2.96018	0.001272	823850	812755	1.00428e+06	7.46425e+06	6.64671e+06	6.441e+06
maker-scaffold10x_1017_pilon-pred_gff_StringTie-gene-0.81	A0A4E0RZH4	Eukaryotic translation initiation factor 5A	2.9366	0.007309	34454.8	92262.2	52072.1	513451	393721	461647
maker-scaffold10x_490_pilon-snap-gene-0.5	A0A4E0RVM5	Glutathione transferase	2.84947	0.006271	29206.7	49036.8	65685.7	410192	276263	350891
augustus_masked-scaffold10x_313_pilon-processed-gene-0.108	A0A2H1C3S5	DJ-1 family protein	2.76565	0.002372	210343	199290	258232	1.6783e+06	1.16194e+06	1.70162e+06
maker-scaffold10x_1_pilon-snap-gene-0.165	A0A4E0S3G7	Propionyl-CoA carboxylase alpha chain, mitochondrial	2.69516	0.008663	1.32805e+06	974726	1.26758e+06	5.13107e+06	1.18503e+07	6.14123e+06
augustus_masked-scaffold10x_1549_pilon-processed-gene-0.0	A0A2H1C7F2	Fructose-bisphosphate aldolase	2.57808	0.002753	751481	724820	1.05643e+06	5.30722e+06	4.20805e+06	5.60876e+06
maker-scaffold10x_377_pilon-snap-gene-0.75	A0A4E0RPS4	Malate dehydrogenase	2.553	0.004892	651322	491625	317508	2.64158e+06	3.03942e+06	2.88972e+06
maker-scaffold10x_493_pilon-snap-gene-1.32	A0A2H1CGM4	40S ribosomal protein S9	2.52583	0.005056	100299	111490	104438	858868	525934	436364
maker-scaffold10x_720_pilon-snap-gene-0.7	A0A2H1C9Q2	Glucose-regulated protein 78	2.42983	0.00812	769915	434594	978799	4.00007e+06	4.41529e+06	3.349e+06
maker-scaffold10x_1_pilon-augustus-gene-0.126	A0A4E0RRP1	Eukaryotic translation elongation factor 1 beta 2	2.25511	0.005118	172558	210658	259352	1.33848e+06	851287	877668
maker-scaffold10x_81_pilon-snap-gene-0.156	A0A4E0RFQ9	Fascin	2.19298	0.006519	71551.8	63939.5	74189.7	271699	448685	238382
maker-scaffold10x_120_pilon-snap-gene-0.22	A0A2H1CF15	Malate dehydrogenase	2.1779	0.006728	447015	276255	314490	1.33471e+06	1.31525e+06	2.04584e+06
maker-scaffold10x_534_pilon-augustus-gene-0.71	A0A4E0RWK6	Citrate synthase	2.13084	0.004506	608978	912259	526571	3.12924e+06	3.09249e+06	2.74712e+06
maker-scaffold10x_1678_pilon-snap-gene-0.0	A0A4E0RIN7	Stress-induced-phosphoprotein 1	2.12071	0.009108	352088	679903	649459	2.90586e+06	2.175e+06	2.23191e+06
maker-scaffold10x_2547_pilon-snap-gene-0.22	A0A4E0RIV8	Transaldolase	2.04332	0.007824	350246	691735	605735	2.19271e+06	2.29445e+06	2.30464e+06
maker-scaffold10x_908_pilon-snap-gene-0.99	A0A2H1CJ88	Globin	2.02878	0.006644	355328	326642	520367	2.02672e+06	1.31852e+06	1.56103e+06
maker-scaffold10x_338_pilon-augustus-gene-0.109	A0A2H1BY32	Nucleoside diphosphate kinase	1.97256	0.003803	66711.9	94143.2	61278.3	315665	281592	274536
maker-scaffold10x_774_pilon-augustus-gene-0.27	A0A4E0RMQ1	Aspartate aminotransferase	1.96853	0.000646	124133	125898	116076	491861	477956	463011
maker-scaffold10x_145_pilon-augustus-gene-2.273	A0A4E0R3Z0	Transgelin	1.96026	0.005469	407258	444875	616168	2.06041e+06	1.50537e+06	2.14783e+06
maker-scaffold10x_1542_pilon-snap-gene-0.12	B1NI98	Heat shock protein 70	1.92322	0.002302	1.04406e+06	1.3822e+06	1.35572e+06	4.46312e+06	4.72375e+06	5.15702e+06
maker-scaffold10x_443_pilon-snap-gene-0.32	A0A4E0RNM1	RAP1B member of RAS oncogene family	1.88412	0.002256	35901.7	38136.4	48387.8	146268	148809	156833
maker-scaffold10x_936_pilon-snap-gene-0.72	A0A2H1BZ88	ADP/ATP translocase	1.8719	0.009959	447820	551079	459123	1.35815e+06	2.50941e+06	1.46901e+06
maker-scaffold10x_1445_pilon-snap-gene-0.69	A0A4E0R4Q8	Calreticulin	1.8567	0.00812	568789	650258	362699	2.12687e+06	1.64466e+06	1.95722e+06
maker-scaffold10x_1013_pilon-snap-gene-0.115	A0A2H1CM61	Nucleosome assembly protein	1.8519	0.005056	110780	149677	159926	601743	495729	420004
maker-scaffold10x_486_pilon-snap-gene-0.79	A0A4E0RPZ5	Protein disulfide-isomerase	1.83818	0.002189	1.12103e+06	1.33459e+06	1.36261e+06	4.83948e+06	3.98846e+06	4.82449e+06
maker-scaffold10x_841_pilon-snap-gene-0.74	A0A4E0R390	Far upstream element-binding protein 2	1.80831	0.009057	210079	119765	207768	701694	559779	621415
maker-scaffold10x_525_pilon-augustus-gene-0.4	A0A4E0R6D1	Succinate dehydrogenase	1.80301	0.003111	786562	928368	674264	3.08693e+06	2.77854e+06	2.47155e+06
maker-scaffold10x_1989_pilon-snap-gene-0.9	A0A4E0RCT2	Malic enzyme	1.71095	0.003288	4.07753e+06	3.19114e+06	4.14789e+06	1.07866e+07	1.30013e+07	1.35871e+07
maker-scaffold10x_61_pilon-snap-gene-0.46	A0A4E0RNQ1	Phosphoenolpyruvate carboxykinase (GTP) (Fragment)	1.69046	0.001272	6.00256e+06	5.91378e+06	6.23089e+06	2.01422e+07	1.7651e+07	2.07786e+07
maker-scaffold10x_2049_pilon-snap-gene-0.18	A0A4E0RT59	GrpE protein mitochondrial	1.67523	0.007203	106468	126679	183985	473618	438649	419930
maker-scaffold10x_208_pilon-snap-gene-0.16	A0A4E0RLL5	Retinaldehyde dehydrogenase type 2	1.67369	0.008568	641848	1.01231e+06	579199	2.60357e+06	2.25302e+06	2.26849e+06
maker-scaffold10x_500_pilon-augustus-gene-0.80	A0A4E0RKJ0	Glycerol-3-phosphate dehydrogenase	1.38362	0.002969	51517	52625.5	62862.3	158316	131399	146036
maker-scaffold10x_230_pilon-snap-gene-0.50	A0A4E0RPA5	RNA helicase	1.33671	0.00933	523656	699553	782882	1.43076e+06	1.73236e+06	1.90377e+06
maker-scaffold10x_1597_pilon-snap-gene-0.5	A0A4E0RQ36	Alpha-aminoadipic semialdehyde synthase	1.23261	0.00482	1.14206e+06	1.34176e+06	1.18476e+06	2.59982e+06	3.38573e+06	2.63534e+06
maker-scaffold10x_440_pilon-augustus-gene-0.18	---NA---	hypothetical protein D915_004263	1.11783	0.008113	271945	353999	372492	769395	639450	757970
maker-scaffold10x_1075_pilon-augustus-gene-0.40	A0A4E0RMF0	Septin-10	1.07811	0.008772	643908	597387	819697	1.37099e+06	1.63608e+06	1.34424e+06
maker-scaffold10x_794_pilon-snap-gene-0.126	A0A2H1CLC7	ATP synthase subunit beta	1.05678	0.00915	783380	916876	1.13921e+06	2.02618e+06	2.05887e+06	1.82185e+06
maker-scaffold10x_1549_pilon-augustus-gene-0.49	A0A2H1C006	Gelsolin repeat protein	0.95752	0.001343	833781	883903	904222	1.62787e+06	1.68333e+06	1.78046e+06
maker-scaffold10x_721_pilon-snap-gene-0.7	A0A4E0R825	6-phosphogluconate dehydrogenase, decarboxylating	-0.368546	0.008671	841907	800492	900548	634655	672867	662150
maker-scaffold10x_1309_pilon-augustus-gene-0.33	A0A4E0RB37	Sulfide:quinone oxidoreductase mitochondrial	-0.577378	0.008157	288850	269028	295261	205305	172102	194350
maker-scaffold10x_81_pilon-snap-gene-0.152	A0A4E0S0E2	Sulfotransferase family	-0.646084	0.001348	253555	236676	235744	155919	152676	155312
maker-scaffold10x_65_pilon-snap-gene-0.12	A0A4E0R6M8	DUF1907 domain-containing protein	-0.921002	0.009591	185637	136806	148770	89996.4	78871.9	79999.4
maker-scaffold10x_240_pilon-snap-gene-0.16	---NA---	Titin	-1.01008	0.008819	868845	1.1405e+06	863326	526009	448748	451581
maker-scaffold10x_581_pilon-snap-gene-0.87	A0A4E0RHS8	Filamin-A	-1.03132	0.006334	951597	1.03802e+06	933355	427857	564893	437354
maker-scaffold10x_275_pilon-snap-gene-0.30	A0A4E0RAL0	Heterogeneous nuclear ribonucleoprotein A2	-1.21421	0.005074	196516	187236	188397	71751.5	99340	75509.5
maker-scaffold10x_508_pilon-augustus-gene-0.20	A0A4E0RX62	Programmed cell death 6-interacting protein	-1.42622	0.008663	882628	633724	746513	274280	339391	228349
maker-scaffold10x_1610_pilon-snap-gene-0.37	TPP58862.1	Ribosomal protein S4 Y-linked 1 Y isoform variant [Fasciola gigantica]	-1.46953	0.00485	405605	393030	557704	166319	171863	151591
augustus_masked-scaffold10x_1446_pilon-processed-gene-0.53	A0A4E0RTY0	Ankyrin repeat domain-containing protein 13A	-1.49194	0.004226	643373	595791	558749	171704	225713	241802
maker-scaffold10x_332_pilon-augustus-gene-0.7	A0A4E0RYD3	Ribosomal protein l4	-1.5813	0.009159	841844	1.02602e+06	1.17221e+06	424624	258969	332341
snap_masked-scaffold10x_729_pilon-processed-gene-0.37	A0A4E0RKC2	Ran GTPase-activating protein 1	-1.68558	0.002794	548743	670727	516283	200802	172548	166256
maker-scaffold10x_774_pilon-snap-gene-0.46	A0A4E0RNZ3	Protein-L-isoaspartate O-methyltransferase	-1.72452	0.002622	104912	104110	95474.6	32821.1	25345.2	33974.3
maker-scaffold10x_2145_pilon-snap-gene-0.8	TPP57575.1	Ribosomal protein L7Ae [Fasciola gigantica]	-1.73141	0.007604	277927	232598	164123	65979.8	76143.9	61050.7
maker-scaffold10x_483_pilon-snap-gene-0.104	A0A4E0RD65	40S ribosomal protein S2	-1.77101	0.00915	349577	578325	388676	153232	104989	127539
maker-scaffold10x_305_pilon-snap-gene-0.19	---NA---	hypothetical protein D915_004323	-1.79074	0.008964	49553.8	71951.3	38527.1	15024.6	16527.5	14701.1
maker-scaffold10x_598_pilon-snap-gene-0.24	A0A4E0S2M4	Putative Tip120	-1.80166	0.003544	1.12522e+06	1.30275e+06	1.5809e+06	378555	430685	340687
maker-scaffold10x_1779_pilon-augustus-gene-0.5	A0A4E0RLF3	Folylpolyglutamate synthase mitochondrial	-1.83827	0.002302	87604.5	71357.9	86373.6	21046.2	26021.4	21542.3
maker-scaffold10x_632_pilon-snap-gene-0.58	A0A4E0RUP8	Expressed conserved protein	-1.89666	0.002873	347067	336483	449966	111177	89801.1	103445
maker-scaffold10x_520_pilon-snap-gene-2.157	A0A4E0R528	Alpha crystallin-containing small heat shock protein variant NtermFhHSP35a	-1.93873	0.00413	772420	969552	862658	238841	173770	266796
maker-scaffold10x_137_pilon-snap-gene-0.20	A0A4E0RVF1	RNA-binding protein Luc7 1	-1.94762	0.002675	43991.6	48359.2	58104.9	14985.5	12138.7	11880.3
maker-scaffold10x_718_pilon-snap-gene-0.9	A0A2H1BSW4	Proteasome subunit alpha type	-1.95457	0.004332	126879	119999	85842.6	26165.3	26063.9	33612.1
maker-scaffold10x_862_pilon-snap-gene-0.38	A0A4E0RDR9	NADH dehydrogenase	-1.97293	0.009295	237644	197425	188442	75588.3	37582.9	45659.2
maker-scaffold10x_92_pilon-augustus-gene-0.56	A0A4E0RVQ7	Alpha-centractin	-1.98188	0.002825	216389	195320	168517	57750.7	46638.7	42500.1
maker-scaffold10x_1856_pilon-snap-gene-0.2	A0A4E0RP43	Uncharacterized protein	-2.01691	0.006876	160749	173349	228551	61783.4	40683.4	36556.6
maker-scaffold10x_1410_pilon-snap-gene-0.24	A0A4E0S107	Prominin-1-A	-2.04591	0.00471	126093	75084.9	108479	23947.7	23653.1	27388.8
maker-scaffold10x_205_pilon-snap-gene-0.63	A0A2H1C095	RNA-binding protein 8A	-2.10886	0.004462	258433	237385	393749	69098.8	64244.6	72885.6
maker-scaffold10x_380_pilon-snap-gene-0.2	A0A4E0R7R8	Delta-1-pyrroline-5-carboxylate dehydrogenase mitochondrial	-2.14437	0.00915	957806	975216	1.87251e+06	283748	274178	302863
maker-scaffold10x_353_pilon-snap-gene-0.49	A0A2H1CXB3	Ribosomal protein L15	-2.15202	0.007937	143476	264991	139701	41082.3	40519.6	41734.7
maker-scaffold10x_360_pilon-snap-gene-0.25	A0A4E0RFK5	Tubulin-specific chaperone A	-2.16507	0.003016	143151	125413	166661	39132.4	29934.3	27975.8
maker-scaffold10x_432_pilon-snap-gene-0.122	---NA---	---NA---	-2.18326	0.007138	257911	324915	381728	88804.5	74862	48706.8
maker-scaffold10x_474_pilon-snap-gene-0.67	A0A4E0RVD3	Peroxidase	-2.19072	0.003629	1.2006e+06	882862	934183	185461	271229	204302
maker-scaffold10x_1_pilon-snap-gene-0.151	A0A4E0RNG2	Vitellogenic cathepsin-B like protease [FhCB1/FhCB3]	-2.19357	0.007921	2.04831e+06	4.11053e+06	3.15198e+06	663845	767088	604504
maker-scaffold10x_637_pilon-snap-gene-0.174	A0A4E0R1E8	Enoyl-CoA hydratase	-2.21939	0.009496	267373	307139	355389	50917.6	100739	48024
maker-scaffold10x_1386_pilon-snap-gene-0.4	A0A2H1CCM3	Lysosomal alpha-glucosidase	-2.23317	0.005493	367068	462523	694091	112024	103149	108900
maker-scaffold10x_1160_pilon-snap-gene-0.21	A0A4E0RCJ4	Alpha actinin sarcomeric	-2.23601	0.003111	247739	338500	255946	71503.9	52312.5	54956.8
maker-scaffold10x_815_pilon-snap-gene-1.82	A0A4E0RCD5	Titin	-2.26146	0.001271	530242	544892	601528	125453	109234	115000
maker-scaffold10x_1500_pilon-snap-gene-0.79	A0A4E0RV13	Calcium-transporting ATPase	-2.31542	0.007851	1.20917e+06	893771	1.21936e+06	175573	324488	167404
maker-scaffold10x_1995_pilon-snap-gene-0.54	A0A4E0R458	NADH dehydrogenase	-2.34489	0.00994	369836	170719	266134	60803.3	57240.7	40746.2
maker-scaffold10x_2630_pilon-augustus-gene-0.77	---NA---	unnamed protein product	-2.34559	0.009299	43730.9	32014.1	19952.4	5304.06	6103.32	7420.68
maker-scaffold10x_947_pilon-snap-gene-0.53	A0A4E0R4D3	S-phase kinase-associated protein 1	-2.37302	0.002166	313512	313764	288085	70574.6	48185.6	57942.8
maker-scaffold10x_74_pilon-snap-gene-0.20	A0A4E0RW96	Cell division cycle and apoptosis regulator protein 1	-2.4519	0.007138	564083	688406	667600	163229	114985	72720
maker-scaffold10x_273_pilon-pred_gff_StringTie-gene-0.5	A0A4E0RP02	Nedd8-conjugating enzyme nce2	-2.45991	0.009619	124204	186229	86342.3	30206.8	23771	18139.1
maker-scaffold10x_546_pilon-snap-gene-0.14	A0A4E0RZM0	NADH-ubiquinone oxidoreductase 75 kDa subunit, mitochondrial	-2.48551	0.005366	412976	580948	633517	87276.7	129767	73554.6
maker-scaffold10x_962_pilon-snap-gene-0.13	A0A4E0RMK3	Alpha-adducin	-2.52813	0.005925	504854	657959	641405	150136	73657.6	88991.5
maker-scaffold10x_58_pilon-augustus-gene-0.64	A0A4E0RLT5	Phosphate carrier protein, mitochondrial	-2.56399	0.004614	203653	276203	184758	28370.5	49621.8	34398.6
maker-scaffold10x_239_pilon-snap-gene-0.2	A0A4E0QV19	Putative prefoldin subunit	-2.57186	0.005571	66779.1	98617.5	80759.8	14431.6	17798.9	9169.84
maker-scaffold10x_324_pilon-snap-gene-0.59	A0A4E0RA34	MICOS complex subunit MIC60	-2.5833	0.009496	476703	863395	681715	159423	72281.7	105653
maker-scaffold10x_13_pilon-snap-gene-0.76	A0A4E0RBT7	Dynactin subunit 1	-2.59253	0.008772	259945	559294	280511	71910.5	50553.3	59869.1
maker-scaffold10x_53_pilon-augustus-gene-0.16	A0A4E0R7Z4	Adenylyl cyclase-associated protein	-2.61825	0.009129	27705.7	44380.2	18654.1	5754.81	5019.8	4003.75
maker-scaffold10x_61_pilon-augustus-gene-0.158	A0A4E0RIE7	Lysine--tRNA ligase	-2.63828	0.005645	1.04118e+06	724465	504091	140416	105596	118553
maker-scaffold10x_713_pilon-snap-gene-0.108	A0A4E0RLK9	Twitchin	-2.66585	0.005056	1.02156e+06	909437	1.08467e+06	163814	211506	99888.2
maker-scaffold10x_637_pilon-snap-gene-0.149	A0A4E0R3F2	ATP-dependent metallopeptidase HflB	-2.6869	0.004286	404791	330852	241878	63478.7	48585.6	39741.6
maker-scaffold10x_217_pilon-snap-gene-1.123	A0A4E0RQS7	Oxoglutarate dehydrogenase (succinyl-transferring)	-2.70966	0.004082	873860	597696	777393	94697.8	154781	94308.9
maker-scaffold10x_1184_pilon-snap-gene-0.30	A0A4E0RUK6	Regulator of microtubule dynamics protein 1	-2.77043	0.005235	313537	163263	191150	25714.3	33347.3	38833.5
maker-scaffold10x_1459_pilon-snap-gene-0.26	A0A4E0RNS1	Sorting nexin	-2.79043	0.00482	791992	460400	398791	91029.7	73609.3	74027.3
maker-scaffold10x_749_pilon-snap-gene-0.125	A0A4E0S1X3	Uncharacterized protein	-2.84147	0.007025	1.02178e+06	629711	419070	103507	88272.5	97103.3
maker-scaffold10x_546_pilon-augustus-gene-0.47	A0A4E0R345	Uncharacterized protein	-2.85206	0.001986	1.0956e+06	1.33727e+06	1.663e+06	208593	176111	182564
maker-scaffold10x_254_pilon-augustus-gene-0.14	A0A4E0RHK3	Elongation factor Ts, mitochondrial	-2.92679	0.007309	173658	202752	91645.6	15756.4	25380.2	20416
maker-scaffold10x_1458_pilon-snap-gene-0.34	A0A4E0R0B0	Ribose-phosphate diphosphokinase	-2.93163	0.002622	184746	291910	212325	25245.1	34689.8	30367.2
maker-scaffold10x_442_pilon-snap-gene-0.18	A0A4E0RJK0	Low-density lipoprotein receptor (Ldl)	-2.95124	0.009073	477161	321110	174523	43041.9	35862.5	46875.2
maker-scaffold10x_58_pilon-snap-gene-0.133	A0A4E0R7V6	NADH dehydrogenase	-2.95549	0.004462	464561	494176	615264	96637.8	60357.9	45919.4
maker-scaffold10x_1761_pilon-snap-gene-0.42	A0A4E0RF85	Ig-like domain-containing protein	-2.95578	0.004506	134363	130391	212034	26499.5	20228.9	14724.8
maker-scaffold10x_1050_pilon-snap-gene-0.1	---NA---	hypothetical protein D915_000618	-2.96062	0.007066	43579.2	18132	21726.4	3961.52	3469.34	3287.45
maker-scaffold10x_474_pilon-snap-gene-0.65	A0A4E0RFJ8	Dolichyl-diphosphooligosaccharide--protein glycosyltransferase subunit 1	-3.00777	0.005571	889345	829244	519143	69588	132324	76301.9
maker-scaffold10x_58_pilon-snap-gene-0.136	A0A4E0RYI0	Tenascin	-3.03332	0.003803	610420	490817	318036	65263.5	49893.1	58201.9
augustus_masked-scaffold10x_1175_pilon-processed-gene-0.36	A0A4E0RJ65	Apoptotic chromatin condensation inducer in the nucleus	-3.04745	0.008879	187453	202779	185962	40074.4	16396	13223.3
maker-scaffold10x_14_pilon-snap-gene-0.109	A0A4E0RXE3	Glutamyl tRNA synthetase cytoplasmic	-3.05391	0.001272	901684	1.02215e+06	1.09624e+06	120466	139112	104084
maker-scaffold10x_476_pilon-augustus-gene-0.54	A0A2H1CEU3	Phosphoenolpyruvate carboxykinase (GTP)	-3.06458	0.001272	1.04993e+06	1.31765e+06	1.4248e+06	160021	155685	137588
maker-scaffold10x_1084_pilon-snap-gene-0.132	A0A4E0RQA4	Uncharacterized protein	-3.07733	0.001922	79826.8	53600.1	71519.7	8080.27	9020.02	7180.99
maker-scaffold10x_832_pilon-snap-gene-0.42	A0A4E0RNM0	Clathrin heavy chain	-3.09821	0.007309	1.36724e+06	1.43096e+06	1.61399e+06	145967	274736	94527.5
maker-scaffold10x_1382_pilon-snap-gene-0.57	A0A2H1C281	Papain family cysteine protease [FhCB4]	-3.12268	0.004391	93934	84248.1	168032	15289.5	13481.8	10977.5
maker-scaffold10x_293_pilon-augustus-gene-0.19	A0A4E0RBU2	Serpin protein [FhSrp5]	-3.18314	0.001922	1.26265e+06	1.04571e+06	1.02965e+06	108034	155239	104235
maker-scaffold10x_640_pilon-snap-gene-0.130	A0A4E0RFK0	60S ribosomal protein L6	-3.18653	0.00398	429662	304825	219915	43191.4	30457.5	31182
maker-scaffold10x_286_pilon-snap-gene-0.7	A0A4E0RLV3	Mitochondrial substrate solute carrier	-3.22227	0.003629	179228	92747.5	132164	15851.2	15750.3	11702.8
maker-scaffold10x_815_pilon-snap-gene-1.83	A0A4E0S1I1	Titin	-3.27605	0.008835	147374	129755	77868.8	11039.5	18813.7	6793.51
maker-scaffold10x_513_pilon-snap-gene-0.55	A0A4E0RP53	Collagen alpha 1(XV) chain	-3.31178	0.001272	588794	500918	423705	55618	48569.7	48222.4
maker-scaffold10x_99_pilon-snap-gene-0.89	A0A4E0S121	Collagen alpha-1(XI) chain	-3.32615	0.003544	59199.2	54801.4	40186.7	3616.44	4780.73	6976.55
maker-scaffold10x_275_pilon-snap-gene-0.25	A0A2H1C1K7	60S ribosomal protein L8	-3.33013	0.003288	152268	112656	227204	14530.1	17221.4	17182.4
maker-scaffold10x_503_pilon-snap-gene-0.68	A0A4E0RP83	Integrin alpha ina-1	-3.37243	0.006644	166737	115710	59541.9	11417.9	11274.1	10330.5
maker-scaffold10x_508_pilon-snap-gene-0.42	A0A4E0REP9	[NiFe]-hydrogenase-3-type complex small subunit/NADH:quinone oxidoreductase subunit NuoB	-3.40281	0.008068	287171	129016	238617	30559	18203.8	13147.7
maker-scaffold10x_259_pilon-snap-gene-0.100	A0A4E0S441	Dynein light chain roadblock	-3.4329	0.009496	157739	512853	263826	35734.5	25503.1	25285.9
maker-scaffold10x_22_pilon-snap-gene-0.133	A0A4E0R5Y7	Laminin subunit beta 1	-3.44807	0.00413	493659	1.01658e+06	653171	84926.3	58428.9	54873.8
maker-scaffold10x_589_pilon-snap-gene-0.142	A0A4E0R4P2	DNA topoisomerase 2	-3.49401	0.007824	273920	346692	181371	12437	34547.5	24196.2
maker-scaffold10x_263_pilon-snap-gene-0.0	A0A4E0S1J5	Glycine cleavage system P protein	-3.49735	0.007189	147880	353811	131861	16572.9	21992.8	17535.7
augustus_masked-scaffold10x_1302_pilon-processed-gene-0.32	A0A4E0S375	Paramyosin	-3.50298	0.004866	1.25639e+06	1.05305e+06	929741	140362	91900.4	53452.6
maker-scaffold10x_381_pilon-augustus-gene-0.43	---NA---	---NA---	-3.50523	0.008514	132932	45637.2	83990.5	7787.73	9853.89	5481.71
maker-scaffold10x_1708_pilon-snap-gene-0.1	A0A4E0S3J7	High mobility group protein DSP1	-3.50998	0.001252	284508	284805	299161	26625.7	28059.5	21548.5
maker-scaffold10x_1573_pilon-snap-gene-0.39	A0A4E0RTD4	Allergen tropomyosin	-3.53723	0.004421	396363	410508	467371	56333.7	31606.4	21818.6
maker-scaffold10x_432_pilon-snap-gene-0.103	A0A4E0RFE8	Deoxyribose-phosphate aldolase	-3.53732	0.002302	398462	499765	398830	27082.7	47827.7	36806.8
maker-scaffold10x_794_pilon-augustus-gene-0.66	A0A4E0RJ38	ATP-binding cassette sub-family B member	-3.55507	0.003031	220745	309394	231036	21460.5	28553.6	14745
maker-scaffold10x_1453_pilon-snap-gene-0.14	A0A4E0RDF6	Arginine kinase	-3.5561	0.002302	313319	341422	484788	28620.1	40505	27754.7
maker-scaffold10x_377_pilon-snap-gene-0.44	A0A4E0RIM6	Gynecophoral canal protein	-3.61601	0.004614	412838	958349	762129	71444	56382.2	46165.4
maker-scaffold10x_487_pilon-snap-gene-0.233	A0A4E0RX16	Tropomyosin-2	-3.62417	0.008459	505078	808941	687353	97003	35560.6	29746.1
maker-scaffold10x_1149_pilon-snap-gene-0.4	A0A4E0RWH8	Laminin subunit alpha-1	-3.66245	0.001587	1.15567e+06	1.20633e+06	1.06421e+06	93501.5	110184	66902.1
maker-scaffold10x_432_pilon-snap-gene-0.108	---NA---	---NA---	-3.66951	0.008118	669114	264793	629656	59796.2	31113.5	31970.6
maker-scaffold10x_432_pilon-augustus-gene-0.65	A0A4E0RUJ5	Calmodulin	-3.6778	0.009433	68456.8	70688.7	155605	3936.63	10392.3	8702.83
maker-scaffold10x_654_pilon-snap-gene-0.157	A0A4E0S319	Integrin	-3.70267	0.002302	529299	839772	720491	53984.4	65197.4	41305
maker-scaffold10x_238_pilon-augustus-gene-0.72	A0A4E0RRH0	PI-PLC X domain-containing protein 3	-3.76684	0.009477	144559	147052	219631	4968.79	20071.1	12517.4
maker-scaffold10x_65_pilon-snap-gene-0.0	A0A4E0RDS3	DZF domain-containing protein	-3.77333	0.005684	112267	99648.4	179786	5085.55	12540	11020.7
maker-scaffold10x_436_pilon-snap-gene-1.34	A0A4E0RBC0	Bromodomain-containing protein 2	-3.77509	0.00994	133151	185342	457978	25364.9	15967.6	15384
maker-scaffold10x_223_pilon-snap-gene-0.4	A0A4E0RK23	Gynecophoral canal protein	-3.78874	0.001343	662713	575840	496420	45181.6	32995.1	47359.1
maker-scaffold10x_1272_pilon-snap-gene-0.8	A0A4E0R9K1	Lamin	-3.8101	0.004244	1.59385e+06	2.54583e+06	1.67174e+06	211874	107195	95241.9
maker-scaffold10x_1331_pilon-snap-gene-0.17	A0A4E0RYI9	cAMP-dependent protein kinase catalytic subunit alpha	-3.8365	0.005684	418082	592404	478692	17585	55554.7	31102.8
maker-scaffold10x_513_pilon-snap-gene-0.68	A0A4E0RLH0	Zinc finger CCCH domain-containing protein 15	-3.83687	0.001343	1.20977e+06	967530	1.06288e+06	86455.1	81974.3	58324.8
maker-scaffold10x_332_pilon-augustus-gene-0.12	A0A4E0S494	Basement membrane-specific heparan sulfate proteoglycan core protein	-3.85032	0.001272	1.20203e+06	1.59942e+06	1.67715e+06	103410	109813	97290.8
snap_masked-scaffold10x_942_pilon-processed-gene-0.86	A0A4E0RGG1	SH3 domain-binding glutamic acid-rich protein	-3.88934	0.00485	305868	213623	119999	11985.3	18804.6	12364.4
maker-scaffold10x_813_pilon-snap-gene-0.70	A0A4E0RWQ3	Dynein light chain	-3.89439	0.008677	191571	696132	363026	33477.4	22941.9	27688.3
maker-scaffold10x_392_pilon-augustus-gene-0.47	A0A4E0RSQ1	Arginyl-tRNA synthetase	-3.90866	0.003543	238283	367582	300599	20166.2	27665.3	12525.4
augustus_masked-scaffold10x_477_pilon-processed-gene-0.55	A0A4E0RKA7	Actin-related protein 2/3 complex subunit 5	-3.91442	0.004308	348862	155559	256791	11498.8	19851.4	19133.2
maker-scaffold10x_949_pilon-snap-gene-0.3	A0A4E0R4T4	Cathepsin B [FhCB13/14]	-3.91889	0.004462	70724	117734	50782.6	7080.81	4812.18	3924.3
maker-scaffold10x_2229_pilon-snap-gene-0.5	A0A4E0RWN2	Flap endonuclease 1	-3.94947	0.00398	287859	408110	487566	35616.9	15625.4	25365.3
maker-scaffold10x_253_pilon-snap-gene-0.152	A0A4E0RFX4	Hemicentin-1	-3.98851	0.008401	239326	495726	155054	11805.8	21080.8	23190
maker-scaffold10x_1376_pilon-augustus-gene-0.5	A0A4E0RPR1	Basement membrane-specific heparan sulfate proteoglycan core protein	-4.02549	0.003543	1.02492e+06	1.94208e+06	913581	91393.1	62127.7	84767.7
maker-scaffold10x_524_pilon-snap-gene-0.19	A0A4E0RE22	Mitochondrial import inner membrane translocase	-4.07095	0.008772	359623	105207	184211	18262.8	11676.4	8679.22
maker-scaffold10x_513_pilon-augustus-gene-1.25	A0A4E0R798	Succinate dehydrogenase	-4.07537	0.006644	313071	252812	239042	8059.05	10507.2	29180.7
maker-scaffold10x_436_pilon-snap-gene-0.20	A0A4E0RGE5	BICD2	-4.08594	0.003782	140646	146182	66057.1	6667.71	8204.94	5907.23
maker-scaffold10x_360_pilon-snap-gene-0.19	A0A4E0REY5	Fumarylacetoacetate hydrolase domain-containing protein 1	-4.10024	0.001272	1.43172e+06	1.32569e+06	1.11594e+06	84004.3	79018.8	62812
maker-scaffold10x_1791_pilon-snap-gene-0.46	A0A4E0S4C9	Paramyosin	-4.10509	0.001587	398571	264882	337824	24364.9	16687.9	17130.8
maker-scaffold10x_205_pilon-snap-gene-0.72	A0A4E0RWY5	Telomerase protein component 1	-4.10838	0.001272	419272	405174	322531	17972.1	26113	22412.9
maker-scaffold10x_253_pilon-snap-gene-0.155	A0A4E0RFX4	Hemicentin-1	-4.12788	0.001272	1.39902e+06	1.44292e+06	1.268e+06	60970.9	91800.1	82311.8
maker-scaffold10x_4_pilon-snap-gene-0.96	---NA---	Laminin subunit gamma	-4.13495	0.000756	1.24041e+06	1.33782e+06	1.20574e+06	81214.8	64019.8	70144
maker-scaffold10x_1_pilon-pred_gff_StringTie-gene-0.86	A0A4E0R514	Cathepsin B [FhCB]	-4.143	0.003155	5332.89	6507.22	10682.1	315.974	420.983	537.849
maker-scaffold10x_81_pilon-snap-gene-0.175	A0A4E0RP40	Aly/REF export factor	-4.15709	0.001343	389991	389782	318352	19190.1	16219	26142.9
maker-scaffold10x_1829_pilon-snap-gene-0.30	A0A4E0RWD0	Protein RER1	-4.21565	0.005464	68910.9	114126	197624	5656.2	9449.77	5382.13
maker-scaffold10x_813_pilon-snap-gene-0.62	A0A4E0RX22	Pyruvate kinase	-4.23202	0.004352	556146	297488	788559	35609	22137.5	29642.8
maker-scaffold10x_839_pilon-snap-gene-0.29	A0A4E0RBN9	Ferric-chelate reductase 1	-4.25114	0.003794	230997	158857	290148	10756.5	7619.97	17333.4
augustus_masked-scaffold10x_1318_pilon-processed-gene-0.40	A0A2H1CKN9	Histone H2A	-4.28526	0.003902	93154.8	82949.5	76031.4	5193.97	5574.73	2162.57
maker-scaffold10x_205_pilon-snap-gene-0.70	A0A4E0QY04	Cysteine protease [FhCL_7]	-4.28789	0.006025	298937	180714	84775.6	9947.81	9444.25	9502.97
maker-scaffold10x_719_pilon-snap-gene-0.0	A0A4E0QZK5	Mitochondrial solute carrier	-4.28799	0.005124	54115.3	122013	124276	4173.79	3585.97	7617.98
maker-scaffold10x_1035_pilon-snap-gene-0.13	A0A4E0RCN0	Uncharacterized protein	-4.29718	0.009496	304285	210151	677620	10020.5	26882.5	23731.2
maker-scaffold10x_158_pilon-pred_gff_StringTie-gene-0.11	A0A2H1C729	L-lactate dehydrogenase	-4.31377	0.007309	50067.3	45098	42864.8	4335.42	1657.38	947.816
maker-scaffold10x_1007_pilon-snap-gene-0.9	A0A4E0RW88	Alpha-mannosidase	-4.34213	0.001272	500495	611647	541963	34185.9	23022.4	24346.6
maker-scaffold10x_293_pilon-snap-gene-0.159	A0A4E0RU87	Putative Growth hormone-inducible transmembrane protein	-4.38048	0.006231	214909	149480	279044	4919.49	17462	8510.59
maker-scaffold10x_464_pilon-snap-gene-0.22	A0A4E0RGE0	Polypyrimidine tract-binding protein 2	-4.38619	0.002256	186094	207154	219527	7239.48	14264.7	7799.77
maker-scaffold10x_253_pilon-snap-gene-0.138	A0A4E0RFX4	Hemicentin-1	-4.39202	0.002302	172813	103351	113842	4756.33	8145.68	5673.53
maker-scaffold10x_349_pilon-augustus-gene-0.9	---NA---	---NA---	-4.55349	0.008152	173214	55816.4	44403.5	3543.69	4871.46	3229.22
maker-scaffold10x_930_pilon-snap-gene-0.38	TPP60018.1	Immunoglobulin domain-containing protein [Fasciola gigantica]	-4.56282	0.008879	44112	69669.5	21478.6	942.781	1720.75	3059.48
augustus_masked-scaffold10x_815_pilon-processed-gene-1.64	---NA---	---NA---	-4.57228	0.006552	98574.5	224357	240474	12878.5	4342.01	6461.99
maker-scaffold10x_820_pilon-snap-gene-0.12	---NA---	unnamed protein product, partial	-4.66009	0.00471	161621	128346	153403	9360.52	5643.35	2532.54
maker-scaffold10x_1723_pilon-augustus-gene-0.57	A0A4E0REG4	Dihydropteridine reductase	-4.66851	0.005056	9706.38	30834.7	13053.9	606.076	591.724	909.668
maker-scaffold10x_332_pilon-snap-gene-0.47	A0A4E0RJ48	Putative kunitz-type protease inhibitor [FhKT_E]	-4.67618	0.008085	252567	109707	71013.1	8923.39	3554.21	4469.88
maker-scaffold10x_487_pilon-snap-gene-0.227	A0A4E0R301	Lamin-B receptor	-4.68632	0.00413	229736	148979	103584	3504.17	7621.72	7606.53
maker-scaffold10x_345_pilon-snap-gene-0.34	A0A4E0RNL4	Neurexin-1-alpha	-4.72716	0.002302	3.56847e+06	1.68571e+06	1.93552e+06	81106.8	103985	86360.6
maker-scaffold10x_2005_pilon-snap-gene-0.41	A0A4E0RGJ0	Secreted Protein Acidic and Cysteine Rich	-4.77924	0.00485	214568	304665	143811	13878.4	5121.72	5145.95
maker-scaffold10x_309_pilon-augustus-gene-0.26	A0A4E0RR95	Fibrillar collagen chain FAp1 alpha	-4.78226	0.004052	113356	41834.3	93829.1	2877.93	3873.95	2297.72
maker-scaffold10x_345_pilon-snap-gene-1.122	A0A2H1C5S0	ribosomal protein L37a	-4.78997	0.005817	50486.9	96933.7	92361.7	2511.31	1300.18	4855.96
maker-scaffold10x_1945_pilon-snap-gene-0.3	---NA---	Interleukin enhancer-binding factor 2	-4.81635	0.002935	67080.1	37540.8	92642.1	1916.36	2652.3	2432.66
maker-scaffold10x_851_pilon-augustus-gene-0.12	A0A4E0S2S8	Ectonucleoside triphosphate diphosphohydrolase	-4.82261	0.006876	99819.9	127542	37570.3	3317.46	4204.85	1839.99
augustus_masked-scaffold10x_377_pilon-processed-gene-0.181	A0A2H1BRC5	Histone H3	-4.8634	0.00915	44561.5	74299.3	26922.5	1648.17	595.699	2764.3
snap_masked-scaffold10x_471_pilon-processed-gene-0.30	A0A4E0RUE8	Chaperone protein DnaJ	-4.94192	0.005017	477955	948993	356417	31321.7	13432	13265.6
maker-scaffold10x_377_pilon-snap-gene-0.46	---NA---	---NA---	-4.95537	0.009253	77825.9	95335.3	162405	1149.08	7074.08	2592.8
maker-scaffold10x_805_pilon-snap-gene-0.21	A0A4E0R6U6	Programmed cell death protein 6	-5.01578	0.000969	436572	446879	568093	16165	13101.5	15600.8
maker-scaffold10x_1597_pilon-snap-gene-0.7	A0A4E0REP7	Coatomer subunit beta	-5.03265	0.007937	46142.8	19689.8	54689.7	1571.08	1632.81	478.142
maker-scaffold10x_293_pilon-snap-gene-0.148	A0A4E0RUT1	Serpin [FhSrp6.1]	-5.07328	0.001922	634049	597069	811934	24364	23492.4	12827.1
augustus_masked-scaffold10x_598_pilon-processed-gene-1.201	B0RZ77	Tubulin beta chain	-5.0941	0.004026	200362	150238	182932	4095.19	9015.54	2509.31
maker-scaffold10x_80_pilon-augustus-gene-0.116	A0A4E0RLJ5	Innexin	-5.12018	0.001986	805899	1.00349e+06	1.04499e+06	40235.2	19282.4	22552.5
maker-scaffold10x_267_pilon-snap-gene-0.56	A0A4E0RZA4	2-oxoisovalerate dehydrogenase subunit alpha	-5.14406	0.009771	2.90433e+06	852397	4.60632e+06	103164	81379.2	51966
maker-scaffold10x_410_pilon-snap-gene-0.6	A0A4E0RVZ9	Maleless	-5.17677	0.00981	190307	82653.6	103710	2190.22	7179.57	1043.77
maker-scaffold10x_1007_pilon-augustus-gene-0.83	A0A4E0R8U2	Tumor protein p63-regulated gene 1 protein	-5.22991	0.007044	385550	83442.6	239940	4602.06	7729.88	6558.62
maker-scaffold10x_1450_pilon-snap-gene-0.10	A0A4E0RW61	Short branched chain specific acyl-mitochondrial	-5.28816	0.003881	286427	185575	148996	3909.24	8927.99	3055.32
maker-scaffold10x_647_pilon-snap-gene-0.22	A0A4E0RD46	60S acidic ribosomal protein P2	-5.32557	0.005124	77673.9	191884	62388.7	3548.75	1500.64	3228.31
maker-scaffold10x_932_pilon-snap-gene-0.18	A0A4E0RZZ0	Endophilin-A	-5.39925	0.002935	259386	154693	285726	6131.44	7344.46	3106.28
maker-scaffold10x_281_pilon-pred_gff_StringTie-gene-0.88	A0A2H1C215	Histone H2B	-5.39948	0.007339	278518	62276.8	209771	2941.04	6164.9	3937.88
maker-scaffold10x_22_pilon-snap-gene-0.111	A0A2H1CUK7	EF hand	-5.43429	0.002531	1.86745e+06	1.05544e+06	802960	20883	36735.4	28548.6
maker-scaffold10x_1194_pilon-snap-gene-0.52	A0A2H1BTA3	Papain family cysteine protease [FhCL_6]	-5.45458	0.003543	40336.1	98385.9	55099.9	2270.31	1078.31	1071.26
maker-scaffold10x_182_pilon-augustus-gene-0.12	A0A4E0RGK5	Nardilysin	-5.46205	0.003204	195578	102821	74639.6	1880.62	3110.8	3471.34
maker-scaffold10x_469_pilon-pred_gff_StringTie-gene-0.61	A0A2H1BRK7	Histone H3	-5.4978	0.007824	87556	75612.8	29546.7	732.932	727.903	2804.12
snap_masked-scaffold10x_1199_pilon-processed-gene-0.3	A0A4E0R7V4	Cathepsin L [FhCL_9]	-5.5409	0.000426	214324	214900	253514	4595.69	4772.08	5297.08
augustus_masked-scaffold10x_364_pilon-processed-gene-0.25	A0A2H1CU73	Actin	-5.60234	0.002113	138731	329568	202921	4115.13	4473.54	5227.65
maker-scaffold10x_552_pilon-pred_gff_StringTie-gene-0.11	A0A4E0RN06	Uncharacterized protein	-5.69699	0.004421	20507.6	61948.5	74780.8	1282.47	826.737	921.81
maker-scaffold10x_637_pilon-snap-gene-0.166	A0A4E0RIK4	Vacuolar protein sorting-associated protein VTA1	-5.72124	0.004506	226955	153916	128062	1277.51	5723.97	2645.6
maker-scaffold10x_2199_pilon-snap-gene-0.13	A0A4E0S2G8	E3 ubiquitin-protein ligase TRIM33	-5.7516	0.004148	3.28567e+06	1.54346e+06	2.41309e+06	20516	75383.2	38522.4
maker-scaffold10x_75_pilon-snap-gene-0.99	A0A4E0RBV2	Melanoma inhibitory activity protein 3	-5.76031	0.00471	580596	935384	231669	7584.99	10821.2	13836.1
maker-scaffold10x_628_pilon-snap-gene-0.29	A0A4E0RK81	NADH dehydrogenase	-5.77083	0.001692	43632.4	21872.8	21576.8	563.964	467.155	563.794
maker-scaffold10x_537_pilon-snap-gene-0.69	A0A4E0RFE5	Translocon-associated protein subunit alpha	-5.92798	0.00398	817841	2.15321e+06	1.68851e+06	14713.5	41694.5	20124.5
maker-scaffold10x_1573_pilon-snap-gene-0.47	A0A4E0S264	Bax inhibitor factor 1	-5.97721	0.009682	47887.5	252482	183166	4680.11	1167	1828.43
maker-scaffold10x_259_pilon-augustus-gene-0.139	A0A4E0RJ07	Serine/threonine-protein phosphatase 2A regulatory subunit A alpha isoform	-5.9859	0.006185	101037	151022	93612.3	773.085	3973.97	707.107
maker-scaffold10x_323_pilon-snap-gene-0.41	A0A4E0R859	Uncharacterized protein	-6.03213	0.004244	69946.3	39763.8	146345	1010.49	1956.24	946.009
maker-scaffold10x_469_pilon-snap-gene-0.95	A0A4E0RU79	Ascorbate ferrireductase (transmembrane)	-6.05246	0.001922	114539	96960.2	62991.7	1804.39	1430.5	900.87
maker-scaffold10x_289_pilon-snap-gene-0.10	A0A4E0R7C0	NUP210 protein	-6.0541	0.001587	348203	345986	673694	5488.65	7130.22	7967.69
maker-scaffold10x_730_pilon-snap-gene-0.91	---NA---	---NA---	-6.25324	0.008118	228591	39232.8	122762	2906.83	921.541	1292.02
maker-scaffold10x_2298_pilon-snap-gene-0.7	A0A4E0R8L8	Putative sorting and assembly machinery (Sam50) protein	-6.25363	0.003224	467760	615920	603293	9165.82	10052.5	2891.14
augustus_masked-scaffold10x_1651_pilon-processed-gene-0.31	A0A4E0R0N1	Flotillin	-6.30288	0.00915	349354	268172	55824.6	3989.96	1432.9	3105.87
maker-scaffold10x_741_pilon-snap-gene-0.5	A0A4E0RMZ8	Ribosomal RNA small subunit methyltransferase	-6.30796	0.002435	59822.2	93557.4	44969.9	1288.76	508.681	706.049
maker-scaffold10x_71_pilon-snap-gene-0.99	A0A4E0R3C8	Very long-chain specific acyl-CoA dehydrogenase	-6.309	0.00485	17105.5	24612.3	13279.8	73.4174	205.045	415.196
maker-scaffold10x_1007_pilon-snap-gene-0.16	A0A4E0RZF5	Solute carrier family 27 (Fatty acid transporter) member 1/4	-6.42126	0.001922	909704	1.03514e+06	2.00816e+06	12837.3	13609.7	19678
maker-scaffold10x_375_pilon-snap-gene-0.43	A0A4E0RRX8	Legumain-protease-precursor [FhLeg3]	-6.43428	0.004016	84778	136631	309736	1188.82	2794.46	2158.61
maker-scaffold10x_324_pilon-snap-gene-0.63	A0A4E0RFW2	Uracil-DNA glycosylase	-6.65128	0.004128	3.12843e+06	876876	2.86749e+06	26656.2	28463.1	13255.8
maker-scaffold10x_1213_pilon-snap-gene-0.63	A0A4E0RVI3	Translocon-associated protein subunit beta	-6.73086	0.005464	337087	78343.1	100928	1478.2	2582.36	800.819
maker-scaffold10x_66_pilon-snap-gene-0.21	A0A2H1BX03	Cysteine protease [FhCL3_1/3]	-7.08804	0.001398	1.26532e+06	1.07492e+06	703191	5086.5	6707.4	10575.3
maker-scaffold10x_99_pilon-augustus-gene-0.124	A0A4E0RK36	Leucine--tRNA ligase	-7.71569	0.002435	189333	184104	56616.2	686.323	799.406	560.098
maker-scaffold10x_474_pilon-augustus-gene-0.35	A0A4E0RJB5	Ubiquitin carboxyl-terminal hydrolase	-7.91304	0.007921	97338.9	197792	213707	357.6	91.4609	1662.07

## Sheet: Som_24h-8d
Identifier (PRJEB25283)	Identifier (UNIPROT)	Description	Log2FC	q.value	Fh24h_1	Fh24h_2	Fh24h_3	Fh8d_1	Fh8d_2	Fh8d_3
maker-scaffold10x_293_pilon-snap-gene-0.147	A0A2H1BXY3	39S ribosomal protein L15, mitochondrial	5.09655	0.008042	70658.8	52885.6	46920.1	1.8336e+06	2.30744e+06	1.69136e+06
maker-scaffold10x_318_pilon-augustus-gene-0.23	A0A4E0R0D5	60S ribosomal protein L23	5.03894	0.009218	24259.5	22691.3	33456.4	1.1987e+06	937540	507192
maker-scaffold10x_459_pilon-snap-gene-0.77	A0A2H1CD52	Heterogeneous nuclear ribonucleoprotein H	4.52131	0.008042	143003	79041.8	122633	2.1882e+06	2.60973e+06	3.11727e+06
maker-scaffold10x_962_pilon-augustus-gene-0.38	A0A2H1BVR1	Serine/arginine-rich splicing factor 1	4.42269	0.008042	148584	108454	93938.5	2.48796e+06	2.40145e+06	2.63794e+06
augustus_masked-scaffold10x_331_pilon-processed-gene-0.47	A0A2H1CS34	Eukaryotic porin	4.30724	0.009213	17922.3	23054	20169.2	568149	381991	260379
maker-scaffold10x_1972_pilon-snap-gene-0.23	A0A2H1BY45	60S ribosomal protein L6	4.27954	0.009177	157781	252522	185474	4.68125e+06	4.3136e+06	2.57572e+06
maker-scaffold10x_1500_pilon-snap-gene-0.76	A0A2H1BZ67	Heterogeneous nuclear ribonucleoprotein A2	4.13445	0.008042	428547	248199	340311	4.89558e+06	6.91465e+06	6.05209e+06
maker-scaffold10x_1549_pilon-snap-gene-0.86	A0A2H1CHN0	40S ribosomal protein S20	4.04558	0.008332	30531.4	32815	44080.2	475412	797714	500866
maker-scaffold10x_503_pilon-snap-gene-0.82	A0A2H1CQZ0	Plectin/S10 domain protein	4.01652	0.009218	55634.1	35288.5	38932	511501	954323	635783
maker-scaffold10x_943_pilon-snap-gene-0.30	A0A2H1C4D5	Ribosomal protein S15Aa	4.00502	0.009177	132655	181919	141117	2.96146e+06	2.75762e+06	1.59743e+06
maker-scaffold10x_13_pilon-snap-gene-0.80	A0A4E0S463	ATP dependent zinc metalloprotease YME1	3.98336	0.009633	5824.98	9185.32	12026.4	173524	130340	123764
maker-scaffold10x_1382_pilon-snap-gene-0.50	A0A2H1C3Z8	L23A ribosomal protein natural variant	3.77904	0.008332	64924.8	93873.9	73783.3	1.07933e+06	1.31836e+06	795168
maker-scaffold10x_596_pilon-snap-gene-0.38	A0A4E0QVK2	Cell division cycle and apoptosis regulator protein 1	3.77652	0.008332	689219	781705	474701	8.34833e+06	1.0861e+07	7.45346e+06
maker-scaffold10x_292_pilon-snap-gene-0.14	A0A4E0S3X6	40S ribosomal protein S3a	3.73968	0.008042	77623.1	54038.1	84723.3	961152	942749	986659
maker-scaffold10x_23_pilon-snap-gene-0.79	A0A4E0R1E7	C2H2-type domain-containing protein	3.55918	0.008332	17496.2	13674.6	23126.5	179360	253412	207252
maker-scaffold10x_15_pilon-snap-gene-0.21	A0A2H1BTH7	Ribosomal L18p/L5e family protein	3.49743	0.008332	129741	161038	128402	1.92816e+06	1.66477e+06	1.14111e+06
maker-scaffold10x_149_pilon-snap-gene-0.99	A0A2H1BWL2	ATP synthase subunit d, mitochondrial	3.45684	0.008332	31199.8	21125.7	24770.1	227724	359110	259695
maker-scaffold10x_964_pilon-augustus-gene-0.6	A0A2H1CW70	Ribosomal protein S3	3.34026	0.008332	245770	287380	361749	2.94149e+06	3.65677e+06	2.46516e+06
maker-scaffold10x_1911_pilon-snap-gene-0.7	A0A4E0RJW8	Calponin	3.16889	0.008332	352430	292389	227781	2.50013e+06	3.11601e+06	2.23162e+06
maker-scaffold10x_254_pilon-snap-gene-0.26	A0A2H1CPB2	Hsp20/alpha crystallin family protein	2.88239	0.008042	77890.2	94851.8	79637.7	710689	515906	634376
maker-scaffold10x_1089_pilon-augustus-gene-0.11	A0A4E0RCR2	Dihydrolipoyllysine-residue succinyltransferase component of 2-oxoglutarate dehydrogenase complex, mitochondrial	2.63432	0.009218	182911	182052	126860	966475	1.19983e+06	887336
maker-scaffold10x_908_pilon-snap-gene-0.89	A0A4E0RU22	39S ribosomal protein L37 mitochondrial	2.5944	0.008299	44393.5	46052.5	33117.1	278900	234774	232572
maker-scaffold10x_1373_pilon-snap-gene-0.97	A0A4E0RAS5	Putative ATP-dependent RNA helicase DDX17	2.37207	0.009633	18545.1	24265.3	17314.1	123910	92363.6	94980.4
maker-scaffold10x_1178_pilon-snap-gene-0.34	A0A4E0RYZ5	Heterogeneous nuclear ribonucleoprotein A/B	2.08913	0.008042	80417.4	96039.9	82761.5	336094	390106	376754
maker-scaffold10x_1280_pilon-snap-gene-0.10	A0A4E0RTJ8	Inositol-1-monophosphatase	-0.719731	0.008042	49057.1	51507.6	49956.9	31819.5	29220.5	30358.4
maker-scaffold10x_1723_pilon-augustus-gene-0.57	A0A4E0REG4	Dihydropteridine reductase	-2.57196	0.008042	1519.13	1186.91	1420.16	238.853	203.952	251.119
maker-scaffold10x_2167_pilon-augustus-gene-0.7	A0A4E0RBK5	Hydroxyacylglutathione hydrolase cytoplasmic	-3.22822	0.008332	174419	268612	205724	27102.2	19167.8	22959.2

## Sheet: Teg_24h-8d
Identifier (PRJEB25283)	Identifier (UNIPROT)	Description	Log2FC	q.value	Fh24h_1	Fh24h_2	Fh24h_3	Fh8d_1	Fh8d_2	Fh8d_3
maker-scaffold10x_819_pilon-augustus-gene-0.18	A0A4E0RQP0	Cysteine protease [FhCL2]	7.77425	0.007052	46049.9	68982.7	22645.7	1.03616e+07	1.2107e+07	7.67168e+06
maker-scaffold10x_432_pilon-snap-gene-0.118	A0A2H1C5M1	40S ribosomal protein S24	5.21267	0.008204	14601.2	19658.6	11814	812786	448931	446822
maker-scaffold10x_493_pilon-snap-gene-0.59	A0A4E0S0S0	SUMO-conjugating enzyme	4.83679	0.009153	2001.87	3283.6	1950.26	47155.6	85289.5	74331.6
maker-scaffold10x_203_pilon-snap-gene-0.84	A0A4E0RU00	Na(+)/H(+) exchange regulatory cofactor NHE-RF	4.37574	0.007052	4189.34	3314.97	3176.55	68216.8	97516	56002.8
maker-scaffold10x_715_pilon-snap-gene-0.22	---NA---	unnamed protein product	4.3589	0.006555	14859	19248.8	16102.5	430606	322862	276804
maker-scaffold10x_445_pilon-augustus-gene-0.18	A0A4E0RVU3	Fructose-bisphosphate aldolase	4.32562	0.006555	135818	203367	196535	4.09437e+06	3.07643e+06	3.57103e+06
maker-scaffold10x_254_pilon-snap-gene-0.26	A0A2H1CPB2	Hsp20/alpha crystallin family protein	4.22385	0.009987	57723.9	115062	59105.8	1.4066e+06	1.32239e+06	1.60403e+06
maker-scaffold10x_1723_pilon-snap-gene-0.55	A0A4E0QWF0	Poly(ADP-ribose) glycohydrolase ARH3	3.94501	0.009987	98554.2	50015.3	56086.6	1.20382e+06	899302	1.04891e+06
maker-scaffold10x_964_pilon-augustus-gene-0.6	A0A2H1CW70	Ribosomal protein S3	3.80158	0.009987	36816.1	61513.4	57610	805777	835454	533193
maker-scaffold10x_503_pilon-pred_gff_StringTie-gene-0.116	---NA---	Stress response protein nhaX	3.70733	0.009987	6740.02	11263.3	12378	159003	119997	117848
maker-scaffold10x_213_pilon-snap-gene-0.47	A0A2H1CJZ3	SarA	3.65463	0.007052	26021.6	21745.4	16489.7	324449	236980	247799
maker-scaffold10x_80_pilon-snap-gene-0.182	A0A4E0R1M7	10 kDa heat shock protein, mitochondrial	3.63955	0.009987	504773	673898	366727	7.7988e+06	5.27755e+06	6.18361e+06
maker-scaffold10x_764_pilon-snap-gene-0.61	TPP56936.1	Trafficking protein particle complex subunit [Fasciola gigantica]	3.61092	0.001767	5833.82	5426.65	5070.2	70387.6	66131.1	63007.1
maker-scaffold10x_97_pilon-augustus-gene-0.150	---NA---	hypothetical protein D915_005536	3.41151	0.006555	102649	73923.6	86952	1.07624e+06	809073	918760
maker-scaffold10x_637_pilon-snap-gene-0.140	A0A4E0RL45	Procollagen-proline 4-dioxygenase	3.30279	0.009987	54132.2	50779.3	30120.1	447306	455172	430041
maker-scaffold10x_1299_pilon-pred_gff_StringTie-gene-0.1	A0A4E0R820	Mitochondrial L-2-hydroxyglutarate dehydrogenase	3.28006	0.005703	175565	150252	136969	1.35149e+06	1.53552e+06	1.60849e+06
maker-scaffold10x_1842_pilon-snap-gene-0.11	A0A4E0S2Z8	Karyopherin (Importin) beta 3	3.14391	0.008204	145909	181776	124461	1.60386e+06	1.13626e+06	1.25648e+06
maker-scaffold10x_841_pilon-snap-gene-0.74	A0A4E0R390	Far upstream element-binding protein 2	3.01077	0.006555	81416.4	88240	63954.8	701694	559779	621415
maker-scaffold10x_1194_pilon-snap-gene-0.35	A0A2H1CA24	Papain family cysteine protease	2.94493	0.007052	65124.4	55527.5	75228.6	483045	598279	427026
maker-scaffold10x_265_pilon-snap-gene-0.27	A0A4E0R3G6	[Histone H3]-lysine(27) N-trimethyltransferase	2.83812	0.006555	89032.8	82608	105579	763319	570372	648674
maker-scaffold10x_302_pilon-augustus-gene-0.39	A0A4E0R247	Receptor Mediated Endocytosis	2.72544	0.005703	3285.43	2998.68	2842.14	22484.3	18641.4	19231.7
maker-scaffold10x_370_pilon-snap-gene-0.48	GAA28183.2	dynein beta chain ciliary [Clonorchis sinensis]	2.72018	0.006555	20386.9	23902	28392.5	163972	145479	169488
maker-scaffold10x_535_pilon-snap-gene-0.71	A0A2H1BRC3	Ribosomal protein L19	2.65918	0.009987	43230.1	29679.7	27171.3	233440	200231	198514
maker-scaffold10x_111_pilon-snap-gene-0.84	A0A4E0RBH2	Serine hydroxymethyltransferase	2.51133	0.006555	61053.6	79334.8	81168	407724	402046	453424
maker-scaffold10x_1198_pilon-snap-gene-0.53	A0A4E0RED5	Ras C3 botulinum toxin substrate 1	2.48084	0.008669	5222.04	6810.16	4725.62	32988	32824	27733.9
maker-scaffold10x_383_pilon-snap-gene-0.20	A0A4E0RMR2	Isocitrate dehydrogenase	2.2402	0.009987	39489.9	32147.2	28667.9	136534	174857	162512
maker-scaffold10x_338_pilon-augustus-gene-0.109	A0A2H1BY32	Nucleoside diphosphate kinase	1.89625	0.009987	63550.2	84360.1	86288.4	315665	281592	274536
maker-scaffold10x_26_pilon-snap-gene-0.54	A0A4E0RLI0	NAD(P)H-hydrate epimerase	1.77129	0.007052	35506	37008.3	41012.3	142601	113883	131050
maker-scaffold10x_2518_pilon-snap-gene-0.22	A0A4E0RAK2	Activator of 90 kDa heat shock protein ATPase 1	1.71413	0.007052	131257	119743	150107	425011	470831	420184
maker-scaffold10x_500_pilon-augustus-gene-0.80	A0A4E0RKJ0	Glycerol-3-phosphate dehydrogenase	1.6487	0.006555	47224.9	47419.3	44328.6	158316	131399	146036
maker-scaffold10x_920_pilon-snap-gene-0.35	A0A4E0S0N6	Inosine triphosphate pyrophosphatase	1.60221	0.005703	36022.2	35290.9	35670.8	115639	107353	101820
maker-scaffold10x_2423_pilon-snap-gene-0.5	A0A4E0R6Z0	Presequence protease, mitochondrial	1.14424	0.008814	139492	125451	149342	310280	315983	289426
maker-scaffold10x_774_pilon-augustus-gene-0.27	A0A4E0RMQ1	Aspartate aminotransferase	1.07451	0.007052	208206	231854	240293	491861	477956	463011
maker-scaffold10x_741_pilon-augustus-gene-0.41	A0A4E0S2X2	Alpha-galactosidase	-2.42324	0.009987	318783	396117	332227	69206.4	75205.3	50812.2
maker-scaffold10x_2630_pilon-snap-gene-0.14	KAA0197693.1	hypothetical protein FBUS_05950 [Fasciolopsis buski]	-4.09477	0.008413	919318	1.19361e+06	1.45132e+06	77142.6	50649.9	80810.3
maker-scaffold10x_1453_pilon-snap-gene-0.14	A0A4E0RDF6	Arginine kinase	-4.32478	0.007052	673494	496161	771775	28620.1	40505	27754.7
maker-scaffold10x_1_pilon-snap-gene-0.151	A0A4E0RNG2	Vitellogenic cathepsin-B like protease [FhCB1/3]	-4.57236	0.006555	1.26348e+07	1.85774e+07	1.72136e+07	663845	767088	604504
maker-scaffold10x_1606_pilon-snap-gene-0.2	A0A4E0QUW0	Legumain [FhLeg1]	-5.15413	0.007052	2.40432e+07	3.25297e+07	2.06426e+07	840160	826592	501731
snap_masked-scaffold10x_1199_pilon-processed-gene-0.3	A0A4E0R7V4	Cathepsin L [FhCL_9]	-6.38234	0.006555	259451	581865	382043	4595.69	4772.08	5297.08

## Sheet: Log2_somatic_profile
Identifier (PRJEB25283)	Description	FC 3h-24h	FC 3h-8d	FC 24h-8d
augustus_masked-scaffold10x_1302_pilon-processed-gene-0.32	Paramyosin	4.39729	4.48224
maker-scaffold10x_303_pilon-snap-gene-0.35	Thioredoxin-glutathione reductase	-1.77893	-4.3049
maker-scaffold10x_2171_pilon-snap-gene-0.9	N-alpha-acetyltransferase 16 NatA auxiliary subunit	-1.88641
maker-scaffold10x_97_pilon-augustus-gene-0.150	hypothetical protein D915_005536	-2.32915
maker-scaffold10x_1705_pilon-snap-gene-0.6	Ubiquitin--protein ligase	-2.32962	-2.34797
maker-scaffold10x_43_pilon-snap-gene-0.75	Proteasome (Prosome macropain) 26S subunit ATPase 5	-2.43172
maker-scaffold10x_392_pilon-snap-gene-0.28	Phosphatase 1B	-2.45287
maker-scaffold10x_742_pilon-snap-gene-0.75	Calnexin	-2.56122
maker-scaffold10x_145_pilon-snap-gene-0.14	Carbonic anhydrase	-2.59866	-3.17915
maker-scaffold10x_143_pilon-snap-gene-0.5	50S ribosome-binding GTPase	-2.75714
maker-scaffold10x_253_pilon-snap-gene-0.155	Hemicentin-1	-2.76958
maker-scaffold10x_729_pilon-snap-gene-0.9	RNA helicase	-2.841
maker-scaffold10x_113_pilon-snap-gene-0.195	Branched-chain-amino-acid aminotransferase	-2.88733
maker-scaffold10x_919_pilon-snap-gene-0.105	Lon protease homolog, mitochondrial	-2.89458
maker-scaffold10x_1427_pilon-snap-gene-0.9	Phosphatase inhibitor	-2.9093	-2.76972
maker-scaffold10x_978_pilon-snap-gene-0.60	Putative transcriptional coactivator caper rrm superfamily	-2.93907	-4.28005
augustus_masked-scaffold10x_1115_pilon-processed-gene-0.3	Chloride intracellular channel protein 4	-2.94957	-2.39132
maker-scaffold10x_289_pilon-snap-gene-0.10	NUP210 protein	-3.00397	-1.58214
maker-scaffold10x_1280_pilon-snap-gene-0.10	Inositol-1-monophosphatase	-3.07387	-3.7936	-0.719731
maker-scaffold10x_756_pilon-snap-gene-0.52	Glucose-6-phosphate 1-dehydrogenase	-3.14762
maker-scaffold10x_958_pilon-snap-gene-0.51	Mitochondrial import receptor subunit TOM70	-3.16215	-1.41561
maker-scaffold10x_43_pilon-augustus-gene-0.59	Ribonucleoside-diphosphate reductase	-3.37861	-3.74452
maker-scaffold10x_552_pilon-pred_gff_StringTie-gene-0.11	Uncharacterized protein	-3.40625
maker-scaffold10x_83_pilon-snap-gene-0.222	Apoptosis inhibitor	-3.58301	-1.90968
maker-scaffold10x_1573_pilon-snap-gene-0.47	Bax inhibitor factor 1	-3.71483
maker-scaffold10x_490_pilon-snap-gene-0.5	Glutathione transferase	-3.78152
snap_masked-scaffold10x_178_pilon-processed-gene-0.4	Alpha subunit of casein kinase II	-3.7996	-4.31471
maker-scaffold10x_1014_pilon-snap-gene-0.19	Uncharacterized protein	-3.86494	-4.6934
maker-scaffold10x_777_pilon-snap-gene-0.13	Translation initiation factor 4G	-4.20263	-4.85479
maker-scaffold10x_349_pilon-augustus-gene-0.9	---NA---	-4.50638	-6.07212
maker-scaffold10x_7_pilon-augustus-gene-1.28	Dnaj subfamily c	-4.5575	-4.77864
maker-scaffold10x_432_pilon-snap-gene-0.103	Deoxyribose-phosphate aldolase	-4.60246	-4.16757
maker-scaffold10x_286_pilon-snap-gene-0.1	Serine/threonine-protein phosphatase regulatory subunit A alpha	-4.74861	-5.09699
maker-scaffold10x_199_pilon-snap-gene-0.29	Eukaryotic translation initiation factor 3 subunit D	-4.83437	-3.60496
maker-scaffold10x_1458_pilon-snap-gene-0.38	Essential myosin light chain	-4.86876	-3.14855
maker-scaffold10x_513_pilon-snap-gene-0.68	Zinc finger CCCH domain-containing protein 15	-5.24209	-5.11109
maker-scaffold10x_493_pilon-augustus-gene-1.181	Autophagy protein 3	-5.6202	-5.99349
maker-scaffold10x_1213_pilon-snap-gene-0.63	Translocon-associated protein subunit beta	-6.72361	-6.51194
maker-scaffold10x_271_pilon-snap-gene-0.57	N-acetyltransferase domain-containing protein		6.00953
maker-scaffold10x_606_pilon-snap-gene-0.39	Troponin i		5.01714
maker-scaffold10x_279_pilon-snap-gene-0.19	Ribosomal protein L11		4.31278
maker-scaffold10x_2199_pilon-snap-gene-0.15	Signal peptidase complex subunit 1		4.23187
maker-scaffold10x_819_pilon-augustus-gene-0.18	Cysteine protease [FhCL2]		4.12695
augustus_masked-scaffold10x_377_pilon-processed-gene-0.188	Paramyosin		4.03999
maker-scaffold10x_2630_pilon-snap-gene-0.7	---NA---		3.97702
maker-scaffold10x_1500_pilon-snap-gene-0.76	Heterogeneous nuclear ribonucleoprotein A2		3.84826	4.13445
maker-scaffold10x_724_pilon-snap-gene-0.101	60S acidic ribosomal protein P0		3.81019
maker-scaffold10x_387_pilon-augustus-gene-0.62	60S ribosomal protein L13		3.61608
maker-scaffold10x_1972_pilon-snap-gene-0.23	60S ribosomal protein L6		3.58742	4.27954
maker-scaffold10x_1499_pilon-augustus-gene-0.30	DM9 domain-containing protein		3.29753
maker-scaffold10x_22_pilon-snap-gene-0.116	Serine/arginine-rich splicing factor		3.29687
maker-scaffold10x_387_pilon-augustus-gene-0.58	Histone H2A		3.27064
maker-scaffold10x_973_pilon-snap-gene-0.76	Cytoplasmic type actin 1		3.16528
maker-scaffold10x_143_pilon-snap-gene-0.4	60S ribosomal protein L34		3.14392
maker-scaffold10x_973_pilon-snap-gene-0.58	Ribosomal biogenesis protein RLP24		3.07384
maker-scaffold10x_173_pilon-snap-gene-0.11	Eukaryotic translation elongation factor 1 beta 2		3.06502
maker-scaffold10x_332_pilon-augustus-gene-0.12	Basement membrane-specific heparan sulfate proteoglycan core protein		3.04854
maker-scaffold10x_208_pilon-snap-gene-0.17	60 kDa heat shock protein mitochondrial (Fragment)		3.03895
maker-scaffold10x_962_pilon-augustus-gene-0.38	Serine/arginine-rich splicing factor 1		3.02784	4.42269
maker-scaffold10x_730_pilon-snap-gene-0.85	Calcium-binding protein		2.96931
maker-scaffold10x_936_pilon-snap-gene-0.72	ADP/ATP translocase		2.96282
maker-scaffold10x_1_pilon-snap-gene-0.165	Propionyl-CoA carboxylase alpha chain, mitochondrial		2.92913
maker-scaffold10x_313_pilon-snap-gene-0.97	40S ribosomal protein S15		2.88112
maker-scaffold10x_318_pilon-augustus-gene-0.23	60S ribosomal protein L23		2.8485	5.03894
maker-scaffold10x_313_pilon-snap-gene-0.79	Tubulin alpha chain		2.82782
augustus_masked-scaffold10x_2722_pilon-processed-gene-0.1	Histone deacetylase		2.78501
maker-scaffold10x_589_pilon-snap-gene-0.132	Cytosolic large ribosomal subunit protein L30		2.74091
maker-scaffold10x_459_pilon-snap-gene-0.77	Heterogeneous nuclear ribonucleoprotein H		2.72957	4.52131
maker-scaffold10x_22_pilon-snap-gene-0.121	40S ribosomal protein S13		2.7265
maker-scaffold10x_596_pilon-snap-gene-0.38	Cell division cycle and apoptosis regulator protein 1		2.69621	3.77652
augustus_masked-scaffold10x_99_pilon-processed-gene-0.196	Heat shock protein heat shock protein 90 alpha		2.64857
maker-scaffold10x_2064_pilon-pred_gff_StringTie-gene-0.0	Ribosomal L27e protein		2.62834
maker-scaffold10x_1911_pilon-snap-gene-0.7	Calponin		2.59803	3.16889
maker-scaffold10x_53_pilon-snap-gene-0.55	Heat shock protein 70		2.50676
maker-scaffold10x_390_pilon-snap-gene-0.27	ATP synthase subunit alpha (Fragment)		2.47932
maker-scaffold10x_370_pilon-snap-gene-0.48	dynein beta chain ciliary [Clonorchis sinensis]		2.45143
maker-scaffold10x_99_pilon-snap-gene-0.68	Eukaryotic translation elongation factor 1 gamma		2.42338
maker-scaffold10x_1382_pilon-snap-gene-0.50	L23A ribosomal protein natural variant		2.41795	3.77904
maker-scaffold10x_820_pilon-snap-gene-0.9	Acetyltransferase component of pyruvate dehydrogenase complex		2.36689
maker-scaffold10x_293_pilon-snap-gene-0.147	39S ribosomal protein L15, mitochondrial		2.34248	5.09655
snap_masked-scaffold10x_1458_pilon-processed-gene-0.22	Spectrin beta chain		2.34148
maker-scaffold10x_1272_pilon-snap-gene-0.8	Lamin		2.25571
maker-scaffold10x_15_pilon-snap-gene-0.30	Spectrin beta chain		2.25517
maker-scaffold10x_1106_pilon-snap-gene-0.4	Chromobox protein 1 (Heterochromatin protein 1 beta)		2.22464
maker-scaffold10x_15_pilon-snap-gene-0.21	Ribosomal L18p/L5e family protein		2.21885	3.49743
maker-scaffold10x_77_pilon-augustus-gene-0.29	60S ribosomal protein L18a		2.06912
maker-scaffold10x_119_pilon-snap-gene-0.5	Dihydrolipoamide acetyltransferase component of pyruvate dehydrogenase complex		2.0115
maker-scaffold10x_2145_pilon-snap-gene-0.8	Ribosomal protein L7Ae [Fasciola gigantica]		1.96943
maker-scaffold10x_14_pilon-snap-gene-0.126	Cytochrome c1 domain protein		1.82882
maker-scaffold10x_1542_pilon-snap-gene-0.12	Heat shock protein 70		1.79699
maker-scaffold10x_964_pilon-augustus-gene-0.6	Ribosomal protein S3		1.79346	3.34026
maker-scaffold10x_353_pilon-snap-gene-0.44	Cytochrome b-c1 complex subunit 1 mitochondrial		1.75444
maker-scaffold10x_43_pilon-snap-gene-0.92	Solute carrier family 2 facilitated glucose transporter member 3		1.57799
maker-scaffold10x_432_pilon-augustus-gene-0.56	Annexin		1.5303
maker-scaffold10x_1606_pilon-snap-gene-0.2	Legumain [FhLeg1]		1.40886
maker-scaffold10x_525_pilon-augustus-gene-0.4	Succinate dehydrogenase		1.38516
maker-scaffold10x_908_pilon-snap-gene-0.89	39S ribosomal protein L37 mitochondrial		1.24815	2.5944
maker-scaffold10x_292_pilon-snap-gene-0.14	40S ribosomal protein S3a		1.08701	3.73968
maker-scaffold10x_1089_pilon-augustus-gene-0.11	Dihydrolipoyllysine-residue succinyltransferase component of 2-oxoglutarate dehydrogenase complex, mitochondrial		1.0621	2.63432
maker-scaffold10x_206_pilon-snap-gene-0.65	ATP synthase subunit b		1.00551
maker-scaffold10x_205_pilon-snap-gene-0.63	RNA-binding protein 8A		-0.921153
maker-scaffold10x_721_pilon-snap-gene-0.10	Mitochondrial proton/calcium exchanger protein		-1.12464
maker-scaffold10x_99_pilon-snap-gene-0.71	26S proteasome regulatory subunit T3		-1.14138
maker-scaffold10x_1137_pilon-snap-gene-0.95	Cathepsin B endopeptidase [FhCB9]		-1.14951
maker-scaffold10x_83_pilon-snap-gene-0.205	RuvB-like helicase		-1.15011
maker-scaffold10x_345_pilon-snap-gene-1.122	ribosomal protein L37a		-1.31106
maker-scaffold10x_275_pilon-snap-gene-0.25	60S ribosomal protein L8		-1.32138
maker-scaffold10x_381_pilon-augustus-gene-0.37	tRNA-dihydrouridine(20) synthase (NAD(P)+)		-1.33408
maker-scaffold10x_1459_pilon-snap-gene-0.27	Tensin		-1.49012
maker-scaffold10x_920_pilon-snap-gene-0.36	V-type proton ATPase catalytic subunit A		-1.5855
maker-scaffold10x_908_pilon-snap-gene-1.154	Putative merlin/moesin/ezrin/radixin		-1.66443
maker-scaffold10x_495_pilon-snap-gene-0.108	Histidine--tRNA ligase		-1.67392
maker-scaffold10x_1_pilon-augustus-gene-0.142	Cathepsin B [FhCB-like_1/FhCB2]		-1.69766
maker-scaffold10x_213_pilon-snap-gene-0.47	SarA		-1.75569
maker-scaffold10x_1410_pilon-snap-gene-0.24	Prominin-1-A		-1.78262
maker-scaffold10x_1194_pilon-snap-gene-0.49	Dorsal switch protein 1		-1.79166
maker-scaffold10x_314_pilon-snap-gene-0.2	Alpha-adducin		-1.86005
maker-scaffold10x_917_pilon-augustus-gene-0.14	Regulator of chromosome condensation		-1.87859
maker-scaffold10x_933_pilon-augustus-gene-0.42	Four and a half LIM domains protein 2		-1.91813
maker-scaffold10x_1189_pilon-snap-gene-0.107	Valine--tRNA ligase		-1.91897
maker-scaffold10x_102_pilon-augustus-gene-0.100	Eukaryotic peptide chain release factor subunit 1		-1.96982
maker-scaffold10x_205_pilon-snap-gene-0.70	Cysteine protease [FhCL_7]		-2.00562
maker-scaffold10x_1041_pilon-snap-gene-0.13	Regulator of microtubule dynamics protein 1		-2.11566
maker-scaffold10x_211_pilon-snap-gene-0.33	Thyroid hormone receptor interactor 10		-2.18894
maker-scaffold10x_1007_pilon-snap-gene-0.12	Atlastin GTPase 1		-2.20949
maker-scaffold10x_513_pilon-augustus-gene-1.25	Succinate dehydrogenase		-2.25222
maker-scaffold10x_303_pilon-snap-gene-0.24	Galectin domain-containing protein		-2.28583
maker-scaffold10x_436_pilon-snap-gene-0.21	26S proteasome non-ATPase regulatory subunit 5		-2.29689
maker-scaffold10x_408_pilon-snap-gene-0.60	E3 ubiquitin-protein ligase HUWE1 (Fragment)		-2.32812
maker-scaffold10x_794_pilon-snap-gene-0.127	Cytochrome-b5 reductase		-2.34609
maker-scaffold10x_1017_pilon-snap-gene-0.18	Protein transport protein SEC23		-2.35579
maker-scaffold10x_114_pilon-snap-gene-0.90	SERPIN domain-containing protein		-2.36568
snap_masked-scaffold10x_1448_pilon-processed-gene-0.7	Dymeclin		-2.36912
maker-scaffold10x_589_pilon-snap-gene-0.142	DNA topoisomerase 2		-2.39352
maker-scaffold10x_408_pilon-snap-gene-0.65	Ubiquitin-fold modifier 1		-2.41616
maker-scaffold10x_284_pilon-snap-gene-0.109	Phenylalanine--tRNA ligase beta subunit		-2.42853
maker-scaffold10x_1112_pilon-augustus-gene-0.5	CRAL/TRIO domain protein		-2.445
maker-scaffold10x_7_pilon-augustus-gene-1.2	DNA-(apurinic or apyrimidinic site) endonuclease		-2.4601
maker-scaffold10x_281_pilon-snap-gene-0.158	Golgi-associated plant pathogenesis protein 1		-2.46356
maker-scaffold10x_1013_pilon-snap-gene-0.128	Electron transfer flavoprotein subunit beta		-2.46479
maker-scaffold10x_932_pilon-snap-gene-0.20	Cysteine and glycine rich protein 1		-2.49221
maker-scaffold10x_815_pilon-augustus-gene-1.34	S-methyl-5'-thioadenosine phosphorylase		-2.50148
maker-scaffold10x_270_pilon-augustus-gene-0.3	Cell division control protein 42 homolog		-2.5206
augustus_masked-scaffold10x_330_pilon-processed-gene-0.50	Putative pyrophosphate-dependent phosphofructo-1-kinase		-2.57811
maker-scaffold10x_327_pilon-snap-gene-0.33	unnamed protein product [Schistosoma curassoni]		-2.59063
augustus_masked-scaffold10x_1021_pilon-processed-gene-0.14	Ubiquitin-like domain-containing protein		-2.59977
maker-scaffold10x_1231_pilon-snap-gene-0.0	Eukaryotic translation initiation factor 3 subunit A		-2.61824
maker-scaffold10x_2713_pilon-augustus-gene-0.0	Glyoxalase		-2.62782
maker-scaffold10x_1007_pilon-snap-gene-0.9	Alpha-mannosidase		-2.63493
maker-scaffold10x_1791_pilon-snap-gene-0.47	26S proteasome regulatory subunit 7		-2.64342
maker-scaffold10x_387_pilon-augustus-gene-0.63	Long-chain-fatty-acid--CoA ligase		-2.67197
maker-scaffold10x_206_pilon-snap-gene-0.59	Ras family protein		-2.6803
maker-scaffold10x_245_pilon-augustus-gene-0.90	Aldehyde dehydrogenase NAD(P)+ protein		-2.73607
maker-scaffold10x_222_pilon-snap-gene-0.13	Neutral sphingomyelinase		-2.76402
maker-scaffold10x_356_pilon-snap-gene-0.1	Actin protein 2/3 complex subunit 1A		-2.7732
maker-scaffold10x_331_pilon-snap-gene-0.56	Fatty acid-binding protein type V		-2.78404
maker-scaffold10x_718_pilon-snap-gene-0.9	Proteasome subunit alpha type		-2.80196
maker-scaffold10x_289_pilon-augustus-gene-0.93	Phosphoglycerate mutase		-2.80381
maker-scaffold10x_1458_pilon-snap-gene-0.34	Ribose-phosphate diphosphokinase		-2.80779
maker-scaffold10x_1478_pilon-snap-gene-0.34	Sel1 repeat-containing protein 1B		-2.81042
maker-scaffold10x_919_pilon-augustus-gene-0.84	Muscle LIM protein 1		-2.81367
maker-scaffold10x_474_pilon-augustus-gene-0.35	Ubiquitin carboxyl-terminal hydrolase		-2.8197
maker-scaffold10x_1364_pilon-snap-gene-0.12	Glycogen debranching enzyme		-2.85256
maker-scaffold10x_102_pilon-snap-gene-0.59	Reticulocalbin 1 EF-hand calcium binding domain		-2.85261
maker-scaffold10x_973_pilon-snap-gene-0.68	Tetraspanin		-2.89103
maker-scaffold10x_1115_pilon-snap-gene-0.19	Eukaryotic translation initiation factor 3 subunit J		-2.90626
maker-scaffold10x_721_pilon-snap-gene-0.7	6-phosphogluconate dehydrogenase, decarboxylating		-2.94616
maker-scaffold10x_387_pilon-snap-gene-0.64	Putative Cofilin actophorin		-2.94885
maker-scaffold10x_345_pilon-snap-gene-1.90	Serine/threonine-protein phosphatase		-2.96604
maker-scaffold10x_66_pilon-snap-gene-0.21	Cysteine protease [FhCL3_1/3]		-2.96771
maker-scaffold10x_598_pilon-snap-gene-0.24	Putative Tip120		-2.97008
maker-scaffold10x_656_pilon-augustus-gene-0.4	Histone deacetylase complex subunit SAP18		-2.97269
maker-scaffold10x_1637_pilon-snap-gene-0.26	1,4-alpha-glucan branching enzyme		-2.99816
maker-scaffold10x_498_pilon-pred_gff_StringTie-gene-0.32	Cytidine deaminase		-2.99864
maker-scaffold10x_157_pilon-snap-gene-0.211	Rab GDP dissociation inhibitor		-3.00478
maker-scaffold10x_2189_pilon-augustus-gene-0.0	S-adenosylmethionine synthase		-3.01846
maker-scaffold10x_390_pilon-augustus-gene-0.17	N-myc downstream regulated		-3.03173
maker-scaffold10x_469_pilon-snap-gene-0.95	Ascorbate ferrireductase (transmembrane)		-3.04748
maker-scaffold10x_851_pilon-augustus-gene-0.12	Ectonucleoside triphosphate diphosphohydrolase		-3.07583
maker-scaffold10x_1449_pilon-snap-gene-0.6	Heterotrimeric GTP-binding protein alpha subunit G-alpha-q		-3.10582
maker-scaffold10x_500_pilon-augustus-gene-0.80	Glycerol-3-phosphate dehydrogenase		-3.1115
maker-scaffold10x_1608_pilon-snap-gene-0.2	Phosphatidylinositol glycan class S		-3.11383
maker-scaffold10x_839_pilon-snap-gene-0.29	Ferric-chelate reductase 1		-3.1192
maker-scaffold10x_1597_pilon-snap-gene-0.7	Coatomer subunit beta		-3.1699
maker-scaffold10x_286_pilon-snap-gene-0.3	Purine nucleoside phosphorylase		-3.17714
maker-scaffold10x_2285_pilon-snap-gene-0.12	Glutathione transferase		-3.1811
maker-scaffold10x_730_pilon-snap-gene-0.91	---NA---		-3.20907
snap_masked-scaffold10x_296_pilon-processed-gene-0.27	Dipeptidyl peptidase		-3.21799
maker-scaffold10x_520_pilon-snap-gene-2.139	Major egg antigen		-3.24067
maker-scaffold10x_813_pilon-snap-gene-0.62	Pyruvate kinase		-3.25959
maker-scaffold10x_80_pilon-augustus-gene-0.131	Fructose-bisphosphatase		-3.26992
maker-scaffold10x_493_pilon-snap-gene-1.39	Microtubule-actin cross-linking factor 1 isoforms 1/2/3/5 (Fragment)		-3.28115
maker-scaffold10x_503_pilon-snap-gene-0.72	Aldo-keto reductase		-3.31471
maker-scaffold10x_2167_pilon-augustus-gene-0.7	Hydroxyacylglutathione hydrolase cytoplasmic		-3.31575	-3.22822
maker-scaffold10x_815_pilon-snap-gene-1.92	Stefin-1		-3.32917
maker-scaffold10x_97_pilon-snap-gene-0.82	Aldedh domain-containing protein		-3.36899
maker-scaffold10x_886_pilon-augustus-gene-0.1	Adenylate kinase isoenzyme 1		-3.37592
maker-scaffold10x_1335_pilon-snap-gene-0.71	Lipopolysaccharide choline phosphotransferase protein		-3.37642
maker-scaffold10x_312_pilon-augustus-gene-0.100	Cellulase		-3.39721
maker-scaffold10x_741_pilon-snap-gene-0.5	Ribosomal RNA small subunit methyltransferase		-3.42217
maker-scaffold10x_203_pilon-snap-gene-0.71	Talin-1		-3.46713
maker-scaffold10x_291_pilon-snap-gene-0.84	Zinc finger protein		-3.48085
maker-scaffold10x_1149_pilon-snap-gene-0.22	Transport protein Sec24D		-3.5082
maker-scaffold10x_815_pilon-snap-gene-1.86	Carbonic anhydrase VII		-3.51882
maker-scaffold10x_149_pilon-snap-gene-0.94	Four and a half LIM domains protein 3		-3.52117
maker-scaffold10x_1280_pilon-snap-gene-0.8	Glutathione synthetase		-3.55382
maker-scaffold10x_809_pilon-snap-gene-0.12	Serine/threonine protein phosphatase 2A regulatory subunit		-3.56745
augustus_masked-scaffold10x_815_pilon-processed-gene-1.64	---NA---		-3.61863
maker-scaffold10x_749_pilon-snap-gene-0.130	CaM3		-3.63819
maker-scaffold10x_56_pilon-snap-gene-0.51	EF hand		-3.64906
maker-scaffold10x_1189_pilon-snap-gene-0.106	Isocitrate dehydrogenase		-3.69343
maker-scaffold10x_493_pilon-augustus-gene-0.6	p25-alpha domain containing protein		-3.71432
maker-scaffold10x_26_pilon-snap-gene-0.54	NAD(P)H-hydrate epimerase		-3.71497
maker-scaffold10x_682_pilon-snap-gene-0.80	Aminopeptidase		-3.73231
maker-scaffold10x_1119_pilon-snap-gene-0.38	Vacuolar protein sorting-associated protein 35		-3.7416
maker-scaffold10x_7_pilon-snap-gene-1.59	Hydroxysteroid dehydrogenase like protein 2		-3.77168
maker-scaffold10x_173_pilon-snap-gene-0.12	C-type lectin domain-containing protein		-3.77446
maker-scaffold10x_781_pilon-snap-gene-0.70	Hypoxanthine-guanine phosphoribosyltransferase		-3.79612
maker-scaffold10x_125_pilon-snap-gene-0.30	B41 domain-containing protein		-3.81542
maker-scaffold10x_2462_pilon-snap-gene-0.30	Ubiquilin		-3.8392
maker-scaffold10x_1656_pilon-augustus-gene-0.18	COP9 signalosome complex subunit 6		-3.85977
maker-scaffold10x_2005_pilon-snap-gene-0.41	Secreted Protein Acidic and Cysteine Rich		-3.9352
maker-scaffold10x_715_pilon-augustus-gene-0.4	Cleavage and polyadenylation specificity factor subunit 5		-3.93673
maker-scaffold10x_747_pilon-snap-gene-0.0	2-oxoglutarate and iron-dependent oxygenase domain-containing protein 1		-3.94978
maker-scaffold10x_1006_pilon-snap-gene-0.77	Sestrin		-3.96916
maker-scaffold10x_637_pilon-augustus-gene-0.41	hypothetical protein FGIG_03580 [Fasciola gigantica]		-4.09163
maker-scaffold10x_1842_pilon-snap-gene-0.17	DNA replication licensing factor MCM7		-4.09674
maker-scaffold10x_263_pilon-snap-gene-0.0	Glycine cleavage system P protein		-4.10043
maker-scaffold10x_830_pilon-snap-gene-0.21	Glycogenin glucosyltransferase		-4.13669
maker-scaffold10x_80_pilon-snap-gene-0.169	Glutathione transferase		-4.13797
maker-scaffold10x_295_pilon-snap-gene-0.70	Mannose-1-phosphate guanylyltransferase		-4.14886
maker-scaffold10x_421_pilon-snap-gene-0.13	Dihydropyrimidinase		-4.18058
maker-scaffold10x_748_pilon-snap-gene-0.51	IST1 homolog		-4.23312
maker-scaffold10x_794_pilon-snap-gene-0.129	SERPIN domain-containing protein [FhSrp4]		-4.26211
maker-scaffold10x_1906_pilon-snap-gene-0.17	Calcium/calmodulin-dependent protein kinase		-4.29855
maker-scaffold10x_815_pilon-snap-gene-1.105	Glutamine synthetase		-4.32319
snap_masked-scaffold10x_1199_pilon-processed-gene-0.3	Cathepsin L [FhCL_9]		-4.33519
maker-scaffold10x_380_pilon-snap-gene-0.2	Delta-1-pyrroline-5-carboxylate dehydrogenase mitochondrial		-4.35105
maker-scaffold10x_281_pilon-snap-gene-0.185	Serine/threonine-protein phosphatase		-4.39751
maker-scaffold10x_165_pilon-augustus-gene-0.8	Zinc phosphodiesterase ELAC protein 1		-4.46876
maker-scaffold10x_2082_pilon-snap-gene-0.3	Galactose-1-phosphate uridylyltransferase		-4.53443
maker-scaffold10x_259_pilon-snap-gene-0.109	RHO protein GDP dissociation inhibitor		-4.55186
maker-scaffold10x_145_pilon-snap-gene-2.164	Uncharacterized protein		-4.57551
maker-scaffold10x_524_pilon-augustus-gene-0.1	unnamed protein product		-4.58162
maker-scaffold10x_1_pilon-pred_gff_StringTie-gene-0.86	Cathepsin B [FhCB]		-4.58615
maker-scaffold10x_338_pilon-snap-gene-0.71	Glutathione transferase		-4.63921
augustus_masked-scaffold10x_598_pilon-processed-gene-1.201	Tubulin beta chain		-4.69916
maker-scaffold10x_1084_pilon-augustus-gene-0.71	Calbindin		-4.69925
maker-scaffold10x_1035_pilon-snap-gene-0.13	Uncharacterized protein		-4.71773
maker-scaffold10x_747_pilon-snap-gene-0.5	UMP-CMP kinase		-4.74131
maker-scaffold10x_302_pilon-augustus-gene-0.39	Receptor Mediated Endocytosis		-4.74359
maker-scaffold10x_511_pilon-snap-gene-0.80	Thimet oligopeptidase		-4.80625
maker-scaffold10x_271_pilon-augustus-gene-0.66	U6 snRNA-associated Sm-like protein LSm5		-4.81325
maker-scaffold10x_157_pilon-snap-gene-0.186	Cargo transport protein erv29		-4.81876
maker-scaffold10x_58_pilon-snap-gene-0.127	Glycerol-3-phosphate dehydrogenase (NAD(+))		-4.82251
maker-scaffold10x_520_pilon-snap-gene-2.153	Mitochondrial-processing peptidase subunit alpha		-4.83128
maker-scaffold10x_1041_pilon-snap-gene-0.10	Regulator of microtubule dynamics protein 1		-4.85809
maker-scaffold10x_377_pilon-snap-gene-0.46	---NA---		-4.89034
maker-scaffold10x_259_pilon-augustus-gene-0.139	Serine/threonine-protein phosphatase 2A regulatory subunit A alpha isoform		-4.94234
maker-scaffold10x_360_pilon-snap-gene-0.19	Fumarylacetoacetate hydrolase domain-containing protein 1		-4.98516
maker-scaffold10x_1331_pilon-snap-gene-0.17	cAMP-dependent protein kinase catalytic subunit alpha		-4.99069
maker-scaffold10x_1087_pilon-snap-gene-0.71	DNA replication licensing factor MCM2		-5.0296
maker-scaffold10x_1823_pilon-snap-gene-0.8	Uncharacterized protein		-5.04718
maker-scaffold10x_182_pilon-augustus-gene-0.12	Nardilysin		-5.07704
maker-scaffold10x_136_pilon-snap-gene-0.27	Very-long-chain (3R)-3-hydroxyacyl-CoA dehydratase		-5.08903
maker-scaffold10x_920_pilon-snap-gene-0.35	Inosine triphosphate pyrophosphatase		-5.11435
maker-scaffold10x_932_pilon-snap-gene-0.18	Endophilin-A		-5.13371
maker-scaffold10x_48_pilon-augustus-gene-0.54	Dynein light chain		-5.14251
augustus_masked-scaffold10x_1459_pilon-processed-gene-0.48	Succinate--CoA ligase		-5.1506
maker-scaffold10x_254_pilon-augustus-gene-0.14	Elongation factor Ts, mitochondrial		-5.15295
maker-scaffold10x_524_pilon-snap-gene-0.19	Mitochondrial import inner membrane translocase		-5.15329
maker-scaffold10x_1606_pilon-snap-gene-0.1	Tetraspanin		-5.16799
maker-scaffold10x_135_pilon-snap-gene-0.38	Ferritin		-5.17558
maker-scaffold10x_1779_pilon-augustus-gene-0.5	Folylpolyglutamate synthase mitochondrial		-5.20794
maker-scaffold10x_919_pilon-snap-gene-0.122	Asparagine--tRNA ligase		-5.26658
maker-scaffold10x_1450_pilon-snap-gene-0.10	Short branched chain specific acyl-mitochondrial		-5.26734
maker-scaffold10x_1279_pilon-snap-gene-0.58	Tetraspanin family protein		-5.29423
maker-scaffold10x_118_pilon-snap-gene-0.29	Cytosolic purine 5' nucleotidase		-5.34361
maker-scaffold10x_486_pilon-augustus-gene-0.24	Random slug protein 5		-5.3513
maker-scaffold10x_774_pilon-snap-gene-0.46	Protein-L-isoaspartate O-methyltransferase		-5.35251
maker-scaffold10x_926_pilon-snap-gene-0.134	Mitochondrial pyruvate carrier		-5.372
maker-scaffold10x_1014_pilon-snap-gene-0.28	ADP-ribosylation factor-binding protein GGA3		-5.46828
maker-scaffold10x_1639_pilon-snap-gene-0.8	Synaptobrevin YKT6-B		-5.49968
maker-scaffold10x_71_pilon-snap-gene-0.99	Very long-chain specific acyl-CoA dehydrogenase		-5.54916
maker-scaffold10x_476_pilon-augustus-gene-0.54	Phosphoenolpyruvate carboxykinase (GTP)		-5.56973
maker-scaffold10x_238_pilon-augustus-gene-0.72	PI-PLC X domain-containing protein 3		-5.83817
maker-scaffold10x_158_pilon-pred_gff_StringTie-gene-0.11	L-lactate dehydrogenase		-5.86442
maker-scaffold10x_637_pilon-snap-gene-0.166	Vacuolar protein sorting-associated protein VTA1		-5.89388
maker-scaffold10x_1459_pilon-snap-gene-0.26	Sorting nexin		-5.89395
maker-scaffold10x_217_pilon-snap-gene-1.117	Putative E3 ubiquitin-protein ligase HERC4		-5.9599
maker-scaffold10x_520_pilon-snap-gene-1.36	Calmodulin-like protein 2 (CaM2)		-6.02272
maker-scaffold10x_2229_pilon-snap-gene-0.5	Flap endonuclease 1		-6.15446
maker-scaffold10x_936_pilon-augustus-gene-0.104	Band 4.1 protein 2		-6.29145
maker-scaffold10x_273_pilon-pred_gff_StringTie-gene-0.5	Nedd8-conjugating enzyme nce2		-6.34639
maker-scaffold10x_2009_pilon-augustus-gene-0.66	Methylmalonate-semialdehyde dehydrogenase		-6.39229
maker-scaffold10x_1723_pilon-augustus-gene-0.57	Dihydropteridine reductase		-6.5984	-2.57196
maker-scaffold10x_474_pilon-snap-gene-0.59	Protein-serine/threonine kinase		-6.77067
maker-scaffold10x_1820_pilon-augustus-gene-0.26	Protein fem-1		-7.426
maker-scaffold10x_464_pilon-augustus-gene-0.119	hypothetical protein D915_004309		-7.73792
maker-scaffold10x_964_pilon-snap-gene-0.24	Armadillo type fold		-8.41613
augustus_masked-scaffold10x_331_pilon-processed-gene-0.47	Eukaryotic porin			4.30724
maker-scaffold10x_1549_pilon-snap-gene-0.86	40S ribosomal protein S20			4.04558
maker-scaffold10x_503_pilon-snap-gene-0.82	Plectin/S10 domain protein			4.01652
maker-scaffold10x_943_pilon-snap-gene-0.30	Ribosomal protein S15Aa			4.00502
maker-scaffold10x_13_pilon-snap-gene-0.80	ATP dependent zinc metalloprotease YME1			3.98336
maker-scaffold10x_23_pilon-snap-gene-0.79	C2H2-type domain-containing protein			3.55918
maker-scaffold10x_149_pilon-snap-gene-0.99	ATP synthase subunit d, mitochondrial			3.45684
maker-scaffold10x_254_pilon-snap-gene-0.26	Hsp20/alpha crystallin family protein			2.88239
maker-scaffold10x_1373_pilon-snap-gene-0.97	Putative ATP-dependent RNA helicase DDX17			2.37207
maker-scaffold10x_1178_pilon-snap-gene-0.34	Heterogeneous nuclear ribonucleoprotein A/B			2.08913

## Sheet: Log2_teg_profile
Identifier (PRJEB25283)	Description	FC 3h-24h	FC 3h-8d	FC 24h-8d
maker-scaffold10x_143_pilon-augustus-gene-0.62	Thioredoxin	5.63565	3.67239
maker-scaffold10x_439_pilon-augustus-gene-0.21	Thioredoxin peroxidase	5.03748	3.84469
maker-scaffold10x_878_pilon-snap-gene-0.55	CUB domain-containing protein	4.47079
maker-scaffold10x_1606_pilon-snap-gene-0.2	Legumain [FhLeg1]	4.15842		-5.15413
snap_masked-scaffold10x_815_pilon-processed-gene-1.70	Myophilin	3.84275
maker-scaffold10x_2630_pilon-snap-gene-0.2	hypothetical protein D915_001441	3.72668
maker-scaffold10x_432_pilon-augustus-gene-0.56	Annexin	3.40249
augustus_masked-scaffold10x_1549_pilon-processed-gene-0.0	Fructose-bisphosphate aldolase	3.12973	2.57808
maker-scaffold10x_338_pilon-pred_gff_StringTie-gene-0.15	Dynein light chain	3.10252	3.22788
maker-scaffold10x_935_pilon-snap-gene-0.41	Phosphopyruvate hydratase	2.98823	3.20205
augustus_masked-scaffold10x_99_pilon-processed-gene-0.196	Heat shock protein heat shock protein 90 alpha	2.68195	4.09387
maker-scaffold10x_481_pilon-snap-gene-0.100	Suppression of tumorigenicity 13 (Colon carcinoma) (Hsp70 interacting protein)	2.66395	3.2276
maker-scaffold10x_534_pilon-augustus-gene-0.71	Citrate synthase	2.61406	2.13084
maker-scaffold10x_1542_pilon-snap-gene-0.12	Heat shock protein 70	2.48952	1.92322
maker-scaffold10x_1_pilon-snap-gene-0.151	Vitellogenic cathepsin-B like protease [FhCB1/FhCB3]	2.37879	-2.19357	-4.57236
maker-scaffold10x_1606_pilon-snap-gene-0.7	Legumain [FhLeg-like_2]	2.24815
maker-scaffold10x_208_pilon-snap-gene-0.17	60 kDa heat shock protein mitochondrial (Fragment)	2.13193	3.54446
maker-scaffold10x_774_pilon-augustus-gene-0.27	Aspartate aminotransferase	0.894016	1.96853	1.07451
maker-scaffold10x_2706_pilon-snap-gene-0.15	Glyceraldehyde-3-phosphate dehydrogenase	-1.412
maker-scaffold10x_1243_pilon-snap-gene-0.3	Ribosomal protein	-1.66318
maker-scaffold10x_1084_pilon-augustus-gene-0.71	Calbindin	-1.72542
maker-scaffold10x_311_pilon-snap-gene-0.49	Malate dehydrogenase	-1.8122
maker-scaffold10x_65_pilon-snap-gene-0.12	DUF1907 domain-containing protein	-1.81684	-0.921002
maker-scaffold10x_886_pilon-augustus-gene-0.1	Adenylate kinase isoenzyme 1	-1.82153
maker-scaffold10x_508_pilon-augustus-gene-0.20	Programmed cell death 6-interacting protein	-1.83689	-1.42622
maker-scaffold10x_774_pilon-snap-gene-0.46	Protein-L-isoaspartate O-methyltransferase	-1.88458	-1.72452
maker-scaffold10x_604_pilon-snap-gene-0.65	Serine hydroxymethyltransferase	-1.93998
maker-scaffold10x_23_pilon-snap-gene-0.80	DnaJ domain protein	-1.94535
maker-scaffold10x_535_pilon-snap-gene-0.71	Ribosomal protein L19	-1.94539		2.65918
maker-scaffold10x_82_pilon-snap-gene-0.88	hypothetical protein D915_006285, partial	-2.04251
maker-scaffold10x_483_pilon-snap-gene-0.114	Troponin T	-2.08001
maker-scaffold10x_1791_pilon-snap-gene-0.46	Paramyosin	-2.09835	-4.10509
maker-scaffold10x_581_pilon-snap-gene-0.98	Sorting nexin-2	-2.10769
maker-scaffold10x_487_pilon-snap-gene-0.217	Uncharacterized protein	-2.14601
maker-scaffold10x_1272_pilon-snap-gene-0.8	Lamin	-2.18245	-3.8101
maker-scaffold10x_330_pilon-snap-gene-0.103	Tubulin polymerization-promoting protein	-2.20108
maker-scaffold10x_137_pilon-snap-gene-0.20	RNA-binding protein Luc7 1	-2.20437	-1.94762
maker-scaffold10x_2145_pilon-snap-gene-0.8	Ribosomal protein L7Ae [Fasciola gigantica]	-2.21021	-1.73141
maker-scaffold10x_392_pilon-snap-gene-0.28	Phosphatase 1B	-2.24092
maker-scaffold10x_820_pilon-snap-gene-0.12	unnamed protein product, partial	-2.2532	-4.66009
maker-scaffold10x_436_pilon-snap-gene-0.25	40S ribosomal protein S12	-2.25773
augustus_masked-scaffold10x_418_pilon-processed-gene-0.9	Putative reticulocalbin calumenin dna supercoiling factor	-2.33403
maker-scaffold10x_58_pilon-snap-gene-0.133	NADH dehydrogenase	-2.36377	-2.95549
maker-scaffold10x_962_pilon-snap-gene-0.13	Alpha-adducin	-2.37796	-2.52813
maker-scaffold10x_654_pilon-snap-gene-0.157	Integrin	-2.41624	-3.70267
maker-scaffold10x_2462_pilon-snap-gene-0.30	Ubiquilin	-2.4224
maker-scaffold10x_78_pilon-snap-gene-0.30	Striatin	-2.44279
maker-scaffold10x_1543_pilon-snap-gene-0.11	Procollagen-lysine 2-oxoglutarate 5-dioxygenase	-2.50075
maker-scaffold10x_292_pilon-snap-gene-0.14	40S ribosomal protein S3a	-2.52303
maker-scaffold10x_1160_pilon-snap-gene-0.21	Alpha actinin sarcomeric	-2.54358	-2.23601
maker-scaffold10x_205_pilon-snap-gene-0.72	Telomerase protein component 1	-2.59046	-4.10838
maker-scaffold10x_80_pilon-snap-gene-0.159	Pyruvate carboxylase	-2.5973
maker-scaffold10x_293_pilon-snap-gene-0.148	Serpin [FhSrp6.1]	-2.62378	-5.07328
maker-scaffold10x_958_pilon-snap-gene-0.51	Mitochondrial import receptor subunit TOM70	-2.64088
maker-scaffold10x_374_pilon-snap-gene-0.40	Kinesin protein	-2.64895
maker-scaffold10x_783_pilon-augustus-gene-0.27	Ferritin	-2.69754
maker-scaffold10x_345_pilon-augustus-gene-1.200	Collagen type IV alpha 2 chain	-2.7189
maker-scaffold10x_15_pilon-snap-gene-0.21	Ribosomal L18p/L5e family protein	-2.72809
maker-scaffold10x_295_pilon-snap-gene-0.73	RNA helicase	-2.73482
maker-scaffold10x_742_pilon-snap-gene-0.75	Calnexin	-2.7437
maker-scaffold10x_1119_pilon-snap-gene-0.38	Vacuolar protein sorting-associated protein 35	-2.74924
maker-scaffold10x_1149_pilon-snap-gene-0.4	Laminin subunit alpha-1	-2.75452	-3.66245
maker-scaffold10x_93_pilon-pred_gff_StringTie-gene-0.61	unnamed protein product	-2.77908
maker-scaffold10x_1856_pilon-snap-gene-0.2	Uncharacterized protein	-2.81466	-2.01691
maker-scaffold10x_1389_pilon-augustus-gene-0.23	Heterogeneous nuclear ribonucleoprotein L	-2.85665
maker-scaffold10x_173_pilon-snap-gene-0.12	C-type lectin domain-containing protein	-2.88552
maker-scaffold10x_954_pilon-augustus-gene-0.67	eIF3_N domain-containing protein	-2.9295
maker-scaffold10x_259_pilon-snap-gene-0.114	Amino acid transporter	-2.93609
maker-scaffold10x_483_pilon-snap-gene-0.104	40S ribosomal protein S2	-2.95641	-1.77101
maker-scaffold10x_353_pilon-snap-gene-0.47	hypothetical protein D915_000142	-2.96192
maker-scaffold10x_74_pilon-snap-gene-0.20	Cell division cycle and apoptosis regulator protein 1	-2.97123	-2.4519
maker-scaffold10x_1194_pilon-snap-gene-0.35	Papain family cysteine protease [FhCL1_5]	-2.99001		2.94493
maker-scaffold10x_302_pilon-augustus-gene-0.28	LAO/AO transport system kinase	-3.00528
maker-scaffold10x_1299_pilon-pred_gff_StringTie-gene-0.1	Mitochondrial L-2-hydroxyglutarate dehydrogenase	-3.01982		3.28006
maker-scaffold10x_936_pilon-augustus-gene-0.94	ADP/ATP translocase	-3.05205
maker-scaffold10x_61_pilon-augustus-gene-0.158	Lysine--tRNA ligase	-3.05865	-2.63828
maker-scaffold10x_83_pilon-snap-gene-0.205	RuvB-like helicase	-3.05886
maker-scaffold10x_908_pilon-snap-gene-1.154	Putative merlin/moesin/ezrin/radixin	-3.06505
maker-scaffold10x_732_pilon-snap-gene-0.31	Ubiquitin carboxyl-terminal hydrolase	-3.07155
maker-scaffold10x_729_pilon-augustus-gene-0.39	hypothetical protein D915_001006	-3.07603
augustus_masked-scaffold10x_1175_pilon-processed-gene-0.36	Apoptotic chromatin condensation inducer in the nucleus	-3.07999	-3.04745
maker-scaffold10x_360_pilon-snap-gene-0.25	Tubulin-specific chaperone A	-3.12047	-2.16507
maker-scaffold10x_253_pilon-snap-gene-0.138	Hemicentin-1	-3.15432	-4.39202
maker-scaffold10x_22_pilon-snap-gene-0.121	40S ribosomal protein S13	-3.16806
maker-scaffold10x_721_pilon-snap-gene-0.10	Mitochondrial proton/calcium exchanger protein	-3.16982
maker-scaffold10x_794_pilon-augustus-gene-0.66	ATP-binding cassette sub-family B member	-3.17338	-3.55507
augustus_masked-scaffold10x_1318_pilon-processed-gene-0.40	Histone H2A	-3.17731	-4.28526
maker-scaffold10x_1842_pilon-snap-gene-0.11	Karyopherin (Importin) beta 3	-3.2085		3.14391
maker-scaffold10x_943_pilon-snap-gene-0.30	Ribosomal protein S15Aa	-3.21139
maker-scaffold10x_979_pilon-snap-gene-0.4	Eukaryotic translation initiation factor 2c	-3.2317
maker-scaffold10x_4_pilon-snap-gene-0.96	Laminin subunit gamma	-3.28201	-4.13495
maker-scaffold10x_158_pilon-augustus-gene-0.75	Dehydrogenase/reductase SDR family member 1	-3.31398
maker-scaffold10x_237_pilon-snap-gene-0.56	40S ribosomal protein S18	-3.31714
maker-scaffold10x_815_pilon-snap-gene-1.83	Titin	-3.34008	-3.27605
maker-scaffold10x_1610_pilon-snap-gene-0.37	Ribosomal protein S4 Y-linked 1 Y isoform variant [Fasciola gigantica]	-3.36148	-1.46953
maker-scaffold10x_1500_pilon-snap-gene-0.79	Calcium-transporting ATPase	-3.37141	-2.31542
maker-scaffold10x_205_pilon-snap-gene-0.63	RNA-binding protein 8A	-3.37494	-2.10886
maker-scaffold10x_253_pilon-snap-gene-0.152	Hemicentin-1	-3.38213	-3.98851
maker-scaffold10x_1820_pilon-snap-gene-0.5	M3K12	-3.38893
maker-scaffold10x_270_pilon-augustus-gene-0.3	Cell division control protein 42 homolog	-3.40376
maker-scaffold10x_432_pilon-snap-gene-0.122	---NA---	-3.40631	-2.18326
maker-scaffold10x_293_pilon-snap-gene-0.147	39S ribosomal protein L15, mitochondrial	-3.42753
maker-scaffold10x_53_pilon-snap-gene-0.48	Proteasome 26S subunit subunit 4 ATPase	-3.44354
maker-scaffold10x_1945_pilon-snap-gene-0.3	Interleukin enhancer-binding factor 2	-3.47953	-4.81635
maker-scaffold10x_1708_pilon-snap-gene-0.1	High mobility group protein DSP1	-3.48435	-3.50998
maker-scaffold10x_839_pilon-snap-gene-0.29	Ferric-chelate reductase 1	-3.48746	-4.25114
maker-scaffold10x_353_pilon-snap-gene-0.49	Ribosomal protein L15	-3.50898	-2.15202
maker-scaffold10x_2171_pilon-snap-gene-0.9	N-alpha-acetyltransferase 16 NatA auxiliary subunit	-3.55251
maker-scaffold10x_99_pilon-snap-gene-0.89	Collagen alpha-1(XI) chain	-3.55822	-3.32615
maker-scaffold10x_203_pilon-snap-gene-0.71	Talin-1	-3.58101
maker-scaffold10x_486_pilon-augustus-gene-0.24	Random slug protein 5	-3.58185
maker-scaffold10x_234_pilon-snap-gene-0.20	U2 small nuclear ribonucleoprotein A	-3.58514
maker-scaffold10x_324_pilon-snap-gene-0.78	---NA---	-3.59352
maker-scaffold10x_23_pilon-snap-gene-0.79	C2H2-type domain-containing protein	-3.59424
maker-scaffold10x_1189_pilon-snap-gene-0.107	Valine--tRNA ligase	-3.60062
maker-scaffold10x_436_pilon-snap-gene-0.33	Nonmuscle myosin II regulatory light chain	-3.60512
maker-scaffold10x_654_pilon-augustus-gene-0.32	Eukaryotic translation initiation factor 3	-3.60949
maker-scaffold10x_464_pilon-snap-gene-0.22	Polypyrimidine tract-binding protein 2	-3.61128	-4.38619
maker-scaffold10x_1115_pilon-snap-gene-0.19	Eukaryotic translation initiation factor 3 subunit J	-3.62645
maker-scaffold10x_474_pilon-snap-gene-0.67	Peroxidase	-3.6341	-2.19072
maker-scaffold10x_2403_pilon-snap-gene-0.22	Synaptic vesicular amine transporter	-3.63663
maker-scaffold10x_143_pilon-snap-gene-0.14	Eukaryotic translation initiation factor 3 subunit K	-3.67137
maker-scaffold10x_421_pilon-snap-gene-0.13	Dihydropyrimidinase	-3.67796
maker-scaffold10x_632_pilon-snap-gene-0.58	Expressed conserved protein	-3.70477	-1.89666
maker-scaffold10x_730_pilon-snap-gene-0.67	Mastin	-3.73296
maker-scaffold10x_598_pilon-snap-gene-0.24	Putative Tip120	-3.76898	-1.80166
maker-scaffold10x_1995_pilon-snap-gene-0.54	NADH dehydrogenase	-3.77479	-2.34489
maker-scaffold10x_1366_pilon-snap-gene-0.39	E3 SUMO-protein ligase RanBP2	-3.79194
maker-scaffold10x_1231_pilon-snap-gene-0.0	Eukaryotic translation initiation factor 3 subunit A	-3.82477
maker-scaffold10x_318_pilon-augustus-gene-0.23	60S ribosomal protein L23	-3.84212
maker-scaffold10x_58_pilon-augustus-gene-0.64	Phosphate carrier protein, mitochondrial	-3.85704	-2.56399
maker-scaffold10x_253_pilon-snap-gene-0.155	Hemicentin-1	-3.86355	-4.12788
maker-scaffold10x_383_pilon-snap-gene-0.20	Isocitrate dehydrogenase	-3.87724		2.2402
maker-scaffold10x_524_pilon-augustus-gene-0.1	unnamed protein product	-3.88954
maker-scaffold10x_819_pilon-augustus-gene-0.18	Cysteine protease [FhCL2]	-3.90247	3.87177	7.77425
maker-scaffold10x_80_pilon-augustus-gene-0.116	Innexin	-3.92583	-5.12018
maker-scaffold10x_77_pilon-augustus-gene-0.29	60S ribosomal protein L18a	-3.92627
maker-scaffold10x_387_pilon-augustus-gene-0.62	60S ribosomal protein L13	-3.93564
maker-scaffold10x_158_pilon-pred_gff_StringTie-gene-0.11	L-lactate dehydrogenase	-3.94744	-4.31377
maker-scaffold10x_503_pilon-pred_gff_StringTie-gene-0.116	Stress response protein nhaX	-3.96557		3.70733
maker-scaffold10x_309_pilon-augustus-gene-0.26	Fibrillar collagen chain FAp1 alpha	-3.96622	-4.78226
maker-scaffold10x_932_pilon-snap-gene-0.13	Mitochondrial NADH-ubuiquinone oxidoreductase 13 kDa-B subunit	-3.98917
maker-scaffold10x_284_pilon-snap-gene-0.114	KH domain-containing protein (Fragment)	-3.99811
maker-scaffold10x_2298_pilon-snap-gene-0.7	Putative sorting and assembly machinery (Sam50) protein	-3.99901	-6.25363
maker-scaffold10x_217_pilon-snap-gene-1.137	Eukaryotic translation initiation factor	-4.00189
maker-scaffold10x_436_pilon-snap-gene-0.21	26S proteasome non-ATPase regulatory subunit 5	-4.02331
maker-scaffold10x_859_pilon-snap-gene-0.42	Ras suppressor protein 1	-4.02566
maker-scaffold10x_493_pilon-snap-gene-0.53	Putative UV excision repair protein Rad23	-4.03055
maker-scaffold10x_392_pilon-augustus-gene-0.47	Arginyl-tRNA synthetase	-4.03086	-3.90866
maker-scaffold10x_342_pilon-augustus-gene-0.164	EF hand	-4.03162
maker-scaffold10x_118_pilon-snap-gene-0.29	Cytosolic purine 5' nucleotidase	-4.03452
maker-scaffold10x_520_pilon-augustus-gene-1.56	hypothetical protein D915_008953, partial	-4.03557
maker-scaffold10x_14_pilon-snap-gene-0.109	Glutamyl tRNA synthetase cytoplasmic	-4.05107	-3.05391
maker-scaffold10x_254_pilon-augustus-gene-0.14	Elongation factor Ts, mitochondrial	-4.05254	-2.92679
maker-scaffold10x_486_pilon-snap-gene-0.78	Nidogen-2	-4.05479
maker-scaffold10x_1791_pilon-snap-gene-0.47	26S proteasome regulatory subunit 7	-4.07549
maker-scaffold10x_43_pilon-augustus-gene-0.59	Ribonucleoside-diphosphate reductase	-4.08002
maker-scaffold10x_211_pilon-snap-gene-0.33	Thyroid hormone receptor interactor 10	-4.11067
maker-scaffold10x_1791_pilon-snap-gene-0.52	60S ribosomal protein L28	-4.13542
maker-scaffold10x_99_pilon-snap-gene-0.71	26S proteasome regulatory subunit T3	-4.13983
snap_masked-scaffold10x_729_pilon-processed-gene-0.37	Ran GTPase-activating protein 1	-4.14	-1.68558
maker-scaffold10x_22_pilon-snap-gene-0.133	Laminin subunit beta 1	-4.17468	-3.44807
maker-scaffold10x_95_pilon-snap-gene-0.23	Splicing factor 3A subunit	-4.21317
maker-scaffold10x_259_pilon-snap-gene-0.100	Dynein light chain roadblock	-4.2203	-3.4329
maker-scaffold10x_432_pilon-snap-gene-0.108	---NA---	-4.22696	-3.66951
maker-scaffold10x_247_pilon-snap-gene-0.68	Uncharacterized protein	-4.29401
maker-scaffold10x_637_pilon-snap-gene-0.140	Procollagen-proline 4-dioxygenase	-4.31973		3.30279
maker-scaffold10x_345_pilon-snap-gene-1.122	ribosomal protein L37a	-4.3246	-4.78997
maker-scaffold10x_647_pilon-snap-gene-0.22	60S acidic ribosomal protein P2	-4.33582	-5.32557
maker-scaffold10x_524_pilon-snap-gene-0.19	Mitochondrial import inner membrane translocase	-4.3589	-4.07095
maker-scaffold10x_71_pilon-snap-gene-0.99	Very long-chain specific acyl-CoA dehydrogenase	-4.3989	-6.309
maker-scaffold10x_289_pilon-snap-gene-0.10	NUP210 protein	-4.40611	-6.0541
maker-scaffold10x_964_pilon-augustus-gene-0.6	Ribosomal protein S3	-4.41069		3.80158
augustus_masked-scaffold10x_331_pilon-processed-gene-0.47	Eukaryotic porin	-4.45527
maker-scaffold10x_157_pilon-augustus-gene-0.89	Ubiquitin carboxyl-terminal hydrolase 4	-4.49356
maker-scaffold10x_203_pilon-snap-gene-0.84	Na(+)/H(+) exchange regulatory cofactor NHE-RF	-4.50109		4.37574
maker-scaffold10x_22_pilon-snap-gene-0.111	EF hand	-4.50522	-5.43429
maker-scaffold10x_1779_pilon-augustus-gene-0.5	Folylpolyglutamate synthase mitochondrial	-4.55937	-1.83827
maker-scaffold10x_247_pilon-snap-gene-0.70	Proteasome (Prosome macropain) 26S subunit ATPase 3	-4.59455
maker-scaffold10x_2005_pilon-snap-gene-0.41	Secreted Protein Acidic and Cysteine Rich	-4.59588	-4.77924
maker-scaffold10x_1459_pilon-snap-gene-0.26	Sorting nexin	-4.59668	-2.79043
maker-scaffold10x_805_pilon-snap-gene-0.21	Programmed cell death protein 6	-4.62426	-5.01578
maker-scaffold10x_508_pilon-snap-gene-0.42	[NiFe]-hydrogenase-3-type complex small subunit/NADH:quinone oxidoreductase subunit NuoB	-4.64862	-3.40281
maker-scaffold10x_81_pilon-snap-gene-0.175	Aly/REF export factor	-4.68459	-4.15709
maker-scaffold10x_474_pilon-snap-gene-0.58	U5 small nuclear ribonucleoprotein helicase	-4.77865
augustus_masked-scaffold10x_1597_pilon-processed-gene-0.61	Amidase	-4.80235
maker-scaffold10x_1014_pilon-snap-gene-0.19	Uncharacterized protein	-4.81106
maker-scaffold10x_1597_pilon-snap-gene-0.7	Coatomer subunit beta	-4.85255	-5.03265
maker-scaffold10x_532_pilon-snap-gene-0.2	Uncharacterized protein	-4.86334
maker-scaffold10x_332_pilon-augustus-gene-0.7	Ribosomal protein l4	-4.8795	-1.5813
maker-scaffold10x_1335_pilon-snap-gene-0.71	Lipopolysaccharide choline phosphotransferase protein	-4.9571
maker-scaffold10x_432_pilon-snap-gene-0.118	40S ribosomal protein S24	-4.98291		5.21267
maker-scaffold10x_436_pilon-snap-gene-0.20	BICD2	-5.01956	-4.08594
maker-scaffold10x_628_pilon-snap-gene-0.29	NADH dehydrogenase	-5.02136	-5.77083
maker-scaffold10x_173_pilon-snap-gene-0.9	Eukaryotic translation initiation factor 3 subunit C	-5.0527
maker-scaffold10x_1723_pilon-augustus-gene-0.57	Dihydropteridine reductase	-5.05913	-4.66851
maker-scaffold10x_689_pilon-snap-gene-0.16	60S ribosomal protein L31	-5.08603
maker-scaffold10x_503_pilon-snap-gene-0.82	Plectin/S10 domain protein	-5.1092
maker-scaffold10x_291_pilon-snap-gene-0.82	Protein-tyrosine sulfotransferase	-5.11551
maker-scaffold10x_330_pilon-augustus-gene-0.108	Cysteine and histidine-rich domain-containing protein 1	-5.1567
maker-scaffold10x_546_pilon-augustus-gene-0.47	Uncharacterized protein	-5.16253	-2.85206
augustus_masked-scaffold10x_815_pilon-processed-gene-1.64	---NA---	-5.18698	-4.57228
maker-scaffold10x_715_pilon-snap-gene-0.22	unnamed protein product	-5.23546		4.3589
maker-scaffold10x_469_pilon-snap-gene-0.95	Ascorbate ferrireductase (transmembrane)	-5.2499	-6.05246
augustus_masked-scaffold10x_377_pilon-processed-gene-0.181	Histone H3	-5.27258	-4.8634
maker-scaffold10x_99_pilon-augustus-gene-0.124	Leucine--tRNA ligase	-5.27773	-7.71569
maker-scaffold10x_777_pilon-snap-gene-0.13	Translation initiation factor 4G	-5.35126
maker-scaffold10x_83_pilon-snap-gene-0.222	Apoptosis inhibitor	-5.38114
maker-scaffold10x_4_pilon-snap-gene-0.92	Kinesin-like protein (Fragment)	-5.39304
maker-scaffold10x_432_pilon-snap-gene-0.103	Deoxyribose-phosphate aldolase	-5.4202	-3.53732
maker-scaffold10x_213_pilon-snap-gene-0.47	SarA	-5.42559		3.65463
maker-scaffold10x_764_pilon-snap-gene-0.61	Trafficking protein particle complex subunit [Fasciola gigantica]	-5.44159		3.61092
maker-scaffold10x_22_pilon-augustus-gene-0.146	FACT complex subunit SSRP1	-5.44969
maker-scaffold10x_1143_pilon-snap-gene-0.0	Cell division protein kinase	-5.45106
maker-scaffold10x_375_pilon-snap-gene-0.43	Legumain-protease-precursor [FhLeg3]	-5.47857	-6.43428
maker-scaffold10x_238_pilon-augustus-gene-0.72	PI-PLC X domain-containing protein 3	-5.49035	-3.76684
maker-scaffold10x_1829_pilon-snap-gene-0.30	Protein RER1	-5.54608	-4.21565
maker-scaffold10x_656_pilon-snap-gene-0.42	TUG-UBL1 domain-containing protein	-5.5653
snap_masked-scaffold10x_471_pilon-processed-gene-0.30	Chaperone protein DnaJ	-5.56873	-4.94192
maker-scaffold10x_103_pilon-snap-gene-0.102	Ubiquitin-associated protein 2	-5.57381
maker-scaffold10x_469_pilon-pred_gff_StringTie-gene-0.61	Histone H3	-5.58558	-5.4978
maker-scaffold10x_741_pilon-snap-gene-0.5	Ribosomal RNA small subunit methyltransferase	-5.7669	-6.30796
maker-scaffold10x_617_pilon-snap-gene-0.25	Mitochondrial import inner membrane translocase subunit TIM50	-5.78981
maker-scaffold10x_349_pilon-augustus-gene-0.9	---NA---	-5.79422	-4.55349
maker-scaffold10x_360_pilon-snap-gene-0.19	Fumarylacetoacetate hydrolase domain-containing protein 1	-5.83555	-4.10024
maker-scaffold10x_537_pilon-snap-gene-0.69	Translocon-associated protein subunit alpha	-5.84228	-5.92798
maker-scaffold10x_1084_pilon-snap-gene-0.132	Uncharacterized protein	-5.86122	-3.07733
maker-scaffold10x_1035_pilon-snap-gene-0.13	Uncharacterized protein	-5.88226	-4.29718
maker-scaffold10x_2005_pilon-augustus-gene-0.57	Tubulin beta chain	-5.92822
maker-scaffold10x_75_pilon-snap-gene-0.99	Melanoma inhibitory activity protein 3	-5.95396	-5.76031
maker-scaffold10x_205_pilon-snap-gene-0.81	DnaJ domain protein	-5.95623
maker-scaffold10x_493_pilon-snap-gene-0.59	SUMO-conjugating enzyme	-5.97254		4.83679
maker-scaffold10x_513_pilon-snap-gene-0.68	Zinc finger CCCH domain-containing protein 15	-5.989	-3.83687
maker-scaffold10x_377_pilon-snap-gene-0.46	---NA---	-6.02172	-4.95537
maker-scaffold10x_182_pilon-augustus-gene-0.12	Nardilysin	-6.05464	-5.46205
maker-scaffold10x_1568_pilon-snap-gene-0.6	Importin subunit alpha	-6.05978
maker-scaffold10x_267_pilon-snap-gene-0.56	2-oxoisovalerate dehydrogenase subunit alpha	-6.10615	-5.14406
maker-scaffold10x_493_pilon-augustus-gene-1.181	Autophagy protein 3	-6.1233
maker-scaffold10x_239_pilon-snap-gene-0.2	Putative prefoldin subunit	-6.13305	-2.57186
maker-scaffold10x_217_pilon-snap-gene-1.117	Putative E3 ubiquitin-protein ligase HERC4	-6.17553
maker-scaffold10x_730_pilon-snap-gene-0.93	Putative Branched-chain alpha-keto acid dehydrogenase E1 component beta subunit	-6.23955
maker-scaffold10x_520_pilon-snap-gene-2.153	Mitochondrial-processing peptidase subunit alpha	-6.2467
augustus_masked-scaffold10x_598_pilon-processed-gene-1.201	Tubulin beta chain	-6.41213	-5.0941
maker-scaffold10x_1820_pilon-augustus-gene-0.26	Protein fem-1	-6.47408
maker-scaffold10x_7_pilon-augustus-gene-1.28	Dnaj subfamily c	-6.55986
maker-scaffold10x_259_pilon-augustus-gene-0.139	Serine/threonine-protein phosphatase 2A regulatory subunit A alpha isoform	-6.6309	-5.9859
maker-scaffold10x_474_pilon-augustus-gene-0.35	Ubiquitin carboxyl-terminal hydrolase	-6.89143	-7.91304
maker-scaffold10x_223_pilon-snap-gene-0.6	IK cytokine down-regulator of HLA II	-7.19777
maker-scaffold10x_932_pilon-snap-gene-0.18	Endophilin-A	-7.27604	-5.39925
maker-scaffold10x_2199_pilon-snap-gene-0.13	E3 ubiquitin-protein ligase TRIM33	-7.38056	-5.7516
maker-scaffold10x_2229_pilon-snap-gene-0.5	Flap endonuclease 1	-7.56364	-3.94947
maker-scaffold10x_65_pilon-snap-gene-0.2	Endophilin-B1		4.30834
maker-scaffold10x_80_pilon-snap-gene-0.182	10 kDa heat shock protein, mitochondrial		4.02132	3.63955
maker-scaffold10x_313_pilon-snap-gene-0.79	Tubulin alpha chain		3.87701
maker-scaffold10x_271_pilon-snap-gene-0.57	N-acetyltransferase domain-containing protein		3.74584
maker-scaffold10x_534_pilon-snap-gene-0.45	Thioredoxin dependent peroxide reductase		3.48024
maker-scaffold10x_574_pilon-snap-gene-0.0	Glutamate dehydrogenase		3.17687
maker-scaffold10x_819_pilon-augustus-gene-0.20	Cysteine protease [FhCL3_4]		3.08934
maker-scaffold10x_53_pilon-snap-gene-0.55	Heat shock protein 70		2.96018
maker-scaffold10x_1017_pilon-pred_gff_StringTie-gene-0.81	Eukaryotic translation initiation factor 5A		2.9366
maker-scaffold10x_490_pilon-snap-gene-0.5	Glutathione transferase		2.84947
augustus_masked-scaffold10x_313_pilon-processed-gene-0.108	DJ-1 family protein		2.76565
maker-scaffold10x_1_pilon-snap-gene-0.165	Propionyl-CoA carboxylase alpha chain, mitochondrial		2.69516
maker-scaffold10x_377_pilon-snap-gene-0.75	Malate dehydrogenase		2.553
maker-scaffold10x_493_pilon-snap-gene-1.32	40S ribosomal protein S9		2.52583
maker-scaffold10x_720_pilon-snap-gene-0.7	Glucose-regulated protein 78		2.42983
maker-scaffold10x_1_pilon-augustus-gene-0.126	Eukaryotic translation elongation factor 1 beta 2		2.25511
maker-scaffold10x_81_pilon-snap-gene-0.156	Fascin		2.19298
maker-scaffold10x_120_pilon-snap-gene-0.22	Malate dehydrogenase		2.1779
maker-scaffold10x_1678_pilon-snap-gene-0.0	Stress-induced-phosphoprotein 1		2.12071
maker-scaffold10x_2547_pilon-snap-gene-0.22	Transaldolase		2.04332
maker-scaffold10x_908_pilon-snap-gene-0.99	Globin		2.02878
maker-scaffold10x_338_pilon-augustus-gene-0.109	Nucleoside diphosphate kinase		1.97256	1.89625
maker-scaffold10x_145_pilon-augustus-gene-2.273	Transgelin		1.96026
maker-scaffold10x_443_pilon-snap-gene-0.32	RAP1B member of RAS oncogene family		1.88412
maker-scaffold10x_936_pilon-snap-gene-0.72	ADP/ATP translocase		1.8719
maker-scaffold10x_1445_pilon-snap-gene-0.69	Calreticulin		1.8567
maker-scaffold10x_1013_pilon-snap-gene-0.115	Nucleosome assembly protein		1.8519
maker-scaffold10x_486_pilon-snap-gene-0.79	Protein disulfide-isomerase		1.83818
maker-scaffold10x_841_pilon-snap-gene-0.74	Far upstream element-binding protein 2		1.80831	3.01077
maker-scaffold10x_525_pilon-augustus-gene-0.4	Succinate dehydrogenase		1.80301
maker-scaffold10x_1989_pilon-snap-gene-0.9	Malic enzyme		1.71095
maker-scaffold10x_61_pilon-snap-gene-0.46	Phosphoenolpyruvate carboxykinase (GTP) (Fragment)		1.69046
maker-scaffold10x_2049_pilon-snap-gene-0.18	GrpE protein mitochondrial		1.67523
maker-scaffold10x_208_pilon-snap-gene-0.16	Retinaldehyde dehydrogenase type 2		1.67369
maker-scaffold10x_500_pilon-augustus-gene-0.80	Glycerol-3-phosphate dehydrogenase		1.38362	1.6487
maker-scaffold10x_230_pilon-snap-gene-0.50	RNA helicase		1.33671
maker-scaffold10x_1597_pilon-snap-gene-0.5	Alpha-aminoadipic semialdehyde synthase		1.23261
maker-scaffold10x_440_pilon-augustus-gene-0.18	hypothetical protein D915_004263		1.11783
maker-scaffold10x_1075_pilon-augustus-gene-0.40	Septin-10		1.07811
maker-scaffold10x_794_pilon-snap-gene-0.126	ATP synthase subunit beta		1.05678
maker-scaffold10x_1549_pilon-augustus-gene-0.49	Gelsolin repeat protein		0.95752
maker-scaffold10x_721_pilon-snap-gene-0.7	6-phosphogluconate dehydrogenase, decarboxylating		-0.368546
maker-scaffold10x_1309_pilon-augustus-gene-0.33	Sulfide:quinone oxidoreductase mitochondrial		-0.577378
maker-scaffold10x_81_pilon-snap-gene-0.152	Sulfotransferase family		-0.646084
maker-scaffold10x_240_pilon-snap-gene-0.16	Titin		-1.01008
maker-scaffold10x_581_pilon-snap-gene-0.87	Filamin-A		-1.03132
maker-scaffold10x_275_pilon-snap-gene-0.30	Heterogeneous nuclear ribonucleoprotein A2		-1.21421
augustus_masked-scaffold10x_1446_pilon-processed-gene-0.53	Ankyrin repeat domain-containing protein 13A		-1.49194
maker-scaffold10x_305_pilon-snap-gene-0.19	hypothetical protein D915_004323		-1.79074
maker-scaffold10x_520_pilon-snap-gene-2.157	Alpha crystallin-containing small heat shock protein variant NtermFhHSP35a		-1.93873
maker-scaffold10x_718_pilon-snap-gene-0.9	Proteasome subunit alpha type		-1.95457
maker-scaffold10x_862_pilon-snap-gene-0.38	NADH dehydrogenase		-1.97293
maker-scaffold10x_92_pilon-augustus-gene-0.56	Alpha-centractin		-1.98188
maker-scaffold10x_1410_pilon-snap-gene-0.24	Prominin-1-A		-2.04591
maker-scaffold10x_380_pilon-snap-gene-0.2	Delta-1-pyrroline-5-carboxylate dehydrogenase mitochondrial		-2.14437
maker-scaffold10x_637_pilon-snap-gene-0.174	Enoyl-CoA hydratase		-2.21939
maker-scaffold10x_1386_pilon-snap-gene-0.4	Lysosomal alpha-glucosidase		-2.23317
maker-scaffold10x_815_pilon-snap-gene-1.82	Titin		-2.26146
maker-scaffold10x_2630_pilon-augustus-gene-0.77	unnamed protein product		-2.34559
maker-scaffold10x_947_pilon-snap-gene-0.53	S-phase kinase-associated protein 1		-2.37302
maker-scaffold10x_273_pilon-pred_gff_StringTie-gene-0.5	Nedd8-conjugating enzyme nce2		-2.45991
maker-scaffold10x_546_pilon-snap-gene-0.14	NADH-ubiquinone oxidoreductase 75 kDa subunit, mitochondrial		-2.48551
maker-scaffold10x_324_pilon-snap-gene-0.59	MICOS complex subunit MIC60		-2.5833
maker-scaffold10x_13_pilon-snap-gene-0.76	Dynactin subunit 1		-2.59253
maker-scaffold10x_53_pilon-augustus-gene-0.16	Adenylyl cyclase-associated protein		-2.61825
maker-scaffold10x_713_pilon-snap-gene-0.108	Twitchin		-2.66585
maker-scaffold10x_637_pilon-snap-gene-0.149	ATP-dependent metallopeptidase HflB		-2.6869
maker-scaffold10x_217_pilon-snap-gene-1.123	Oxoglutarate dehydrogenase (succinyl-transferring)		-2.70966
maker-scaffold10x_1184_pilon-snap-gene-0.30	Regulator of microtubule dynamics protein 1		-2.77043
maker-scaffold10x_749_pilon-snap-gene-0.125	Uncharacterized protein		-2.84147
maker-scaffold10x_1458_pilon-snap-gene-0.34	Ribose-phosphate diphosphokinase		-2.93163
maker-scaffold10x_442_pilon-snap-gene-0.18	Low-density lipoprotein receptor (Ldl)		-2.95124
maker-scaffold10x_1761_pilon-snap-gene-0.42	Ig-like domain-containing protein		-2.95578
maker-scaffold10x_1050_pilon-snap-gene-0.1	hypothetical protein D915_000618		-2.96062
maker-scaffold10x_474_pilon-snap-gene-0.65	Dolichyl-diphosphooligosaccharide--protein glycosyltransferase subunit 1		-3.00777
maker-scaffold10x_58_pilon-snap-gene-0.136	Tenascin		-3.03332
maker-scaffold10x_476_pilon-augustus-gene-0.54	Phosphoenolpyruvate carboxykinase (GTP)		-3.06458
maker-scaffold10x_832_pilon-snap-gene-0.42	Clathrin heavy chain		-3.09821
maker-scaffold10x_1382_pilon-snap-gene-0.57	Papain family cysteine protease [FhCB4]		-3.12268
maker-scaffold10x_293_pilon-augustus-gene-0.19	Serpin protein [FhSrp5]		-3.18314
maker-scaffold10x_640_pilon-snap-gene-0.130	60S ribosomal protein L6		-3.18653
maker-scaffold10x_286_pilon-snap-gene-0.7	Mitochondrial substrate solute carrier		-3.22227
maker-scaffold10x_513_pilon-snap-gene-0.55	Collagen alpha 1(XV) chain		-3.31178
maker-scaffold10x_275_pilon-snap-gene-0.25	60S ribosomal protein L8		-3.33013
maker-scaffold10x_503_pilon-snap-gene-0.68	Integrin alpha ina-1		-3.37243
maker-scaffold10x_589_pilon-snap-gene-0.142	DNA topoisomerase 2		-3.49401
maker-scaffold10x_263_pilon-snap-gene-0.0	Glycine cleavage system P protein		-3.49735
augustus_masked-scaffold10x_1302_pilon-processed-gene-0.32	Paramyosin		-3.50298
maker-scaffold10x_381_pilon-augustus-gene-0.43	---NA---		-3.50523
maker-scaffold10x_1573_pilon-snap-gene-0.39	Allergen tropomyosin		-3.53723
maker-scaffold10x_1453_pilon-snap-gene-0.14	Arginine kinase		-3.5561	-4.32478
maker-scaffold10x_377_pilon-snap-gene-0.44	Gynecophoral canal protein		-3.61601
maker-scaffold10x_487_pilon-snap-gene-0.233	Tropomyosin-2		-3.62417
maker-scaffold10x_432_pilon-augustus-gene-0.65	Calmodulin		-3.6778
maker-scaffold10x_65_pilon-snap-gene-0.0	DZF domain-containing protein		-3.77333
maker-scaffold10x_436_pilon-snap-gene-1.34	Bromodomain-containing protein 2		-3.77509
maker-scaffold10x_223_pilon-snap-gene-0.4	Gynecophoral canal protein		-3.78874
maker-scaffold10x_1331_pilon-snap-gene-0.17	cAMP-dependent protein kinase catalytic subunit alpha		-3.8365
maker-scaffold10x_332_pilon-augustus-gene-0.12	Basement membrane-specific heparan sulfate proteoglycan core protein		-3.85032
snap_masked-scaffold10x_942_pilon-processed-gene-0.86	SH3 domain-binding glutamic acid-rich protein		-3.88934
maker-scaffold10x_813_pilon-snap-gene-0.70	Dynein light chain		-3.89439
augustus_masked-scaffold10x_477_pilon-processed-gene-0.55	Actin-related protein 2/3 complex subunit 5		-3.91442
maker-scaffold10x_949_pilon-snap-gene-0.3	Cathepsin B [FhCB13/14]		-3.91889
maker-scaffold10x_1376_pilon-augustus-gene-0.5	Basement membrane-specific heparan sulfate proteoglycan core protein		-4.02549
maker-scaffold10x_513_pilon-augustus-gene-1.25	Succinate dehydrogenase		-4.07537
maker-scaffold10x_1_pilon-pred_gff_StringTie-gene-0.86	Cathepsin B [FhCB]		-4.143
maker-scaffold10x_813_pilon-snap-gene-0.62	Pyruvate kinase		-4.23202
maker-scaffold10x_205_pilon-snap-gene-0.70	Cysteine protease [FhCL_7]		-4.28789
maker-scaffold10x_719_pilon-snap-gene-0.0	Mitochondrial solute carrier		-4.28799
maker-scaffold10x_1007_pilon-snap-gene-0.9	Alpha-mannosidase		-4.34213
maker-scaffold10x_293_pilon-snap-gene-0.159	Putative Growth hormone-inducible transmembrane protein		-4.38048
maker-scaffold10x_930_pilon-snap-gene-0.38	Immunoglobulin domain-containing protein [Fasciola gigantica]		-4.56282
maker-scaffold10x_332_pilon-snap-gene-0.47	Putative kunitz-type protease inhibitor [FhKT_E]		-4.67618
maker-scaffold10x_487_pilon-snap-gene-0.227	Lamin-B receptor		-4.68632
maker-scaffold10x_345_pilon-snap-gene-0.34	Neurexin-1-alpha		-4.72716
maker-scaffold10x_851_pilon-augustus-gene-0.12	Ectonucleoside triphosphate diphosphohydrolase		-4.82261
maker-scaffold10x_410_pilon-snap-gene-0.6	Maleless		-5.17677
maker-scaffold10x_1007_pilon-augustus-gene-0.83	Tumor protein p63-regulated gene 1 protein		-5.22991
maker-scaffold10x_1450_pilon-snap-gene-0.10	Short branched chain specific acyl-mitochondrial		-5.28816
maker-scaffold10x_281_pilon-pred_gff_StringTie-gene-0.88	Histone H2B		-5.39948
maker-scaffold10x_1194_pilon-snap-gene-0.52	Papain family cysteine protease [FhCL_6]		-5.45458
snap_masked-scaffold10x_1199_pilon-processed-gene-0.3	Cathepsin L [FhCL_9]		-5.5409	-6.38234
augustus_masked-scaffold10x_364_pilon-processed-gene-0.25	Actin		-5.60234
maker-scaffold10x_552_pilon-pred_gff_StringTie-gene-0.11	Uncharacterized protein		-5.69699
maker-scaffold10x_637_pilon-snap-gene-0.166	Vacuolar protein sorting-associated protein VTA1		-5.72124
maker-scaffold10x_1573_pilon-snap-gene-0.47	Bax inhibitor factor 1		-5.97721
maker-scaffold10x_323_pilon-snap-gene-0.41	Uncharacterized protein		-6.03213
maker-scaffold10x_730_pilon-snap-gene-0.91	---NA---		-6.25324
augustus_masked-scaffold10x_1651_pilon-processed-gene-0.31	Flotillin		-6.30288
maker-scaffold10x_1007_pilon-snap-gene-0.16	Solute carrier family 27 (Fatty acid transporter) member 1/4		-6.42126
maker-scaffold10x_324_pilon-snap-gene-0.63	Uracil-DNA glycosylase		-6.65128
maker-scaffold10x_1213_pilon-snap-gene-0.63	Translocon-associated protein subunit beta		-6.73086
maker-scaffold10x_66_pilon-snap-gene-0.21	Cysteine protease [FhCL3_1/3]		-7.08804
maker-scaffold10x_445_pilon-augustus-gene-0.18	Fructose-bisphosphate aldolase			4.32562
maker-scaffold10x_254_pilon-snap-gene-0.26	Hsp20/alpha crystallin family protein			4.22385
maker-scaffold10x_1723_pilon-snap-gene-0.55	Poly(ADP-ribose) glycohydrolase ARH3			3.94501
maker-scaffold10x_97_pilon-augustus-gene-0.150	hypothetical protein D915_005536			3.41151
maker-scaffold10x_265_pilon-snap-gene-0.27	[Histone H3]-lysine(27) N-trimethyltransferase			2.83812
maker-scaffold10x_302_pilon-augustus-gene-0.39	Receptor Mediated Endocytosis			2.72544
maker-scaffold10x_370_pilon-snap-gene-0.48	dynein beta chain ciliary [Clonorchis sinensis]			2.72018
maker-scaffold10x_111_pilon-snap-gene-0.84	Serine hydroxymethyltransferase			2.51133
maker-scaffold10x_1198_pilon-snap-gene-0.53	Ras C3 botulinum toxin substrate 1			2.48084
maker-scaffold10x_26_pilon-snap-gene-0.54	NAD(P)H-hydrate epimerase			1.77129
maker-scaffold10x_2518_pilon-snap-gene-0.22	Activator of 90 kDa heat shock protein ATPase 1			1.71413
maker-scaffold10x_920_pilon-snap-gene-0.35	Inosine triphosphate pyrophosphatase			1.60221
maker-scaffold10x_2423_pilon-snap-gene-0.5	Presequence protease, mitochondrial			1.14424
maker-scaffold10x_741_pilon-augustus-gene-0.41	Alpha-galactosidase			-2.42324
maker-scaffold10x_2630_pilon-snap-gene-0.14	hypothetical protein FBUS_05950 [Fasciolopsis buski]			-4.09477
