# Supplementary material for: Deciphering the Proteomic Profile of the Parasite Fasciola hepatica After Initial Vertebrate Host Infection Reveals New Insights Into Its Early Stages
Source: Mol Cell Proteomics. 2025 May 31;24(8):101005. doi: 10.1016/j.mcpro.2025.101005 (PMC12390924; doi:10.1016/j.mcpro.2025.101005)
Supplement: Supplemental Table S4 [file mmc4.xlsx]

## Sheet: Legend
	Supplementary Table S4 . Manual annotation of proteases and inhibitors
	Peptidases	List of manually annotated peptidases identified in the study, including their SWATH-MS abundance
	Inhibitors	List of manually annotated inhibitors identified in the study, including their SWATH-MS abundance

## Sheet: Peptidases
Manual annotation	Description	Identifier (PRJEB25283)	Identifier (UNIPROT)	Identifier (PRJEB6687)	Somatic			Tegument
					Mean Fh_3h	Mean Fh_24h	Mean Fh_8d	Mean Fh_3h	Mean Fh_24h	Mean Fh_8d
FhCB	Cathepsin B	maker-scaffold10x_1_pilon-pred_gff_StringTie-gene-0.86	A0A4E0R514	#N/A	14707.2	1766.18	612.295	7507.39	1395.96	424.935
FhCB1/3	Vitellogenic cathepsin-B like protease	maker-scaffold10x_1_pilon-snap-gene-0.151	A0A4E0RNG2	BN1106_s6570B000050	1.69159e+06	7.26621e+06	590000	3.10361e+06	1.61419e+07	678479
FhCB2	Cathepsin B	maker-scaffold10x_1_pilon-augustus-gene-0.142	A0A2H1BSD0	BN1106_s4482B000044	17189.3	187471	5299.21	90794.1	210124	1541.37
FhCB4	Papain family cysteine protease	maker-scaffold10x_1382_pilon-snap-gene-0.57	A0A2H1C281	#N/A	147181	105968	71978.2	115405	26629.6	13249.6
FhCB6	Cathepsin B	maker-scaffold10x_45_pilon-snap-gene-0.54	A0A4E0S045	BN1106_s793B000177	27502.7	51629.3	96631.6	25309.1	24371	34346.3
FhCB9	Cathepsin B endopeptidase	maker-scaffold10x_1137_pilon-snap-gene-0.95	A0A4E0RN05	BN1106_s373B000290	72606.5	57994.6	32729.4	121367	220638	110776
FhCB10	Fragile X mental retardation protein 1 (Fragment)	maker-scaffold10x_889_pilon-snap-gene-0.31	A0A4E0RZJ9	BN1106_s1840B000150	56434.1	23818.1	27704.9	37291.7	59239	62637
FhCB11	Cathepsin B endopeptidase	maker-scaffold10x_889_pilon-snap-gene-0.33	A0A4E0QU31	BN1106_s5163B000012	161556	1.92312e+06	229406	156833	4.21629e+06	311109
FhCB13/14_1	Cathepsin B	maker-scaffold10x_949_pilon-augustus-gene-0.28	A0A4E0R4T4	#N/A	27193.3	20642.3	58092.4	27091.5	14791.6	7897.37
FhCB13/14_2	Cathepsin B	maker-scaffold10x_949_pilon-snap-gene-0.3	A0A4E0R4T4	#N/A	127624	24120.3	41194.6	79746.8	17813.1	5272.43
FhCL	Cathepsin L	maker-scaffold10x_1184_pilon-snap-gene-0.34	A0A2H1C5N4	#N/A	166461	21467.4	27106.6	145807	93201.4	26336.7
FhCL_2	Cysteine protease	maker-scaffold10x_819_pilon-snap-gene-0.42	A0A2H1BX03	#N/A	84410.6	240243	31230.5	69625.5	286815	57184
FhCL_6	Papain family cysteine protease	maker-scaffold10x_1194_pilon-snap-gene-0.52	A0A2H1BTA3	#N/A	28999.9	4434.51	7054.59	64607.3	3271.29	1473.29
FhCL_7	Cysteine protease	maker-scaffold10x_205_pilon-snap-gene-0.70	A0A4E0QY04	BN1106_s5602B000082	76725	60839	19106.7	188142	93330.1	9631.68
FhCL_9	Cathepsin L	snap_masked-scaffold10x_1199_pilon-processed-gene-0.3	A0A4E0R7V4	BN1106_s8177B000010	178063	82839.5	8821.68	227579	407786	4888.28
FhCL1_3	Cysteine protease	maker-scaffold10x_2740_pilon-augustus-gene-0.1	A0A4E0RQP0	BN1106_s10332B000010 / BN1106_s10332B000011	199874	108750	426854	119882	76506.9	603369
FhCL1_5	Papain family cysteine protease	maker-scaffold10x_1194_pilon-snap-gene-0.35	A0A2H1CA24	BN1106_s8490B000026	106588	38351.4	239124	518742	65293.5	502783
FhCL1_6	Papain family cysteine protease	maker-scaffold10x_250_pilon-snap-gene-0.13	A0A2H1CA24	BN1106_s11179B000023	47886.2	9115.39	244401	56178.2	12242.7	309714
FhCL2	Cysteine protease	maker-scaffold10x_819_pilon-augustus-gene-0.18	A0A4E0RQP0	BN1106_s8098B000020	473396	124420	8.27107e+06	686287	45892.8	1.00467e+07
FhCL3_1/3	Cysteine protease	maker-scaffold10x_66_pilon-snap-gene-0.21	A0A2H1BX03	BN1106_s19975B000004	285369	137047	36478.6	1.01448e+06	126073	7456.41
FhCL3_2	Cysteine protease	maker-scaffold10x_895_pilon-snap-gene-0.1	A0A2H1BX03	BN1106_s8881B000009	39369.6	17040.9	12709.7	143928	31827	42365.9
FhCL3_4	Cysteine protease	maker-scaffold10x_819_pilon-augustus-gene-0.20	A0A4E0RQP0	BN1106_s3008B000074	16460.8	115703	86860.7	13051	101024	111078
FhLeg1	Legumain	maker-scaffold10x_1606_pilon-snap-gene-0.2	A0A4E0QUW0	BN1106_s7612B000031	998266	9.14621e+06	2.65066e+06	1.44137e+06	2.57385e+07	722828
FhLeg-like_2	Legumain	maker-scaffold10x_1606_pilon-snap-gene-0.7	A0A4E0QUW0	BN1106_s6635B000017	176810	922547	643980	222088	1.05508e+06	49303.7
FhLeg3.2	Legumain-protease-precursor	maker-scaffold10x_375_pilon-snap-gene-0.43	A0A4E0RRX8	BN1106_s4223B000091	172936	7443	81442.9	177048	3970.81	2047.3
FhLeg4	Legumain like	maker-scaffold10x_1606_pilon-augustus-gene-0.49	A0A4E0RW83	#N/A	40946.8	19188.1	30532.1	29320.2	8474.19	4990.52
FhCys1	Multi-domain cystatin	maker-scaffold10x_327_pilon-snap-gene-0.32	A0A4E0RCV5	BN1106_s1612B000138	1.25811e+06	1.20508e+06	1.17596e+06	1.46362e+06	1.90428e+06	4.05901e+06
FhStf1	Stefin-1	maker-scaffold10x_815_pilon-snap-gene-1.92	A0A2H1BVZ9	BN1106_s4651B000094	799603	643272	79559.7	979961	1.33318e+06	364443
FhKT5	TNF receptor-associated protein 1	maker-scaffold10x_201_pilon-snap-gene-0.2	A0A4E0RZS0	BN1106_s4272B000063	561773	273936	487093	946417	234190	1.15517e+06
FhKT_E	Putative kunitz-type protease inhibitor	maker-scaffold10x_332_pilon-snap-gene-0.47	A0A4E0RJ48	BN1106_s1009B000158	54556	104389	74201.4	144429	6054.99	5649.16
FhSrp1	SERPIN domain-containing protein	maker-scaffold10x_114_pilon-snap-gene-0.90	A0A4E0QZ87	BN1106_s3864B000104	617238	1.04565e+06	119760	1.19707e+06	3.33418e+06	420044
FhSrp4	SERPIN domain-containing protein	maker-scaffold10x_794_pilon-snap-gene-0.129	A0A4E0RA69	BN1106_s1727B000096	669900	368805	34913.1	421168	1.30358e+06	380131
FhSrp5	Serpin protein	maker-scaffold10x_293_pilon-augustus-gene-0.19	A0A4E0RBU2	BN1106_s4565B000032	670559	635773	195350	1.11267e+06	549684	122503
FhSrp6.1	Serpin	maker-scaffold10x_293_pilon-snap-gene-0.148	A0A4E0RUT1	BN1106_s284B000286	350472	62611.6	106282	681017	110489	20227.8
FhSrp6.2	Serpin	maker-scaffold10x_293_pilon-snap-gene-0.149	A0A4E0RUT1	BN1106_s4565B000033	129073	379274	110182	135555	301330	57504.2

## Sheet: Inhibitors
Manual annotation	Description	Identifier (PRJEB25283)	Identifier (UNIPROT)	Identifier (PRJEB6687)	Somatic			Tegument
					Mean Fh_3h	Mean Fh_24h	Mean Fh_8d	Mean Fh_3h	Mean Fh_24h	Mean Fh_8d
FhCys1	Multi-domain cystatin	maker-scaffold10x_327_pilon-snap-gene-0.32	A0A4E0RCV5	BN1106_s1612B000138	1.25811e+06	1.20508e+06	1.17596e+06	1.46362e+06	1.90428e+06	4.05901e+06
FhStf1	Stefin-1	maker-scaffold10x_815_pilon-snap-gene-1.92	A0A2H1BVZ9	BN1106_s4651B000094	799603	643272	79559.7	979961	1.33318e+06	364443
FhKT5	TNF receptor-associated protein 1	maker-scaffold10x_201_pilon-snap-gene-0.2	A0A4E0RZS0	BN1106_s4272B000063	561773	273936	487093	946417	234190	1.15517e+06
FhKT_E	Putative kunitz-type protease inhibitor	maker-scaffold10x_332_pilon-snap-gene-0.47	A0A4E0RJ48	BN1106_s1009B000158	54556	104389	74201.4	144429	6054.99	5649.16
FhSrp3	SERPIN domain-containing protein	maker-scaffold10x_114_pilon-snap-gene-0.90	A0A4E0QZ87	BN1106_s3864B000104	617238	1.04565e+06	119760	1.19707e+06	3.33418e+06	420044
FhSrp4	SERPIN domain-containing protein	maker-scaffold10x_794_pilon-snap-gene-0.129	A0A4E0RA69	BN1106_s1727B000096	669900	368805	34913.1	421168	1.30358e+06	380131
FhSrp5	Serpin protein	maker-scaffold10x_293_pilon-augustus-gene-0.19	A0A4E0RBU2	BN1106_s4565B000032	670559	635773	195350	1.11267e+06	549684	122503
FhSrp6.1	Serpin	maker-scaffold10x_293_pilon-snap-gene-0.148	A0A4E0RUT1	BN1106_s284B000286	350472	62611.6	106282	681017	110489	20227.8
FhSrp6.2	Serpin	maker-scaffold10x_293_pilon-snap-gene-0.149	A0A4E0RUT1	BN1106_s4565B000033	129073	379274	110182	135555	301330	57504.2
